# Supplementary material for: Comprehensive Analysis of the Immune-Oncology Targets and Immune Infiltrates of N6-Methyladenosine-Related Long Noncoding RNA Regulators in Breast Cancer
Source: Front Cell Dev Biol. 2021 Jul 2;9:686675. doi: 10.3389/fcell.2021.686675 (PMC8283003; doi:10.3389/fcell.2021.686675)
Supplement: Supplementary file 6 [file Data_Sheet_1.xlsx]

## Sheet: Venn
TCGA	RNAseq data	TCGA|RNAseq data
AC079336	A1BG-AS1	AC016542
AL360182	A2M-AS1	AL133243
AC073575	A2ML1-AS1	AC100830
AC067945	A2ML1-AS2	PRRX2-AS1
AF213884	ABALON	AC002558
AC011239	ABCA9-AS1	AC008667
AC068025	ABHD15-AS1	AC008543
AL592114	AC000036	AC006355
MEG8	AC000061	AL136379
AF181450	AC000067	AC006504
LAMC1-AS1	AC000068	AL135999
MEG3	AC000099	AC073657
AC066613	AC000124	ZKSCAN7-AS1
AC007448	AC000372	OTUD6B-AS1
AL096855	AC000403	AC005746
AF131215	AC002056	AL390961
AL591623	AC002059	AC048380
ARHGAP26-IT1	AC002064	AL109933
AF235103	AC002066	AC127522
AC114737	AC002070	AC010761
AC006460	AC002091	AC113385
AC127024	AC002101	AC138466
LINC01376	AC002115	EDNRB-AS1
AC013286	AC002116	AC027097
AC022872	AC002351	AC024619
AC079684	AC002368	AC004702
AL360091	AC002375	AC092120
AC103876	AC002378	AL355488
AC009464	AC002386	AL590556
AL161729	AC002401	AC090260
AP001381	AC002407	AL049869
AC005476	AC002428	AC064801
AC025434	AC002451	AC100821
AC098934	AC002454	AL592182
AC104699	AC002456	AC008088
AL109628	AC002460	AC007450
CRYZL2P-SEC16B	AC002463	AC137932
AL359880	AC002464	AL109614
AC245884	AC002467	AC100844
AC009970	AC002472	AL035404
AC007362	AC002480	AC011773
RSF1-IT2	AC002519	RORA-AS1
AL162408	AC002550	LINC01422
AC010632	AC003001	AL158068
AC090192	AC003009	AL132656
PHACTR2-AS1	AC003035	AC020908
AC073592	AC003043	AL096869
AL138963	AC003070	AC092338
INO80-AS1	AC003084	AC008434
AP000462	AC003087	AL160163
AC016909	AC003092	AC073655
AC027335	AC003098	AC092332
C21orf91-OT1	AC003102	AL133492
AL158801	AC003659	AC011337
AC079209	AC003666	LINC01753
AC080188	AC003684	AC012404
MEIS1-AS2	AC003685	AC099506
AC005244	AC003687	AL162431
AL590006	AC003950	AL031772
AC005042	AC003956	MALINC1
AC116025	AC003958	AC138028
AL390774	AC003973	AC138932
AL513188	AC003975	AL358937
AC007098	AC003982	AC124283
AC245014	AC003984	AL161757
Z99127	AC003985	AL626787
AC064874	AC003986	AC090286
AF117829	AC003988	ZNF451-AS1
AC007552	AC003992	AL590432
AC018442	AC004009	AC068481
AC008737	AC004012	AC048344
AC020900	AC004014	TCF4-AS2
AC005162	AC004023	AC006581
AC008669	AC004052	AC093732
MAL2-AS1	AC004053	AC233702
AC096642	AC004063	AC068389
AL132765	AC004067	AC007099
AC092755	AC004069	AC132219
AC055733	AC004129	ZBED3-AS1
AC245100	AC004147	PKIA-AS1
LZTS1-AS1	AC004148	AC079600
AC005534	AC004156	AC069366
AL392089	AC004158	AC008429
CELF2-AS2	AC004160	AP003785
Z97652	AC004221	AC011815
AC004551	AC004224	AC103739
AC005046	AC004232	RPS6KA2-IT1
AL049647	AC004241	AC026470
AC078883	AC004257	AC004466
AL391097	AC004263	AC095059
ARHGAP31-AS1	AC004381	AL583824
ZFPM2-AS1	AC004408	AL513327
NCKAP5-IT1	AC004448	AC073367
AC098869	AC004470	AC069549
AC090541	AC004471	AC108727
AC005842	AC004477	AC009716
AL031428	AC004485	AC091132
Z69666	AC004522	AC025918
AC105036	AC004528	AC009090
AL589990	AC004543	AC011726
AP006259	AC004554	AL136097
AC013549	AC004585	AL451070
AC090970	AC004590	PAPPA-AS2
AC010240	AC004596	AC090510
CCDC144NL-AS1	AC004597	AC008507
AL353801	AC004637	AC090617
LNCSRLR	AC004690	AP000919
AC073651	AC004765	AL499616
AC092431	AC004771	AP003170
COL18A1-AS1	AC004775	EDRF1-AS1
BACH1-IT2	AC004784	AC007216
AC023794	AC004801	LINC00676
LINC01515	AC004803	AC078962
AC093520	AC004812	LINC01285
AP001619	AC004816	AL390783
AL157871	AC004817	AC073167
AC011753	AC004824	AP005131
AL034399	AC004825	AC020978
AC104462	AC004828	AC009107
AL590783	AC004834	AL355112
HMBOX1-IT1	AC004835	AC090625
AC018557	AC004846	AC063976
AC087277	AC004852	DAB1-AS1
LINC02066	AC004862	AC108860
AD001527	AC004869	ZBTB20-AS5
AL451047	AC004870	AC104791
AC010536	AC004875	AC007038
AC073912	AC004877	AC244131
Z97192	AC004882	AC096719
AC002429	AC004888	AL133553
AC025280	AC004889	FO393419
AC020911	AC004895	AC011611
AC099314	AC004900	AC005828
AC013564	AC004917	AC005730
AC091059	AC004920	AC018878
AP000487	AC004921	AC008739
AC067817	AC004923	AP001429
AC078960	AC004930	AC027514
DTX2P1-UPK3BP1-PMS2P11	AC004941	AC104118
AP001011	AC004944	AC008870
AL357874	AC004946	AC079866
SHANK2-AS1	AC004947	AC092168
AC107909	AC004948	AC005838
RBMS3-AS2	AC004951	AC023632
AF130417	AC004973	AC026362
GNG12-AS1	AC004974	AC092138
PDZRN3-AS1	AC004975	AC025809
AC087392	AC004982	AC103794
TCF7L1-IT1	AC005005	AL451074
AL158834	AC005006	AC017002
NAV2-AS3	AC005009	AC007728
AL513523	AC005014	AC145285
AL731568	AC005019	AL008718
AC005480	AC005021	AC006205
AC005972	AC005034	AL139397
AC092608	AC005037	AL132657
AL731577	AC005050	AC099778
GS1-600G8	AC005064	EGFLAM-AS3
DANT2	AC005076	AC092802
AL592435	AC005089	AC062037
AC087393	AC005090	AL512652
DENND6A-AS1	AC005100	AC004112
AC103853	AC005144	AC112496
AL513190	AC005165	C7orf71
AL158207	AC005186	B4GALT4-AS1
AL121772	AC005197	GPC6-AS2
AP006333	AC005208	AP000347
AC005344	AC005209	AL591767
AC105389	AC005220	SMARCA5-AS1
AC079601	AC005225	AP000640
AL356133	AC005229	AC098617
CASK-AS1	AC005232	AC131971
AC027808	AC005253	AC008534
AC007566	AC005277	AC092868
WWC3-AS1	AC005280	AC007878
AC099668	AC005303	AC006270
AL360169	AC005307	AL157834
AC010642	AC005329	AL157762
AC125611	AC005332	AC130324
AL353593	AC005342	TMEM108-AS1
MYCBP2-AS1	AC005355	AL162386
AC006441	AC005358	AC007336
LMF1-AS1	AC005379	LINC01355
EPN2-AS1	AC005381	AC245052
AC011243	AC005387	AC004943
AC108866	AC005392	OGFRP1
AC006159	AC005393	AC040934
AL137077	AC005394	AP001021
AP000266	AC005410	AL138733
AL354794	AC005414	AC089984
AC024267	AC005482	AC074135
AC027544	AC005487	ARHGEF3-AS1
NBAT1	AC005495	AL136979
FAM87B	AC005498	AP000897
AL591212	AC005518	AC124276
EIPR1-IT1	AC005537	AC073349
AL162584	AC005538	AL590723
AP005899	AC005548	AC004692
AC022211	AC005549	TMSB15B-AS1
AC022173	AC005552	AC018766
AC016999	AC005580	CSNK1G2-AS1
GAS8-AS1	AC005586	AC090197
AC136469	AC005592	AP001020
AP002336	AC005597	STPG2-AS1
AC092800	AC005606	AL591719
AC080075	AC005614	AC078795
AL049552	AC005616	AC007787
AC090877	AC005625	AL358333
AL121580	AC005674	AL049539
AC110603	AC005692	AC008080
AC022294	AC005699	AL031717
AC036103	AC005722	AC107079
AL450263	AC005736	AC013644
AC110921	AC005759	AC087501
AC092801	AC005772	AL513122
ISPD-AS1	AC005774	AC018643
SPAG5-AS1	AC005775	HS6ST2-AS1
PLCB1-IT1	AC005785	AL591848
AC016683	AC005786	Z99916
ATG10-IT1	AC005790	AC009948
AC090241	AC005808	ALG9-IT1
AC107926	AC005821	AL442071
FP671120	AC005823	CD44-AS1
AC091185	AC005840	AP000962
ITGB5-AS1	AC005845	AC134407
TSPAN9-IT1	AC005863	AC060780
AC107072	AC005871	AC087294
MCCC1-AS1	AC005884	AC005550
AC011443	AC005899	AC015853
AC003991	AC005901	PTPRJ-AS1
AC083805	AC005906	AL450344
ZEB2-AS1	AC005908	AC007161
DAPK1-IT1	AC005909	AC122129
GFOD1-AS1	AC005911	RBMS3-AS1
FAM53B-AS1	AC005920	AP002892
AP002770	AC005954	LINC02421
AC131934	AC005962	AC087284
AC005224	AC005993	AL121672
NAALADL2-AS3	AC005996	AL513185
MYCBP2-AS2	AC005999	AC016866
AL442067	AC006001	AC005695
CASC15	AC006003	AC092123
LPP-AS1	AC006004	AC008937
AC010260	AC006007	AC138393
AL512343	AC006013	AL590385
MIR181A2HG	AC006019	LNX1-AS1
AL353689	AC006037	AC021739
ROR1-AS1	AC006041	AP000692
AC135983	AC006042	NCBP2-AS1
AC091117	AC006043	AP003467
AL117350	AC006055	AC139792
AC005757	AC006058	AC091979
AC136424	AC006065	AC110769
AC087362	AC006076	AC018410
AC011510	AC006111	TBL1XR1-AS1
AC093583	AC006115	AC012370
AC244093	AC006116	AC021483
AC018511	AC006130	AC027277
AC091588	AC006145	AC025031
KIF26B-AS1	AC006148	AC124784
U51244	AC006207	AC068397
AC073530	AC006213	AC019118
AL359633	AC006237	AC009303
AC007347	AC006262	AL049646
AL353699	AC006273	AC024475
LYST-AS1	AC006288	AC025627
AC106053	AC006296	AC005237
AP002505	AC006299	AC005304
AADACL2-AS1	AC006305	AC095033
AC009996	AC006333	AL157827
AC025576	AC006369	SND1-IT1
AC016245	AC006372	MIR34AHG
AC011816	AC006387	AL050343
AC004000	AC006435	AC087276
BRWD1-AS1	AC006450	AC011676
AC012568	AC006452	AC022537
TGFB3-AS1	AC006455	AL136360
AL117190	AC006482	TMEM202-AS1
AL139230	AC006483	AP000907
PKP4-AS1	AC006487	AC134349
BACH1-IT3	AC006511	AC100843
FGF14-AS1	AC006547	AL110115
BRWD1-IT1	AC006557	LINC00630
AL023584	AC006566	AC015914
AC092068	AC006960	AC138956
AC104170	AC006967	AL596325
ASH1L-IT1	AC006972	AP001318
TCF4-AS1	AC006974	AL135937
AC100788	AC007001	C5orf56
AP001271	AC007003	AC007619
KIRREL1-IT1	AC007014	AC012409
AC092301	AC007064	AC092364
COL5A1-AS1	AC007091	AC005703
HM13-IT1	AC007092	AC016493
AC008731	AC007100	AC012170
RNF216-IT1	AC007106	AC102945
AC091044	AC007114	RABGAP1L-IT1
AC108676	AC007126	AC060234
AC020611	AC007128	AC011939
AOAH-IT1	AC007132	AC140479
BACH1-IT1	AC007159	PRR7-AS1
AL161747	AC007163	AC130650
AC123768	AC007179	AC016831
LINC00216	AC007207	XXYLT1-AS1
PCSK6-AS1	AC007218	LINC01772
APOA1-AS	AC007220	AC010320
AC016027	AC007221	AC211476
TMLHE-AS1	AC007223	STARD4-AS1
AC135586	AC007250	AC000123
EGFR-AS1	AC007262	AL512306
AC010285	AC007277	AC092471
AL137071	AC007278	EAF1-AS1
AL138689	AC007298	AC108066
AC112196	AC007308	AC009137
AP002993	AC007333	AC084083
AC073626	AC007344	AC007066
LRP1-AS	AC007349	DCUN1D2-AS
AC027373	AC007364	AC022447
AL359094	AC007368	AC090519
AL121787	AC007384	LRRC8C-DT
AL136320	AC007389	AC015983
AC100835	AC007391	STARD13-AS
AC084871	AC007402	AC034229
AC073052	AC007403	AC008277
AL596220	AC007406	AC016722
AKT3-IT1	AC007431	AC013553
NARF-AS1	AC007463	AC002347
TCEAL3-AS1	AC007485	AC008467
CACNA1C-IT3	AC007491	AL451064
AL022097	AC007493	AC087286
AL049830	AC007495	AC009075
AC007314	AC007497	AC022395
AC092756	AC007513	GTF3C2-AS1
RUVBL1-AS1	AC007527	AC131159
AC013437	AC007533	AC084024
ZBTB20-AS2	AC007540	AP001350
MGC15885	AC007541	Z82243
AC025766	AC007556	AC108463
LINC01424	AC007557	AC023906
AL136526	AC007563	AC022336
AC004906	AC007595	AC116096
TTC3-AS1	AC007603	AL139147
MCPH1-AS1	AC007610	AL139317
AC009961	AC007611	AC234778
FBXO36-IT1	AC007614	AC112512
AC093799	AC007631	AC104596
AP000845	AC007638	AC104695
AC126407	AC007652	AP003900
LARGE-AS1	AC007655	AC018462
AC073476	AC007656	AC012100
AL596247	AC007663	AC005532
AP002381	AC007666	AC007378
AC022467	AC007671	AC020703
TSPEAR-AS1	AC007673	DIAPH3-AS1
AP003110	AC007684	AC007620
AC087620	AC007686	AC013472
AL035427	AC007687	AC108704
AC005776	AC007688	AL591770
AC010149	AC007749	AC243830
AC024145	AC007750	AL024497
CPEB2-DT	AC007773	AC068491
LINC00677	AC007780	AC140134
AC012447	AC007785	AC010157
DPYD-IT1	AC007786	AC002553
AL357078	AC007795	AC002306
AC025180	AC007823	AL355483
AC010890	AC007848	AL357140
HCG2040054	AC007861	LAMP5-AS1
AL035588	AC007881	BICRA-AS1
Z97200	AC007920	AP003392
XXYLT1-AS2	AC007922	AC073863
CDC42-IT1	AC007923	AL133485
AC016597	AC007948	AL356966
AC007679	AC007953	AL136309
AC012312	AC007993	ARNTL2-AS1
AC079858	AC007996	AC012653
ITGA6-AS1	AC008011	AC018552
LINC01359	AC008014	SSBP3-AS1
AL450226	AC008033	AC020763
TSPEAR-AS2	AC008040	AC024270
LINC00500	AC008060	AL024474
AC090115	AC008063	AP002490
AC096947	AC008067	AC234775
ELMO1-AS1	AC008074	AC068880
ARAP1-AS2	AC008103	AC004461
AC004988	AC008105	AC011853
FOCAD-AS1	AC008114	AC018946
Z93241	AC008115	AC131009
AC073517	AC008121	RBM5-AS1
AC092839	AC008124	AC100778
AC074124	AC008125	AL158212
AL356258	AC008127	AL157938
AC023590	AC008133	AC023813
AL512770	AC008164	HSD17B3-AS1
AL731575	AC008170	HTR2A-AS1
Z82217	AC008250	AC010333
FAM242F	AC008278	AC006946
NCOA7-AS1	AC008280	AC011921
AL607028	AC008378	AP002439
AC017101	AC008393	TTLL7-IT1
AC017071	AC008406	AC009054
C9orf41-AS1	AC008413	AL138799
AC011377	AC008415	AC090114
AL138789	AC008438	ST7-OT4
AL031770	AC008443	AC090651
AC106707	AC008453	AC087683
AC027279	AC008456	AC026368
AL449983	AC008494	AL136115
AC005072	AC008496	AC005261
AL513412	AC008505	AC104129
CNOT10-AS1	AC008514	AC009554
MIR381HG	AC008517	NEAT1
AL157955	AC008525	AC013643
AC068726	AC008539	AC108935
AL512604	AC008549	AC020661
AL589863	AC008551	AC009120
AC134775	AC008554	AC009480
AC069079	AC008555	AC011389
ZNF346-IT1	AC008567	ZMYM4-AS1
WWOX-AS1	AC008568	AL023755
AC092145	AC008572	AC093388
AL591684	AC008574	AP000943
AC010524	AC008588	PAXIP1-AS2
Z83847	AC008591	FP325330
AL121989	AC008592	AC087481
AL109923	AC008601	AL592295
ASAP1-IT2	AC008608	DLGAP4-AS1
AC023389	AC008609	AC005740
SEC62-AS1	AC008622	AP003354
AP000915	AC008627	AC093567
AC078852	AC008629	AC091906
AL078587	AC008632	LINC01832
AL109930	AC008641	OSBPL10-AS1
DHRSX-IT1	AC008662	LINC00484
IQCJ-SCHIP1-AS1	AC008691	AP001469
AC093864	AC008696	ARHGAP26-AS1
AL109761	AC008703	AC022973
AL645504	AC008728	AC105114
SNAP47-AS1	AC008734	AC004908
AC068014	AC008735	AC093879
XIAP-AS1	AC008738	AL049835
LINC02587	AC008742	AL139022
AC009951	AC008743	AC017006
Z82173	AC008747	AP001442
AL162385	AC008752	AC087379
AL445489	AC008753	AL135746
AL354993	AC008759	AC123567
Z95624	AC008760	AC006378
FBXW7-AS1	AC008761	AC234781
SLC6A1-AS1	AC008771	NFIA-AS1
AL591721	AC008780	AC006150
AL391839	AC008794	AP002498
RAI1-AS1	AC008799	AC058791
AL445931	AC008805	NUTM2B-AS1
COL18A1-AS2	AC008808	AC005519
AL512288	AC008825	LINC01845
CR936218	AC008840	AC087521
AC111182	AC008852	AF121898
KIAA1614-AS1	AC008869	AC004253
AC073591	AC008875	AC092436
WDFY3-AS1	AC008915	AC090539
AC023051	AC008938	AC010731
AC018607	AC008940	UBOX5-AS1
AL358216	AC008946	AL589935
AC072022	AC008948	AC019080
BTBD9-AS1	AC008966	AC105339
FLJ13224	AC008972	SMC5-AS1
AL356805	AC008991	AC074138
AL137145	AC008992	AC079313
GRTP1-AS1	AC009019	AC106873
AC025038	AC009021	AL353804
CXXC5-AS1	AC009035	FOXP1-AS1
AL359076	AC009039	OIP5-AS1
AC079760	AC009063	AC103923
AC012157	AC009065	PLCH1-AS1
MIR17HG	AC009081	AL352979
AL139294	AC009084	AC008264
AC022165	AC009088	AC091946
AL136221	AC009093	Z97832
AL031005	AC009102	AC009313
AC131210	AC009108	AC097376
AL162742	AC009110	PRC1-AS1
AL008726	AC009113	AL162253
AL096678	AC009117	AC097358
AC007599	AC009118	ISM1-AS1
AC005522	AC009121	PLCXD2-AS1
LINC02076	AC009126	AC090971
RASA3-IT1	AC009134	AC092139
PLCL2-AS1	AC009135	AC009152
AC020931	AC009139	LINC02157
NUCB1-AS1	AC009148	AL731563
AC011120	AC009154	AC011944
AC133106	AC009158	AC073172
KCNQ5-IT1	AC009159	AC027228
MIS18A-AS1	AC009166	AC097716
AC107896	AC009171	AL358176
AC005546	AC009185	NRG1-IT1
AC117383	AC009227	AC008154
SMYD3-IT1	AC009234	AC114939
NAV2-AS2	AC009237	AC011471
AC011442	AC009242	AC092574
AC026771	AC009264	CACNA1C-AS4
DPYD-AS2	AC009271	AL136985
AC017067	AC009275	AC096564
AL121957	AC009276	AC073333
AC005096	AC009292	AC104134
AP001172	AC009299	FGF14-IT1
AL357552	AC009301	AL138787
AC044840	AC009309	AC010196
AL365277	AC009312	N4BP2L2-IT2
SLC9A9-AS1	AC009318	AC026202
AC009095	AC009320	EIF1AX-AS1
SRGAP3-AS1	AC009387	SLC16A1-AS1
LINC01364	AC009403	AC022424
CTD-2201I18	AC009404	VWC2L-IT1
AP001439	AC009411	THOC7-AS1
AL031668	AC009414	AP001001
AL049637	AC009432	AL139274
CELF2-AS1	AC009435	ITCH-AS1
AL136090	AC009446	AC010809
AL354977	AC009468	AJ003147
MYLK-AS2	AC009478	AL356124
AL117329	AC009487	AC020913
MTOR-AS1	AC009495	AC022960
AC016571	AC009498	AL157413
AP000786	AC009502	AC131571
TTC21B-AS1	AC009506	AL355297
RASA2-IT1	AC009518	SEMA6A-AS1
AC013468	AC009531	AP000936
AC118555	AC009549	AF107885
SEMA5A-AS1	AC009558	LINC02102
AC087761	AC009562	AL157786
AL049875	AC009567	AL157396
AC113143	AC009570	AL360093
AP005433	AC009597	AL022311
AC019270	AC009623	AL353807
HLCS-IT1	AC009646	AC007546
AC083900	AC009652	AC107027
TERC	AC009654	AL031710
AC011465	AC009686	NAV2-IT1
TBC1D22A-AS1	AC009720	AC027338
AC130895	AC009743	AL121584
COL4A2-AS2	AC009802	AL139193
KLHL6-AS1	AC009803	TPM1-AS
AL365318	AC009804	AC018809
AC002551	AC009812	STX18-AS1
AGBL4-IT1	AC009831	AL162727
Z99758	AC009852	AC104819
NARF-IT1	AC009869	AC012555
AC104779	AC009878	LINC02143
PRICKLE2-AS2	AC009899	AP000857
AC002465	AC009902	LINC01209
SNHG4	AC009908	AP000753
AC084117	AC009930	AC013451
AC091231	AC009950	AC091887
ATP1B3-AS1	AC009955	AC004672
AL450003	AC009965	AL049840
	AC009971	AL359694
	AC009975	AC008897
	AC009988	AC011284
	AC010082	AC007622
	AC010099	AC007598
	AC010105	AC090802
	AC010136	POC1B-AS1
	AC010139	AC008056
	AC010145	AC104365
	AC010148	AC079598
	AC010163	AL035658
	AC010168	AP003550
	AC010175	AL031595
	AC010177	AC116424
	AC010181	AC108174
	AC010183	AC110813
	AC010185	AL662907
	AC010198	AC011196
	AC010203	LINC02060
	AC010207	AL158071
	AC010210	AC010680
	AC010223	AC126696
	AC010226	PRKCA-AS1
	AC010230	AC021231
	AC010235	AL162632
	AC010245	AC015818
	AC010247	AC019185
	AC010266	AL137779
	AC010267	AC005540
	AC010273	AC008474
	AC010275	AC093503
	AC010291	AL133227
	AC010300	MPRIP-AS1
	AC010307	AL353771
	AC010335	AC027018
	AC010359	SOS1-IT1
	AC010387	AC005104
	AC010395	AP002768
	AC010401	LINC-PINT
	AC010406	AP001893
	AC010425	AC104827
	AC010445	AC084757
	AC010451	MAGI2-AS1
	AC010457	Z98885
	AC010478	AC068898
	AC010485	AC131649
	AC010486	AP003025
	AC010491	AC022540
	AC010503	AC011466
	AC010504	AP001775
	AC010511	AC079385
	AC010519	AC008781
	AC010528	AL031728
	AC010538	AC099677
	AC010551	AC009509
	AC010601	AL157911
	AC010605	NRG3-AS1
	AC010608	AC079915
	AC010618	AC093083
	AC010624	AL449423
	AC010634	AC016994
	AC010636	LINC01767
	AC010641	AC019130
	AC010649	Z99289
	AC010655	Z98749
	AC010677	AC093422
	AC010719	AC010768
	AC010729	AC022903
	AC010745	XIST
	AC010746	DIAPH2-AS1
	AC010754	AC103987
	AC010760	AC007285
	AC010776	AC015845
	AC010857	AC106864
	AC010864	AL357568
	AC010880	AL033543
	AC010883	AL135838
	AC010884	AL158839
	AC010894	AP001007
	AC010907	AL513365
	AC010913	AC026894
	AC010931	AP003355
	AC010967	CDKN2A-DT
	AC010969	AC009145
	AC010975	LINC00852
	AC010982	Z97987
	AC010983	AC074366
	AC011008	LINC01585
	AC011095	AL162171
	AC011124	AC009560
	AC011131	HECW1-IT1
	AC011193	AC096586
	AC011228	AC007494
	AC011257	AL354989
	AC011287	AC073316
	AC011294	AP002478
	AC011298	AC092127
	AC011306	AC018752
	AC011333	WWC2-AS1
	AC011362	AL008729
	AC011363	AC025569
	AC011365	AC018690
	AC011369	AC090607
	AC011374	AL079304
	AC011379	AC098798
	AC011383	GK-AS1
	AC011396	LINC01375
	AC011410	AC010328
	AC011416	C1orf195
	AC011444	AL353768
	AC011451	AC091047
	AC011453	AL357315
	AC011456	AC087893
	AC011461	AC080162
	AC011467	AC018682
	AC011468	AC107081
	AC011474	AC011933
	AC011476	ALG13-AS1
	AC011477	REV3L-IT1
	AC011478	SALRNA3
	AC011481	AC097460
	AC011483	AL162724
	AC011491	AC007529
	AC011500	AL008727
	AC011503	AL356752
	AC011507	MAGI2-AS2
	AC011509	AP001269
	AC011516	AL157832
	AC011523	AC018529
	AC011524	AC015849
	AC011525	AC008649
	AC011586	AL592148
	AC011591	AC009142
	AC011601	AC027243
	AC011603	AL355994
	AC011625	CLYBL-AS1
	AC011632	AF127577
	AC011700	Z93022
	AC011718	UBE2Q1-AS1
	AC011747	AL121601
	AC011752	AC117500
	AC011754	AC097641
	AC011824	ZNF197-AS1
	AC011825	BMP7-AS1
	AC011840	AC010976
	AC011891	AL445933
	AC011893	AC012557
	AC011897	AP003168
	AC011900	AP001793
	AC011912	AC073569
	AC011978	AC007601
	AC011990	AC023090
	AC011995	AC024559
	AC011998	AC007000
	AC012038	SAP30L-AS1
	AC012050	CSMD2-AS1
	AC012055	AC243654
	AC012065	TET2-AS1
	AC012070	AC025043
	AC012073	ZBTB20-AS1
	AC012081	FANK1-AS1
	AC012103	LINC02400
	AC012123	THUMPD3-AS1
	AC012146	AC024451
	AC012174	AC073957
	AC012229	AL109935
	AC012306	AC111194
	AC012307	AC026356
	AC012313	AC021237
	AC012317	AP001767
	AC012322	AL096772
	AC012339	AC090948
	AC012349	AL359918
	AC012354	C1RL-AS1
	AC012355	AC006160
	AC012360	AC011290
	AC012361	AP000941
	AC012363	AC090186
	AC012366	AP000446
	AC012368	MIR3681HG
	AC012377	AL354710
	AC012378	AC024257
	AC012379	MALAT1
	AC012414	AC011092
	AC012417	AC104232
	AC012442	AC016292
	AC012445	AL355613
	AC012456	AC099066
	AC012462	AC005632
	AC012464	AL513164
	AC012467	AP000302
	AC012485	AC008147
	AC012494	AC087164
	AC012499	AC012085
	AC012501	AL162430
	AC012506	RAD51-AS1
	AC012507	AC105429
	AC012508	AC105137
	AC012511	AC068254
	AC012513	AC004584
	AC012558	AC010530
	AC012560	AC010997
	AC012564	AC117503
	AC012572	AC093801
	AC012574	AL445248
	AC012593	AL020995
	AC012603	RHOA-IT1
	AC012615	AL118556
	AC012625	AC117377
	AC012629	AL356055
	AC012645	AL445471
	AC012668	ATP11A-AS1
	AC012673	AC005921
	AC013248	AL031667
	AC013270	AL050320
	AC013275	AL354813
	AC013356	AL109613
	AC013391	AC009127
	AC013401	AC104964
	AC013402	VCAN-AS1
	AC013436	AC008079
	AC013448	AP002907
	AC013460	AC007272
	AC013476	AL662889
	AC013480	AL807761
	AC013509	AC111170
	AC013562	DISC1-IT1
	AC013565	AL353751
	AC013727	AL035706
	AC013733	AC009486
	AC013799	AC016738
	AC015468	AC093484
	AC015522	SRGAP3-AS3
	AC015540	AL590093
	AC015563	AC007849
	AC015574	AL136988
	AC015660	WASF3-AS1
	AC015687	AL020997
	AC015689	AC018797
	AC015712	AC007370
	AC015722	AL359851
	AC015726	AC072039
	AC015795	AC083798
	AC015871	AC007327
	AC015908	AC093849
	AC015909	AC008269
	AC015911	TXNDC12-AS1
	AC015912	AL008721
	AC015917	MIR137HG
	AC015921	SMAD1-AS2
	AC015922	LINC01596
	AC015936	AC090181
	AC015961	AC108693
	AC015969	AC008700
	AC015977	AC114741
	AC015987	AC022613
	AC016042	UST-AS1
	AC016044	AC004223
	AC016065	RFX3-AS1
	AC016074	AC021086
	AC016134	AC005323
	AC016152	AC084838
	AC016168	AC107980
	AC016229	AC016910
	AC016252	LANCL1-AS1
	AC016266	AL022329
	AC016382	AC007036
	AC016383	LINC01919
	AC016394	AC096741
	AC016396	AC119868
	AC016526	PCCA-AS1
	AC016550	SLIT2-IT1
	AC016553	AC092957
	AC016556	AL352955
	AC016573	AC073342
	AC016575	LINC01931
	AC016588	AL645568
	AC016598	AL078459
	AC016629	AC090386
	AC016642	FTX
	AC016650	AC008659
	AC016687	AC118344
	AC016700	LINC01535
	AC016710	AC100839
	AC016716	INE1
	AC016723	AC004865
	AC016727	LINC00894
	AC016730	AC012435
	AC016737	AL096677
	AC016745	AC007608
	AC016747	AC112719
	AC016751	AC022898
	AC016766	AL390866
	AC016773	AC002128
	AC016813	AC004039
	AC016816	AC079035
	AC016820	GSN-AS1
	AC016822	AC008883
	AC016868	AC078785
	AC016876	AP002989
	AC016877	AL356020
	AC016903	AC009269
	AC016907	ANKRD33B-AS1
	AC016924	AL162734
	AC016933	AC003681
	AC016968	GRK5-IT1
	AC016987	AC032044
	AC017000	CARS-AS1
	AC017007	ITPKB-IT1
	AC017015	LIMS1-AS1
	AC017033	AMMECR1-IT1
	AC017048	MIR133A1HG
	AC017053	AC117395
	AC017076	EGLN3-AS1
	AC017091	AC013452
	AC017104	FOXG1-AS1
	AC017116	FO393401
	AC018358	AC016590
	AC018359	AL021937
	AC018371	ZBTB20-AS3
	AC018413	SCARNA9
	AC018437	AC008149
	AC018450	AC003101
	AC018467	AC010904
	AC018495	AL133499
	AC018521	AC093915
	AC018541	AC005529
	AC018563	AL157884
	AC018616	ETS1-AS1
	AC018635	AC018926
	AC018638	AC083855
	AC018645	AL162741
	AC018647	AL596087
	AC018648	AC007879
	AC018680	GMDS-DT
	AC018683	AL450384
	AC018685	KIZ-AS1
	AC018695	AL929236
	AC018716	AC009365
	AC018730	TH2LCRR
	AC018731	AC002044
	AC018742	AC008708
	AC018754	AC009229
	AC018761	AC024028
	AC018767	AC093110
	AC018814	AC025030
	AC018845	AC090116
	AC018861	SALRNA2
	AC018866	AC120349
	AC018904	AP005059
	AC018931	AC078955
	AC018943	AL592431
	AC018953	RPS6KA2-AS1
	AC019055	AC096921
	AC019064	AC011405
	AC019068	AL137244
	AC019069	AC021744
	AC019129	AC110792
	AC019131	AL442638
	AC019133	STX18-IT1
	AC019155	AC006017
	AC019163	AC104002
	AC019183	AC124944
	AC019193	AC026782
	AC019197	AC083949
	AC019209	AC016746
	AC019254	AL138759
	AC019257	AC073487
	AC019294	AC010186
	AC019330	ALMS1-IT1
	AC020551	SLC8A1-AS1
	AC020594	AC044781
	AC020595	UBXN7-AS1
	AC020634	AC109992
	AC020637	GYG2-AS1
	AC020651	LINC02284
	AC020658	AC093334
	AC020663	LINC01567
	AC020687	AC069542
	AC020704	AC012186
	AC020718	AC073130
	AC020719	AL669831
	AC020743	MME-AS1
	AC020765	AC073046
	AC020891	C9orf170
	AC020892	AC025430
	AC020897	AC004217
	AC020905	AL136460
	AC020910	PSD2-AS1
	AC020912	AC018653
	AC020914	Z98884
	AC020916	SMAD9-IT1
	AC020917	EGFLAM-AS2
	AC020928	ZNF630-AS1
	AC020934	AC092279
	AC020980	AC090337
	AC021006	Z98742
	AC021016	AC108449
	AC021035	AL162390
	AC021054	LINC02296
	AC021066	EGFLAM-AS4
	AC021074	LINC02010
	AC021087	AC023855
	AC021088	AC100827
	AC021092	NR2F2-AS1
	AC021127	SNHG22
	AC021146	AC121154
	AC021192	AL353795
	AC021205	AC016949
	AC021218	AL360219
	AC021242	AC090220
	AC021351	AC012676
	AC021355	PRMT5-AS1
	AC021382	AC103769
	AC021393	AL138828
	AC021491	AC083806
	AC021506	AC104823
	AC021517	AC089999
	AC021534	AC019186
	AC021546	AC091435
	AC021549	AC099792
	AC021594	WWTR1-IT1
	AC021678	AL356756
	AC021683	AP005210
	AC021698	AC037487
	AC021713	LINC00710
	AC021723	AC108142
	AC021733	AC010834
	AC021736	AC131212
	AC021752	AC114781
	AC021755	AC211433
	AC021785	FOXP1-IT1
	AC021818	LINC00311
	AC021851	NPTN-IT1
	AC021860	AC026124
	AC021915	AC090774
	AC021979	Z95331
	AC022007	AL357153
	AC022017	CASC19
	AC022021	AC005086
	AC022023	CFLAR-AS1
	AC022028	AC006063
	AC022031	AC007390
	AC022039	LAMTOR5-AS1
	AC022079	AL512656
	AC022081	LINC00377
	AC022092	AL157838
	AC022113	LINC02221
	AC022118	AP001178
	AC022126	CLIP1-AS1
	AC022140	AC093158
	AC022145	AL031320
	AC022148	LINC01482
	AC022164	AC023136
	AC022166	AP003117
	AC022168	AC021078
	AC022182	AL096701
	AC022188	CFAP44-AS1
	AC022201	NLGN1-AS1
	AC022217	DCTN1-AS1
	AC022239	ARHGEF7-IT1
	AC022274	AL390243
	AC022296	AL121830
	AC022306	AC090213
	AC022367	AC009563
	AC022382	AL161725
	AC022387	AC034154
	AC022392	AL021578
	AC022431	AC092828
	AC022440	ARHGEF9-IT1
	AC022441	AL596218
	AC022445	PIK3IP1-AS1
	AC022469	AL031280
	AC022498	CYYR1-AS1
	AC022511	AC013714
	AC022517	AL034349
	AC022523	AC132192
	AC022535	AL022069
	AC022596	FOXN3-AS2
	AC022634	AC024382
	AC022655	ZBTB40-IT1
	AC022679	AC008957
	AC022690	AP003557
	AC022695	AC079465
	AC022710	AC073127
	AC022726	AL136984
	AC022730	AC018693
	AC022784	AL161756
	AC022796	AC074050
	AC022816	AL117341
	AC022819	AC012613
	AC022858	PLCG1-AS1
	AC022893	AC106037
	AC022915	AL592546
	AC022929	CACNA1C-AS3
	AC022966	AL807757
	AC023024	AC114401
	AC023034	RMDN2-AS1
	AC023095	AJ011931
	AC023115	AC020612
	AC023128	AC008395
	AC023158	DIAPH3-AS2
	AC023161	AL445309
	AC023194	AL583810
	AC023202	Z68871
	AC023300	AL136980
	AC023302	MCM8-AS1
	AC023310	COL4A2-AS1
	AC023347	KDM5C-IT1
	AC023355	ETV5-AS1
	AC023385	AC008871
	AC023394	AC117382
	AC023442	AC127540
	AC023469	AC144833
	AC023481	RPL34-AS1
	AC023490	AC008635
	AC023510	AC124069
	AC023511	ZRANB2-AS2
	AC023593	PRICKLE2-AS3
	AC023595	LINC01725
	AC023644	AL354726
	AC023669	AL669841
	AC023762	AC007834
	AC023781	AC006458
	AC023790	AL031670
	AC023796	AL357055
	AC023824	MIR181A1HG
	AC023866	PLCE1-AS2
	AC023886	AC117944
	AC023905	AC078789
	AC023908	LARS2-AS1
	AC023983	AC092653
	AC024022	KDM4A-AS1
	AC024060	AC092067
	AC024075	AC083862
	AC024224	AC022405
	AC024243	UFL1-AS1
	AC024337	AC104123
	AC024560	AC003682
	AC024563	CHODL-AS1
	AC024575	ASTN2-AS1
	AC024579	AL390195
	AC024581	AC125793
	AC024587	AC009226
	AC024597	AC108010
	AC024603	AC116651
	AC024610	AC008885
	AC024614	AC009542
	AC024651	AC005234
	AC024681	LCMT1-AS2
	AC024884	HCG18
	AC024896	CCDC148-AS1
	AC024908	ADAMTS9-AS1
	AC024933	AC023825
	AC024941	Z97055
	AC024958	AC119800
	AC025034	TGFA-IT1
	AC025035	AC005070
	AC025048	AL391863
	AC025162	AC092910
	AC025164	AL158166
	AC025171	AC006480
	AC025174	AC023830
	AC025175	AL357793
	AC025176	AL512444
	AC025181	AC106801
	AC025183	LINC00102
	AC025187	AC009884
	AC025211	AL078599
	AC025244	AC090518
	AC025252	AP001970
	AC025253	RNASEH2B-AS1
	AC025254	AF129075
	AC025262	HIF1A-AS2
	AC025265	AC131391
	AC025272	AC108199
	AC025277	AC000058
	AC025278	AC099550
	AC025284	AC099482
	AC025366	AC114760
	AC025370	AC013731
	AC025419	ERI3-IT1
	AC025428	LINC00159
	AC025431	AC079203
	AC025437	AC096708
	AC025442	AC069272
	AC025465	AL161909
	AC025475	AC137810
	AC025521	AC095056
	AC025524	AL022310
	AC025539	AC116903
	AC025566	AC073878
	AC025572	EFCAB14-AS1
	AC025674	GARS-DT
	AC025752	AC009087
	AC025773	AC009656
	AC025810	AC004837
	AC025822	ST7-AS2
	AC025857	U73169
	AC025871	ACAP2-IT1
	AC025887	AP001432
	AC025946	KCNQ5-AS1
	AC025947	AL359382
	AC026100	KCNMA1-AS3
	AC026108	AC005091
	AC026116	AL163192
	AC026150	AL157395
	AC026191	AF230666
	AC026254	AF178030
	AC026271	AC005856
	AC026304	AC009505
	AC026310	AC008680
	AC026320	AP003969
	AC026347	AC004492
	AC026353	AL133284
	AC026358	AC008906
	AC026369	AC114980
	AC026391	CARMN
	AC026401	SLC7A11-AS1
	AC026412	AC109597
	AC026414	AP000356
	AC026415	OSMR-AS1
	AC026434	MKNK1-AS1
	AC026458	DLEU2
	AC026462	AC018628
	AC026469	AC113208
	AC026471	AC103831
	AC026523	AL445123
	AC026583	STEAP3-AS1
	AC026585	AC099509
	AC026620	AL590729
	AC026624	LINC02258
	AC026688	AC087222
	AC026691	AC108471
	AC026704	AL035634
	AC026719	AL121759
	AC026726	MCM3AP-AS1
	AC026741	AC091053
	AC026746	AC012358
	AC026765	LINC02061
	AC026774	UBE2R2-AS1
	AC026780	AC007496
	AC026785	AL365271
	AC026787	AC090739
	AC026790	AC092944
	AC026801	AL132989
	AC026888	AC025040
	AC026904	AL161457
	AC026950	AC022272
	AC026979	AC015923
	AC026991	AC016026
	AC026992	AC006141
	AC027013	EBLN3P
	AC027020	AC009055
	AC027031	AP000722
	AC027045	AC011595
	AC027088	ITPKB-AS1
	AC027237	C7orf69
	AC027271	AC016586
	AC027281	AL442125
	AC027287	AL157385
	AC027288	AL161891
	AC027307	AC090952
	AC027312	AP000755
	AC027315	AC022778
	AC027319	AC025300
	AC027329	AC093019
	AC027343	AC009053
	AC027348	LINC00310
	AC027419	AC091868
	AC027449	AC116552
	AC027458	AC114763
	AC027541	AL161793
	AC027575	AC025178
	AC027688	AL445465
	AC027701	VAC14-AS1
	AC027779	AC073320
	AC027801	LINC00893
	AC027804	DLEU2L
	AC027807	UCKL1-AS1
	AC032011	DPP10-AS3
	AC032019	AC055764
	AC034111	AFF2-IT1
	AC034114	AL603756
	AC034187	LINC02420
	AC034198	AC084018
	AC034199	AC109587
	AC034206	SUGT1P4-STRA6LP
	AC034223	AL355581
	AC034226	AC115102
	AC034228	AC022001
	AC034231	RC3H1-IT1
	AC034232	AC004884
	AC034234	AL121652
	AC034236	AL445193
	AC034238	AC078846
	AC034243	AC021422
	AC034245	AC125613
	AC034268	AC022150
	AC035140	AC098851
	AC036101	LINC01290
	AC036176	LINC01534
	AC037198	AC026474
	AC037441	DACT3-AS1
	AC037450	AC053513
	AC037486	TGFB2-AS1
	AC039056	FGF12-AS1
	AC040169	USP12-AS1
	AC040173	LINC01572
	AC040174	DLGAP1-AS4
	AC040896	ARHGEF7-AS1
	AC040914	AC107021
	AC040918	AP005671
	AC040936	AC100800
	AC040963	AL133480
	AC040977	AC120193
	AC044798	ANKRD44-IT1
	AC044802	AC009704
	AC044810	C1orf147
	AC044839	AL359095
	AC044873	AC084398
	AC046130	MACROD2-IT1
	AC046143	AC009268
	AC046168	AP003043
	AC046195	AL445223
	AC048341	MAGI1-AS1
	AC048382	AL358115
	AC048387	TTN-AS1
	AC051618	AC090673
	AC051619	ATG10-AS1
	AC051649	AP4B1-AS1
	AC053503	AC012451
	AC055713	SLFNL1-AS1
	AC055716	AL139118
	AC055717	AC020779
	AC055736	THRB-IT1
	AC055758	LINC01946
	AC055855	LINC01878
	AC055872	E2F3-IT1
	AC055874	LINC00598
	AC055878	AC020741
	AC060765	AC137770
	AC060766	AC097382
	AC060814	LINC01876
	AC061709	DLEU1
	AC061975	AP003696
	AC062004	AL354893
	AC062020	SYNJ2-IT1
	AC062021	AC079171
	AC062032	ZNF32-AS2
	AC062039	AC027130
	AC063919	MAGI1-IT1
	AC063923	AC135279
	AC063926	FO680682
	AC063943	LINC00513
	AC063944	AC010978
	AC063947	YEATS2-AS1
	AC063949	LINC00954
	AC063952	LINC00843
	AC063962	AC067956
	AC063965	LINC01241
	AC063977	AL590627
	AC063979	AC026427
	AC063980	AC016576
	AC064799	LINC01031
	AC064802	AC093690
	AC064805	AC008652
	AC064807	LINC01796
	AC064834	AL391497
	AC064836	AL590282
	AC064871	LINC01449
	AC064875	AL354936
	AC066595	AC100774
	AC066612	LINC01828
	AC067750	AL138955
	AC067751	AC091614
	AC067838	AC008705
	AC067852	AL139120
	AC067863	LINC00427
	AC067930	ADPGK-AS1
	AC067960	LINC02458
	AC067969	SMCR5
	AC068051	Z86062
	AC068057	LINC02250
	AC068058	AC022558
	AC068075	AC127164
	AC068112	ITCH-IT1
	AC068134	AC010096
	AC068135	TBX18-AS1
	AC068196	FSIP2-AS1
	AC068205	AL139407
	AC068228	AC104982
	AC068282	AC025917
	AC068286	AC004994
	AC068295	AL355336
	AC068305	LINC01338
	AC068338	AL355303
	AC068408	AC114488
	AC068413	AC092757
	AC068418	LACTB2-AS1
	AC068446	AC093152
	AC068473	AP003718
	AC068483	AL137782
	AC068489	WASHC5-AS1
	AC068492	FP325332
	AC068506	TRAF3IP2-AS1
	AC068512	KLF7-IT1
	AC068535	AC107993
	AC068544	KCNQ1OT1
	AC068587	AIRN
	AC068594	AC004918
	AC068620	DOCK9-AS1
	AC068633	EHD4-AS1
	AC068643	PRKG1-AS1
	AC068658	AC009305
	AC068672	LATS2-AS1
	AC068700	AC005264
	AC068707	Z73495
	AC068721	AL035448
	AC068722	GPC6-AS1
	AC068724	RUNX2-AS1
	AC068725	AC078778
	AC068733	MAMDC2-AS1
	AC068759	SPATA13-AS1
	AC068870	LINC01126
	AC068875	LINC02204
	AC068888	AC015971
	AC068944	AC027290
	AC068993	AL596330
	AC069061	AC023200
	AC069113	GABRG3-AS1
	AC069114	AC016644
	AC069133	AL356753
	AC069209	ZBTB20-AS4
	AC069213	AL158832
	AC069222	MIR3936HG
	AC069224	AC117834
	AC069234	AC012291
	AC069235	AC004594
	AC069277	AC009248
	AC069280	AC087749
	AC069281	AC100763
	AC069285	NADK2-AS1
	AC069287	ALKBH3-AS1
	AC069294	AC083836
	AC069307	RRS1-AS1
	AC069360	AC025682
	AC069410	AC078950
	AC069431	AP003115
	AC069437	AL133245
	AC069439	LINC02290
	AC069540	AL139807
	AC069544	AC073529
	AC072062	AC005160
	AC073023	LINC01473
	AC073062	MRTFA-AS1
	AC073071	AC025741
	AC073073	HCFC1-AS1
	AC073094	SRGAP2-AS1
	AC073115	IGF2BP2-AS1
	AC073174	AC130651
	AC073176	AC026770
	AC073188	AC108102
	AC073218	AC131182
	AC073236	AC019211
	AC073254	AL035681
	AC073263	AC112487
	AC073284	AL138820
	AC073288	JARID2-AS1
	AC073311	AC110767
	AC073314	ZNF433-AS1
	AC073321	ARHGAP22-IT1
	AC073323	AL359710
	AC073332	AC073326
	AC073335	AC105150
	AC073336	PLCE1-AS1
	AC073343	LINC01755
	AC073346	NEGR1-IT1
	AC073352	AL161644
	AC073359	KCNMA1-AS2
	AC073365	LINC01450
	AC073370	AL606537
	AC073389	GK-IT1
	AC073409	AC093495
	AC073429	AC009987
	AC073521	AL034428
	AC073534	AC023154
	AC073539	AC026495
	AC073571	C3orf67-AS1
	AC073578	LARGE-IT1
	AC073636	USP46-AS1
	AC073641	AL589986
	AC073834	SDCBP2-AS1
	AC073842	AC012301
	AC073848	AC009228
	AC073862	DIP2A-IT1
	AC073869	GHRLOS
	AC073934	AL034405
	AC073941	AC008243
	AC073964	AC006947
	AC073987	DOCK4-AS1
	AC074008	ARRDC3-AS1
	AC074011	AC027627
	AC074029	AC079210
	AC074031	SPON1-AS1
	AC074032	DIO2-AS1
	AC074033	AL035416
	AC074035	LINC02399
	AC074051	AC034195
	AC074052	AC099788
	AC074099	ENOX1-AS1
	AC074117	AC090953
	AC074131	AC012173
	AC074194	RAPGEF4-AS1
	AC074212	NTM-IT
	AC074237	LINC01429
	AC074254	AC024084
	AC074257	ZRANB2-AS1
	AC074281	AC090138
	AC074286	DPYD-AS1
	AC074325	LINC01415
	AC074344	AL049820
	AC074387	MAP3K20-AS1
	AC076966	ADAMTSL4-AS1
	AC076968	AC004490
	AC078776	AC013640
	AC078788	AC053527
	AC078814	AC018832
	AC078828	AL592301
	AC078842	AL592161
	AC078845	PRKX-AS1
	AC078850	AC010974
	AC078851	AL590652
	AC078860	AC104781
	AC078865	C5orf66-AS2
	AC078878	CLMAT3
	AC078880	MUC20-OT1
	AC078881	AC093865
	AC078905	MIRLET7BHG
	AC078922	FAM13A-AS1
	AC078925	AL359693
	AC078929	PITRM1-AS1
	AC078980	RORA-AS2
	AC079031	GLYCTK-AS1
	AC079054	AL357936
	AC079061	ENTPD1-AS1
	AC079062	Z99716
	AC079070	AC002563
	AC079089	Z83843
	AC079117	CLYBL-AS2
	AC079148	AC007639
	AC079150	AL445928
	AC079154
	AC079160
	AC079163
	AC079174
	AC079177
	AC079193
	AC079200
	AC079226
	AC079298
	AC079328
	AC079340
	AC079341
	AC079349
	AC079360
	AC079362
	AC079380
	AC079384
	AC079466
	AC079584
	AC079610
	AC079612
	AC079763
	AC079779
	AC079790
	AC079799
	AC079807
	AC079834
	AC079896
	AC079906
	AC079907
	AC079910
	AC079917
	AC079921
	AC079942
	AC079943
	AC079950
	AC079988
	AC080011
	AC080013
	AC080037
	AC080038
	AC080068
	AC080078
	AC080128
	AC080129
	AC082650
	AC082651
	AC083795
	AC083799
	AC083801
	AC083809
	AC083829
	AC083841
	AC083843
	AC083864
	AC083867
	AC083880
	AC083902
	AC083964
	AC083973
	AC084030
	AC084032
	AC084033
	AC084036
	AC084048
	AC084064
	AC084082
	AC084116
	AC084125
	AC084128
	AC084149
	AC084211
	AC084262
	AC084291
	AC084346
	AC084357
	AC084361
	AC084365
	AC084706
	AC084759
	AC084768
	AC084781
	AC084782
	AC084809
	AC084816
	AC084819
	AC084824
	AC084855
	AC084866
	AC084876
	AC084879
	AC084880
	AC084882
	AC087045
	AC087071
	AC087190
	AC087203
	AC087235
	AC087241
	AC087242
	AC087258
	AC087269
	AC087273
	AC087280
	AC087318
	AC087341
	AC087354
	AC087386
	AC087399
	AC087430
	AC087439
	AC087457
	AC087463
	AC087473
	AC087477
	AC087482
	AC087516
	AC087518
	AC087564
	AC087565
	AC087588
	AC087591
	AC087612
	AC087627
	AC087633
	AC087636
	AC087639
	AC087645
	AC087664
	AC087667
	AC087672
	AC087741
	AC087752
	AC087762
	AC087783
	AC087855
	AC087857
	AC087863
	AC087885
	AC087894
	AC087897
	AC089983
	AC089987
	AC089998
	AC090001
	AC090023
	AC090044
	AC090049
	AC090061
	AC090092
	AC090099
	AC090103
	AC090109
	AC090124
	AC090125
	AC090136
	AC090150
	AC090152
	AC090155
	AC090159
	AC090164
	AC090193
	AC090198
	AC090200
	AC090206
	AC090229
	AC090246
	AC090282
	AC090283
	AC090340
	AC090358
	AC090365
	AC090371
	AC090376
	AC090377
	AC090398
	AC090403
	AC090409
	AC090415
	AC090425
	AC090457
	AC090458
	AC090502
	AC090503
	AC090505
	AC090506
	AC090515
	AC090531
	AC090559
	AC090572
	AC090578
	AC090589
	AC090592
	AC090618
	AC090621
	AC090630
	AC090644
	AC090679
	AC090680
	AC090692
	AC090696
	AC090735
	AC090753
	AC090771
	AC090772
	AC090791
	AC090796
	AC090809
	AC090821
	AC090826
	AC090833
	AC090844
	AC090857
	AC090907
	AC090921
	AC090957
	AC090983
	AC090985
	AC090987
	AC090993
	AC091027
	AC091043
	AC091045
	AC091073
	AC091078
	AC091096
	AC091100
	AC091114
	AC091133
	AC091138
	AC091152
	AC091153
	AC091163
	AC091170
	AC091173
	AC091179
	AC091180
	AC091196
	AC091198
	AC091212
	AC091230
	AC091488
	AC091489
	AC091493
	AC091534
	AC091544
	AC091563
	AC091564
	AC091576
	AC091685
	AC091691
	AC091705
	AC091730
	AC091736
	AC091769
	AC091770
	AC091806
	AC091819
	AC091820
	AC091826
	AC091860
	AC091885
	AC091917
	AC091932
	AC091939
	AC091944
	AC091951
	AC091962
	AC091965
	AC091973
	AC091980
	AC091982
	AC091987
	AC092058
	AC092059
	AC092069
	AC092070
	AC092078
	AC092100
	AC092110
	AC092114
	AC092115
	AC092117
	AC092118
	AC092119
	AC092125
	AC092130
	AC092131
	AC092132
	AC092134
	AC092140
	AC092153
	AC092155
	AC092159
	AC092162
	AC092164
	AC092171
	AC092192
	AC092198
	AC092265
	AC092287
	AC092295
	AC092296
	AC092306
	AC092325
	AC092326
	AC092327
	AC092335
	AC092337
	AC092354
	AC092368
	AC092375
	AC092376
	AC092378
	AC092422
	AC092435
	AC092440
	AC092447
	AC092468
	AC092490
	AC092535
	AC092542
	AC092546
	AC092567
	AC092580
	AC092590
	AC092611
	AC092617
	AC092620
	AC092625
	AC092634
	AC092637
	AC092650
	AC092660
	AC092669
	AC092673
	AC092674
	AC092675
	AC092687
	AC092691
	AC092720
	AC092723
	AC092745
	AC092747
	AC092783
	AC092794
	AC092803
	AC092807
	AC092809
	AC092810
	AC092811
	AC092813
	AC092818
	AC092819
	AC092832
	AC092834
	AC092848
	AC092894
	AC092896
	AC092902
	AC092919
	AC092924
	AC092925
	AC092941
	AC092953
	AC092954
	AC092958
	AC092966
	AC092969
	AC092994
	AC093010
	AC093025
	AC093072
	AC093074
	AC093117
	AC093151
	AC093154
	AC093157
	AC093159
	AC093206
	AC093248
	AC093274
	AC093277
	AC093278
	AC093281
	AC093283
	AC093295
	AC093297
	AC093305
	AC093326
	AC093330
	AC093382
	AC093390
	AC093424
	AC093426
	AC093459
	AC093510
	AC093516
	AC093523
	AC093534
	AC093535
	AC093536
	AC093579
	AC093581
	AC093591
	AC093599
	AC093607
	AC093627
	AC093639
	AC093655
	AC093673
	AC093677
	AC093689
	AC093714
	AC093722
	AC093725
	AC093726
	AC093730
	AC093752
	AC093763
	AC093766
	AC093772
	AC093788
	AC093802
	AC093810
	AC093821
	AC093831
	AC093835
	AC093843
	AC093857
	AC093871
	AC093893
	AC093903
	AC093904
	AC093909
	AC093911
	AC093912
	AC094104
	AC094105
	AC094108
	AC095050
	AC095055
	AC095060
	AC095350
	AC096536
	AC096541
	AC096543
	AC096554
	AC096559
	AC096570
	AC096576
	AC096577
	AC096588
	AC096631
	AC096639
	AC096644
	AC096649
	AC096659
	AC096666
	AC096667
	AC096669
	AC096677
	AC096711
	AC096721
	AC096732
	AC096734
	AC096736
	AC096746
	AC096751
	AC096759
	AC096773
	AC096888
	AC096920
	AC096992
	AC097059
	AC097066
	AC097105
	AC097110
	AC097173
	AC097372
	AC097375
	AC097381
	AC097451
	AC097467
	AC097478
	AC097487
	AC097491
	AC097494
	AC097501
	AC097504
[truncated: 4,705 more rows]

## Sheet: m6A-related genes
m6A-related genes
METTL3
METTL14
WTAP
RBM15
RBM15B
VIRMA
ZC3H13
KIAA1429
METTL16
FTO
ALKBH5
ALKBH3
YTHDC1
YTHDC2
YTHDF1
YTHDF2
YTHDF3
HNRNPA2B1
HNRNPC
HNRNPG
eIF3
IGF2BP1
IGF2BP2
IGF2BP3
Prrc2a

## Sheet: m6A-related genes expression
id	T029301	T075869	T0760652	T0776801	T0935576	T124674	T140523	T177847	T184360	T186058	T186238	T186748	T187978	T188442	T189762	T190272	T191642	T192022	T193109	T193237	T194560	T194740	T196663	T197302	T197906	T201409	T202659	T205359	T205806	T206542	T206909	T207592	T209862	T209989	T210151	T210766	T211628	T211850	T211859	T212783	T213391	T214010	T214608	T214753	T215000	T215945	T216253	T216302	T216430
ALKBH3	2.51011	1.39909	5.0796	4.16008	2.81098	2.01082	1.94489	4.07626	2.7666	1.62386	1.09762	2.91361	2.09343	2.55568	2.36143	2.24244	3.98834	2.11979	2.83625	2.78512	4.03972	5.34661	1.06312	4.11253	3.78108	4.50147	3.04621	3.54722	2.77044	3.375	6.57988	2.01638	2.99481	2.10606	3.10772	1.65349	1.42073	1.53902	1.68472	3.60025	3.67277	1.9658	2.89001	1.81671	3.61637	4.66442	1.29561	5.78303	1.59424
ALKBH5	29.2309	26.8027	45.4116	54.4335	30.9306	31.6682	11.8388	38.3463	22.3758	19.145	31.5861	35.1004	19.818	23.4801	28.3443	29.7932	39.242	34.7926	36.6371	42.8627	38.7461	40.2993	15.2723	53.7466	39.4838	35.9727	29.5445	26.2278	38.308	22.1072	26.4099	36.4185	45.6992	38.6093	19.6717	6.24044	50.2683	21.9954	22.5853	23.2564	36.1352	37.6661	36.2401	23.8676	39.5076	39.4802	12.5042	28.5059	39.2066
FTO	2.11549	2.09907	3.48251	3.28707	2.34424	3.79542	1.21889	2.36543	1.26496	1.28725	1.25961	2.75261	1.08712	1.99066	1.99332	1.78656	3.42361	3.73481	2.27621	2.79853	5.93492	4.29697	0.888463	2.41144	3.90703	9.48389	3.67121	2.02518	1.82558	2.52266	3.98869	1.7306	3.63236	1.9166	1.68284	0.69077	3.68429	3.63278	1.47495	0.904082	5.95412	2.16998	1.05233	2.1498	7.7072	4.72668	1.34107	4.77597	2.89014
HNRNPA2B1	5.60918	7.33201	8.81982	13.6757	5.59031	6.12618	2.28604	8.32576	4.43538	5.65265	12.9674	18.2933	6.06159	9.49386	9.88738	6.25879	10.8016	18.5337	10.6365	6.72092	12.4303	21.5389	7.68434	8.99915	10.9485	17.5117	9.3375	7.78083	12.4041	5.36335	19.355	8.5358	6.86483	8.29156	8.28466	4.44121	10.7998	8.83624	6.88331	9.2336	12.5776	13.0928	17.1136	12.2784	58.4719	15.5491	4.49796	13.9356	12.6803
HNRNPC	13.0448	15.2988	19.2144	14.7889	12.5855	12.536	8.38337	16.7749	15.7467	10.1562	13.2488	13.5262	10.2724	10.8062	17.9041	12.9774	23.1757	12.318	17.3513	21.7008	26.1107	23.7936	5.57204	22.0973	21.9879	21.1001	20.9099	13.7306	11.6745	18.7048	18.7531	14.0364	14.9335	10.6784	9.10766	11.1481	16.0297	11.4136	12.2429	18.6768	19.3337	15.2843	10.5515	17.8371	64.9171	24.8943	7.98733	20.4956	22.3888
IGF2BP1	0.0448923	0.0519113	0.835785	0.204259	0.0226944	0.0240584	0.0353158	0.0568568	0.00506446	0.0128147	0.0987727	0.0208435	0.004936	0.0304094	0	0.0134662	0.0153675	0	0.219096	0.00231745	0.0137336	0.245827	0.0347774	0.0276583	0.0923164	0.2889	0.0184258	0.153266	0.0970603	0.026462	0.0141834	0.0792384	0.0565922	0.0235233	0.689235	0.0593626	0	0.0972752	0.0482357	0.00197412	0.260501	3.97063	0.00882377	0.0620921	0.998612	0.0145181	0.255324	0.0104372	0.280534
IGF2BP2	0.169201	0.197764	0.679354	0.323037	0.288462	0.479107	0.182299	0.29968	0.0647209	0.234361	2.10029	0.493456	0.356092	0.111859	0.446579	0.0610642	0.7222	0.347333	0.775003	0.131837	0.491421	0.127324	0.112487	0.175413	0.600205	0.392316	0.335736	0.0898255	0.123908	0.097339	0.465418	0.363301	0.378656	3.22502	0.123754	0.0704782	0.248541	0.297636	0.297668	1.39976	0.382265	0.0614779	4.4043	0.841356	1.9062	1.25205	0.0647722	0.402295	9.8928
IGF2BP3	0.0196746	0.0120814	0.0695334	0.075196	0.00696224	0.0329293	0.0113053	0.196853	0.020198	0.105074	1.81247	0.0730793	0.0605712	0.0258344	0.151629	0.00908863	0.121005	0.0806723	0.0639625	0.0142191	0.123026	0.0135361	0.0032828	0.0352458	0.103574	0.10427	0.0101749	0.138226	0.0249738	0.0312234	0.233226	0.195658	0.136221	0.158764	0.0742409	0.113639	0.0218277	0.100801	0.0807158	0.0508727	0.0278611	0.0362196	0.0877063	0.0985568	0.0732593	0.224477	0.0361519	0.0288175	0.336056
METTL14	3.34441	3.09737	4.49074	3.1198	1.45236	1.75853	1.71528	2.64015	2.71184	1.94879	1.80682	4.07892	1.70639	1.56142	3.45265	3.56496	4.21811	2.34323	2.86696	4.1883	4.83506	6.03548	1.28293	4.46559	4.35242	5.2468	3.71816	2.5041	1.94791	4.67973	3.87433	3.2267	4.2212	1.90966	2.11547	1.88315	2.59065	2.27121	2.60617	3.38551	2.73948	2.94975	1.44818	3.53628	7.67629	4.9772	1.73952	7.81027	3.50406
METTL16	2.62082	1.69649	3.16929	4.17464	2.02325	2.67253	1.14372	1.74041	1.9135	1.50061	2.03109	3.06438	1.64659	1.30967	2.38071	2.29008	2.64375	2.26012	3.08981	2.7379	4.14778	4.2151	0.986432	3.49486	2.82829	3.10041	2.02009	1.59407	2.35726	3.07133	2.94554	2.05805	2.92585	2.71343	1.46386	0.866777	3.27772	1.7088	1.75392	4.07177	3.27152	2.01921	1.36348	3.23274	6.53572	3.75092	1.24267	4.64979	5.78581
METTL3	2.80926	1.92006	3.63631	1.88516	2.25647	2.16372	1.25172	3.16976	2.1881	3.21585	2.5175	2.91398	2.05707	2.79836	3.16875	2.59402	4.2195	3.701	5.06028	3.79299	4.23562	4.95747	2.82729	4.02051	3.09713	3.37092	2.58909	2.05294	3.65867	3.04133	4.95783	2.64371	2.73024	2.17015	1.84679	1.63905	3.21812	1.83448	2.08709	1.74757	2.62382	1.42124	1.874	1.57051	3.82502	3.97193	1.29568	4.09614	3.60081
RBM15	1.33404	2.23885	1.91964	2.41777	1.55907	1.5406	0.893518	2.49294	1.12972	1.88593	1.83888	5.15974	1.96377	2.05505	2.2258	1.30876	2.27499	4.2246	2.10922	1.55366	2.93478	3.55209	1.9016	2.39188	3.44707	3.00024	1.93374	2.05285	3.02523	2.06386	4.39389	3.13338	2.3107	2.96791	2.5185	0.933653	2.55368	1.93055	2.20738	3.71119	3.15814	2.30265	2.44755	2.5643	2.62307	3.30073	1.47758	3.18758	3.93976
RBM15B	25.4936	38.237	59.4421	45.7501	27.6236	36.9912	16.1163	53.8264	23.3637	24.7245	21.4659	89.3253	16.0025	33.0356	40.3669	29.3623	50.524	43.3229	51.7615	43.3576	28.4882	52.6319	21.8083	49.7868	61.4652	36.4781	49.0466	36.3874	47.187	19.3764	52.9799	31.8944	29.3458	24.1568	22.6733	12.1481	33.18	30.975	26.5115	29.3293	31.2757	46.0105	34.36	37.7239	68.0457	44.027	14.4919	50.07	35.8579
KIAA1429	5.22947	13.5915	21.5506	8.37471	3.36426	7.08804	3.04793	8.13037	5.34165	5.62687	8.22985	34.4302	5.99181	6.32364	12.8446	5.62068	11.5556	8.99505	9.39509	7.21118	12.1635	22.4013	7.57975	8.29639	10.722	9.05063	15.1287	5.70085	4.16076	6.78293	11.4445	7.00482	6.97735	5.27505	5.27227	4.5116	4.93271	6.29412	5.81026	5.29728	10.3471	8.41634	4.18152	17.6289	25.7193	10.779	4.32697	8.57595	9.77277
WTAP	6.46579	10.5278	12.4763	6.76425	4.54948	7.23733	3.85128	8.78822	6.71854	6.11268	10.251	10.6221	6.61508	3.99673	11.32	4.5343	12.3531	6.44811	11.6562	8.86241	18.1107	14.7784	2.91716	11.7498	11.4556	12.9114	8.93535	7.69586	10.6195	6.27062	11.637	11.0453	10.2249	8.21363	5.28065	2.55707	8.00501	7.45652	6.01121	9.74903	13.685	3.87004	15.3397	11.0841	20.9712	20.3173	3.85999	8.91649	16.6514
YTHDC1	8.12922	8.12145	14.7034	19.4477	4.07394	6.1705	4.21766	9.22349	7.06831	5.79899	7.84333	11.8904	5.37356	5.88834	10.6078	5.98738	12.3246	8.4666	7.97481	10.3262	11.4046	17.0746	4.09792	12.5739	12.6806	14.275	12.4834	7.40122	6.10242	9.4609	13.1597	8.4108	10.0463	5.78563	5.43704	2.42696	7.54057	8.14149	7.31681	9.09102	8.1271	7.77209	7.92507	10.2726	40.6064	16.1111	4.05618	16.0312	10.0626
YTHDC2	2.7287	4.04867	4.74329	4.25692	2.34141	3.7796	1.98843	3.45593	2.66114	2.09674	2.52641	7.20343	2.04017	3.42586	3.3443	2.05232	5.76019	2.59928	6.36247	4.18433	7.14563	8.23129	2.84988	5.85343	6.29307	6.76042	3.65112	2.82965	3.05699	5.67188	12.4253	3.05427	3.44681	2.92307	2.81252	2.11937	4.85425	6.77158	2.93659	3.71474	5.4131	3.27402	1.60111	4.05311	7.89292	5.11825	1.62455	5.37073	5.1027
YTHDF1	21.0813	28.2947	37.2207	58.733	23.1669	32.7637	9.21244	36.7579	22.9883	17.0232	43.9848	92.3653	20.4522	31.0576	23.0931	21.7136	30.4706	53.8444	38.8248	17.1923	26.6548	92.3598	24.9301	30.4745	57.7456	32.6162	38.3347	24.4936	50.576	16.3032	56.3488	27.0125	28.6408	28.4307	20.2718	6.53247	29.6021	36.7642	32.3435	39.5695	43.8837	75.6698	40.9077	28.356	72.424	41.8328	59.4159	39.3681	51.2115
YTHDF2	6.97402	9.98568	22.0484	14.0567	8.2096	7.24511	4.51961	9.90246	5.23763	4.59886	7.60186	10.4833	5.99484	11.0268	11.2049	8.22623	12.8638	10.7728	13.2395	11.9322	13.9652	10.1571	7.55273	14.097	17.6141	11.7881	10.9318	8.38481	10.0822	8.87937	15.1523	10.3336	7.70359	8.08396	5.08912	4.18098	11.9792	10.3697	13.8505	17.5196	12.1427	6.46473	13.8224	10.5319	24.0439	14.8246	5.63737	16.251	16.2929
YTHDF3	2.16369	5.42176	5.1747	3.80305	2.14487	4.33872	2.01553	6.31062	2.67773	2.89299	6.72305	4.82598	1.60577	4.3708	4.50089	2.38763	4.90754	4.09738	9.13053	4.28307	7.07653	10.1051	7.71826	3.90866	8.99968	6.04461	4.73127	3.23527	2.12669	3.86587	9.79329	4.44037	4.58087	3.59872	3.09835	2.62182	3.9354	17.4527	4.3159	4.51322	6.71158	6.92632	3.36863	4.46753	17.1247	6.66026	2.67653	6.27018	5.98937
ZC3H13	4.9727	6.25588	11.0876	9.24771	2.64172	5.25418	3.44707	7.25754	4.99975	3.95212	4.91634	12.6178	4.09417	4.82652	8.14313	5.54047	10.459	7.00687	8.28274	6.74	8.89323	14.398	6.88482	8.33766	9.44736	11.8462	7.60513	4.71965	3.59519	6.29765	7.16291	5.4498	9.12627	5.18029	4.78933	3.47947	6.22515	7.51305	6.62025	4.07632	7.12367	5.00461	3.81241	5.31682	43.9491	15.2427	3.18433	16.5371	5.64021
[truncated: 150 more columns]

## Sheet: LncRNA expression
Supplementary Table: RNA sequence of 196 breast cancer
id	T029301	T075869	T0760652	T0776801	T0935576	T124674	T140523	T177847	T184360	T186058	T186238	T186748	T187978	T188442	T189762	T190272	T191642	T192022	T193109	T193237	T194560	T194740	T196663	T197302	T197906	T201409	T202659	T205359	T205806	T206542	T206909	T207592	T209862	T209989	T210151	T210766	T211628	T211850	T211859	T212783	T213391	T214010	T214608	T214753	T215000	T215945	T216253	T216302	T216430
A1BG-AS1	0.60788	0.535995	0.77692	0.724907	0.659053	0.531446	0.243222	0.346554	0.364882	0.289302	0.326297	0.49601	0.310227	0.552212	0.560458	0.301382	0.683159	1.36287	0.176957	0.497346	0.432279	1.11118	0.508506	0.691416	0.816738	0.822768	0.54231	0.392519	0.32637	0.515894	1.02333	0.317985	0.596139	0.262719	0.169047	0.223249	0.68311	0.574371	0.256929	0.22999	0.654557	0.31751	0.0937815	0.155879	0.316143	0.783383	0.282115	0.738639	0.674409
A2M-AS1	0.172252	0.218758	0.320237	0.149624	0.322552	0.380254	0.0659858	0.25361	0.15303	0.301948	0.185088	0.479859	0.203835	0.226181	0.354611	0.224246	0.330204	0.309902	0.261014	0.168059	0.863156	0.406318	0.0718526	0.357151	0.32588	0.576261	0.299413	0.247986	0.109323	0.292498	0.636189	0.474966	0.950005	0.462576	0.275625	0.181764	0.30174	0.133539	0.32389	0.169673	0.407611	0.133517	0.260697	0.0906374	0.408156	0.701895	0.360471	0.0840995	0.190165
A2ML1-AS1	0	0	0	0	0	0	0	0	0.177368	0	0.965366	0	0.138295	0	0	0.0754583	0.0717603	0	0	0.194789	0	0	0.0749524	0	0	0	0	0	0	0	0.0794772	0	0.182952	0.188305	0	0	0	0	0	0.0553104	0	0	0.0494444	0.226914	0	0	0	0	0
A2ML1-AS2	0	0	0.154919	0.0609219	0	0	0	0	0	0	0	0	0.0809708	0	0	0	0	0	0	0	0	0	0	0	0	0	0	0	0	0	0	0	0	0	0.0502503	0	0	0	0	0.0647676	0	0	0	0	0	0	0	0	0
AADACL2-AS1	3.99486	2.04595	1.26829	0.40325	0.605237	1.20567	1.52683	0.162463	1.59183	1.0519	0.288797	1.36133	1.11423	0.187151	2.1281	0.615652	3.01523	0.27602	0.807799	0.794625	6.34157	2.91778	0.305763	0.753833	0	1.52961	3.39065	0.590959	0.0357858	1.8147	2.33439	1.17074	2.46292	0.480111	0.542685	0.162838	2.78207	0.123535	1.23628	0.180508	1.09263	1.13634	0.181534	0.07714	0.744374	0.796495	0.249424	0.566641	0.0305371
AATBC	1.1905	0.278055	0.221656	1.82573	1.26223	0.173745	0.469159	1.20276	0.263669	0.843154	0.639119	1.23511	0.575047	0.786603	0.702103	1.13782	0.415337	1.11301	0.729883	2.25086	0.712661	1.5924	1.23294	0.944238	1.65235	1.58821	0.619609	1.25136	0.171023	1.42459	1.2299	1.38886	0.843402	1.07841	0.836624	0.757949	1.49257	0.546106	1.44963	1.60401	0.379395	0.652318	1.0212	1.13593	0.778186	0.956585	0.271928	0.988784	1.40923
ABALON	0.885573	1.52478	1.28836	1.68059	0.981665	0.997564	0.490472	1.17564	0.598224	1.36446	1.45219	3.4479	0.927952	0.591534	0.777231	0.734836	0.767002	2.98206	1.97539	1.06412	0.603198	2.53778	0.783318	1.38752	1.61484	1.32883	0.858333	0.368656	1.87523	0.690847	2.1709	0.926012	1.47746	0.838617	0.795026	0.300233	1.48276	0.388406	0.641994	1.02471	0.620269	1.73676	0.516736	0.700656	0.325052	1.21734	0.551851	1.28495	0.995673
ABCA9-AS1	0.273491	0.050891	0.0447484	0.0703891	0.0776631	0.0935359	0	0.00641445	0.0319962	0.0368002	0	0.0188121	0.0155923	0.0147784	0.0802038	0.0595535	0.347901	0.0508573	0.139536	0.0292823	0.390446	0.029867	0	0.0873697	0.158307	0.140917	0.0931281	0	0.00989042	0.160751	0.0896077	0.0244201	0.185644	0.0159231	0.00483826	0	0.0946342	0	0.0692597	0	0.0981435	0.0392576	0	0.00852792	0	0.201789	0.0482546	0.0329699	0
ABCC5-AS1	0	0.58002	0.637513	0.902527	0.357464	0.0999428	0	0.493475	0.170939	0	0.12405	1.76886	0.199924	0.126326	0.274232	0.399977	0.553274	0.796999	0.477101	0	0.741672	3.14873	0.361178	0.402141	0.0712211	2.17967	0.298521	0.0498616	1.01452	0	0.995753	0.208742	0.17632	0.635179	0.206787	0.0641167	0.404465	0	0.986718	0.106611	0.129066	0.335573	0	0.0728965	0	0.940849	0.736571	0.563652	0.793574
ABHD15-AS1	0	0.121225	0	0.628766	0.256151	0.626647	0	0	0	0	0	0.806608	0	0	0	0	0.346906	0	0.239316	0	0.930065	0	0	0.288165	0	0	0.374349	0	0	0.964954	0	0.392647	0.58962	0.341366	0.20745	0.160806	0.126801	0	0	0	0	0	0.239025	0	0	0	0	0	0
AC000032	0	0	0	0.0957875	0	0	0	0	0	0	0	0.230401	0	0.844659	0	0	0	0	0	0.239089	0.212532	0	0.551992	0	0	0	0	0	0	0	0	0	0	0	0	0	0.0482928	0	0.188501	0	0.246566	0	0	0	0	0	0.0562854	0.134599	0
AC000035	0	0	0	0	0	0	0	0	0	0	0	0	0	0	0	0	0	0	0	0	0	0	0	0	0	0	0	0	0	0	0	0	0	0	0	0	0	0	0	0	0	0	0	0	0	0	0	0	0
AC000036	0	0.0223341	0	0.0579208	0.0471923	0.0461805	0	0	0	0.0145352	0.0143299	0	0.0615857	0	0.0105595	0.00840077	0.43141	0.033479	0	0.0144572	0.205622	0	0	0.0132726	0	0	0.0114948	0	0	0	0.0176964	0	0	0	0	0.0148132	0.0116807	0	0.0911863	0.0123154	0.0149093	0	0	0.0084208	0	0.0724562	0	0	0.0166675
AC000058	0	0.0845863	0	0.0438728	0.0893661	0.131175	0	0	0	0	0	0	0.233244	0	0	0	0	0.570579	0	0	0.389378	0.0744632	0.0632062	0	0	0.100379	0	0	0	0.0961868	0.536175	0.0456623	0.205707	0.238192	0	0.28051	0.398145	0	0	0	0.112933	0	0.166782	0	0	0	0	0.369897	0
AC000061	0	0	0	0	0	0	0	0.136785	0	0	0	0	0	0	0	0	0	0	0.0595107	0	0	0	0	0	0	0	0	0	0	0	0	0	0	0	0	0	0	0	0	1.92821	0	0	0	0	0	0	0	0.175766	0
AC000067	0	0.157973	0.208358	0.655494	0.0834498	0	0	0	0.558679	0.154215	0.101358	0.13139	0	0.103217	0.298757	0.0594201	0.678098	0.94721	0.233896	0	0.2424	0.834403	0.472174	0.281639	0	0	0.243914	0	0	0	0.12517	0.255836	0	0.0741411	0.202752	0	0	0	0.257991	0.087109	0	0.137094	0.155741	0	4.78958	1.02499	0.0481466	0.230272	0.235785
AC000068	0.455077	0.605375	0.869748	0.493418	0.182738	0.212349	0.0370914	0.306575	0.168217	0.112566	0.554882	1.15087	0.320447	0.211898	0.0613328	0.105721	0.479497	0.599572	1.0137	0.195934	0.497631	1.27521	0.420048	0.937946	0.844227	0.692747	0.656523	0.323399	0.623974	0.614641	0.599585	0.385157	0.617808	0.507356	0.619729	0.0430196	0.961135	1.24018	0.114755	0.286126	0.82268	0.243918	0.213151	0.399436	0.458859	0.350706	0.283346	1.0085	0.77448
AC000068	0	0.197123	0.194996	0.562335	0.312393	0.203796	0	0.391323	0	0.256578	0.316192	0.163952	0.237808	0.128797	0.838792	0.37073	0.0705123	0.147744	0.145931	0	0.226855	0.0867658	0.294596	0.351436	0.290458	0.29241	0.355089	0	0.258591	0.78455	0.702855	0.691685	0.239694	0.508834	0.168666	0.196113	0.257737	0.238047	0.0804818	0	0.131591	0	0.0971689	0.371613	1.0459	0.799381	0.360471	1.00569	0.514882
AC000068	0	0	0	0	0	0	0	0	0	0	0	0	0	0	0	0	0	0	0	0	0	0	0	0	0	0	0	0	0	0	0	0	0	0	0	0	0	0	0	0	0	0	0	0	0	0	0	0	0
AC000099	0.0370683	0	0	0.0429317	0	0.00534838	0	0	0	0	0.0265538	0	0	0	0	0	0	0	0.0102127	0	0.0317521	0	0.00773129	0	0	0.0552522	0	0	0	0	0.00819802	0	0	0.0291353	0	0.00686233	0	0	0	0	0.00690688	0	0	0	0.0313695	0	0.00315337	0.00754087	0
AC000123	1.14113	0.439324	1.33272	0.774747	1.43886	1.09007	0.452214	0.647872	0.807919	0.57183	2.64964	3.80012	0.575426	1.95193	0.830845	1.58638	1.44578	5.33425	4.11962	0.341257	7.4827	5.49181	1.96968	1.14875	2.65409	2.76316	2.21586	1.54088	0.691582	3.94664	9.67713	1.42297	1.76286	2.10311	1.27807	0.815872	3.86006	1.00801	0.215242	1.50196	3.87123	0.991272	0.476429	0.828208	3.06357	3.99071	1.90132	1.28078	0.983579
AC000123	0.0440437	0.0491738	0.0648576	1.53031	0.155858	0.305032	0	0.0557821	0.0347811	0.256021	0.126203	0.899779	0.30509	0.578331	0.232492	0.14797	0.351797	0.884542	1.06784	0.31831	1.43363	0.779199	1.24932	0.350674	0.5072	0.466841	0.202468	0.101454	0.258031	1.17427	4.05213	0.371638	0.538141	0.369258	0.294525	0	0.771533	0.296913	0.321229	0.325383	1.18175	0.085349	0.436312	0.0370807	0	1.27623	0.0299741	0.0716792	0.073395
AC000123	0.0938685	0.25517	0.378625	0.363964	0.327358	0.287363	0.304869	0.304968	0.267503	0.133446	0.859535	0.295608	0.0534001	0.512083	0.176657	0.133686	0.391184	0.737681	1.32682	0.300855	1.07674	1.08305	0.415395	0.341194	0.879549	0.529923	0.727001	0.225625	0.27098	0.797954	1.88464	0.270578	0.404468	0.278011	0.288512	0.380795	0.619604	0.324653	0.197201	0.386939	1.33839	0.268896	0.152736	0.340166	0.414455	0.716952	0.472175	0.55793	0.170026
AC000124	0	0.0236877	0.249942	0.122862	0	0.171428	0	0	0	0.0154161	0	0	0	0	0	0	0	0.106524	0	0	0.145389	0.0417056	0.0354007	0	0	0.449767	0	0.0733074	0	0	0.225227	0	0	0	0.425631	0	0.123886	0	0	0.0261236	0.189755	0	0	0.107174	4.95549	0.422661	0	0.759634	0
AC000372	0	0	0.0462839	0	0	0	0	0	0	0	0	0	0	0	0	0.0527974	0	0	0	0	0	0	0	0	0.103414	0	0	0	0	0	0	0	0	0	0	0	0	0	0	0.0774003	0	0	0	0	0	0	0	0	0
AC000403	0.0277001	0.272153	0.203952	0.282318	0.071883	0.454024	0.297116	0.0841982	0.179372	0.0805086	0.190492	0.0308668	0.0170558	0.0161656	0.140371	0.0697963	0.628358	0.139077	0.348004	0.224215	0.303711	0.359374	0.0739503	0.13968	0.410129	0.337647	0.343808	0.0382839	0.119006	0.140672	0.490092	0.173629	0.443744	0.0754763	0.11114	0.131277	0.0776375	0.283838	0.0808112	0.0886777	0.156904	0.161034	0.0548812	0.0839552	2.0441	0.501658	0.0980272	0.0180322	0.0738556
AC002044	0	0.143475	0.56771	0.148834	0.454749	0.296666	0	0	0	0	0	0	0.296722	0.18749	0	0	0.410578	0.860282	0.708102	0.185748	0	0	0	0.341057	0	1.02158	0	0	0	0	1.13683	0.464715	0	0	0.245527	0	0	0	0	0	0.383113	0	0	0.216383	0	0.232731	0	0.20914	0
AC002044	0.418643	0.163592	0.246593	1.4061	0.666652	0.0966457	0	0.0530217	0.03306	0.577961	0.299894	0.466502	0.644428	0.335935	0.265185	0.228553	0.635338	1.29619	0.161477	0	0.537904	1.39899	0	0.833303	0.413229	0.832011	0.0240561	0	0.449647	0.239178	0.370348	0.529871	0.824101	0.0438732	0.33994	0.0310007	0.586683	0.310443	0.133583	0.128867	0.811252	0.44619	0	0.528687	0	1.06145	0.384627	0.17033	0
AC002044	0	0	0.0552669	0.173869	0.13281	0.173283	0	0	0	0	0.215081	0	0.375519	0	0.0396226	0	0.419685	0.37687	0.454966	0.216992	0.321483	0.44265	0	0.0498031	0.49394	0.895066	0.258792	0	0.0732915	0.190596	0.0664024	0.271442	0.254757	0.0786636	0.179266	0.222334	0.175318	0.101203	0	0	0.447556	0.145456	0	0.347572	0.254087	0.407817	0.459751	0.0610797	0.125084
AC002056	0.293876	0.0596556	0.31473	0.278477	0	0	0	0.135345	0.08439	0.0194121	0.114828	0	0	0	0.16923	0.0224389	0.341428	0.268272	0	0.231696	0.045769	0	0	0.0709039	0	0.176985	0	0	0.208688	0	0.330876	0.289836	0.0362694	0.223984	0.229697	0	0	0.0360203	0.0243563	0.0328951	0.398236	0.103542	0.0882192	0.0449848	1.17565	0.435452	0.0181817	0.0869581	0
AC002056	0	0	0	0	0	0	0	0	0	0	0	0	0	0	0	0	0	0	0.0787889	0	0	0	0	0	0	0	0	0	0	0.0907678	0.126492	0	0	0.224773	0	0	0	0	0	0	0	0	0.0786931	0	0	0	0	0	0
AC002059	0	0.285146	1.00291	0.591593	0	0.0491333	0	0.053911	0.168072	0.216504	0	0.395272	0.425903	0.372621	0.629143	0.286014	0.0679993	1.06859	0.985108	0.246106	0	0.836736	0.142048	0.564852	0.770293	0.0563977	0	0.0490253	0.0831251	0.0540421	0.82843	0	0.0577877	0	0.406637	0	0.0497102	0.0573908	0	0.209646	0	0.0824861	0	0.0358369	0	0.770891	0.0289687	0	0.0709331
AC002059	0.166513	0.0813346	0.229877	0.216958	0.306895	0.27629	0	0.342698	0.180805	0.302475	0.208742	0.753792	0.0800993	0.258123	0.164806	0.244746	0.448879	0.296094	0.401415	0.105298	0.445726	0.490976	0.329929	0.469543	0.496504	0.455026	0.131562	0.167807	0.0609698	0.0924892	0.478737	0.137993	0.494498	0.294474	0.556745	0.200369	0.0850756	0.168378	0.00948786	0.704775	0.480904	0.0403341	0.103096	0.0876177	1.02162	0.810444	0.134569	0.203244	0.329506
AC002064	0.0554002	0.247412	0.244742	0	0.457437	0	0	0.175413	0.153122	0.120763	0	0	0.106599	0	0.0292439	0.372247	0.442506	0.185436	0.0610533	0	1.04401	0.0544506	0.277314	1.32328	0	0.293606	0.509346	0	0.0540937	15.298	0	0.100171	0.0752108	0.087088	0.291081	0.205121	0.549932	0.149388	0.0252535	0.136427	0.165162	0.0536779	0.0609791	0.0699627	0	0.401326	0.772907	0.540967	0
AC002064	2.38873	2.11788	1.65533	0.569588	2.81766	1.37862	1.14383	0.444905	1.60896	1.12308	1.10722	2.34865	1.2437	1.33254	0.445034	4.89774	5.275	2.35164	0.851683	1.21861	17.9338	2.34778	1.28949	11.3741	1.61812	11.2633	3.79487	0.323669	0.411599	26.7592	1.49164	2.37128	3.05215	1.25168	1.07386	2.08102	3.85624	0.0947246	1.72938	0.432531	5.86468	1.2253	1.31464	0.887243	4.51862	2.92645	2.34286	8.6898	0.117076
AC002064	0	0.655177	0.691315	0	0.48454	0.0677358	0	0.297289	0.602437	0	0.58852	0.871882	0.496824	0	0	0.246439	0.0937447	0.294634	0.194012	0	0.904797	0.461414	0.0979147	0.778713	0.0965396	0.155501	0.809286	0.0675869	0.114597	1.49006	0.103826	0.353685	0.956003	0.184496	0.224238	0.0869096	0.411187	0	0.320997	0.289021	0.612317	0	0.516736	0.0494053	0	0	0.0399366	0.28651	0.293368
AC002066	0	0	0.187832	0	0	0.0936928	0.0111052	0.102803	0.119042	0	0.215971	0	0.0446241	0.08459	0	0.00973933	0.111144	0	0.472823	0.100565	0.0993273	0	0	0.0769374	0	0.0614545	0.0533053	0.0133553	0	0.353326	0.225677	0.0698886	0.299104	0.21874	0.487407	0.103041	0.0677092	0.171976	0.0105716	0	0.120995	0	0.127635	0.00976255	0	0	0.0394576	0	0
AC002066	0	0	0	0	0	0	0	0	0	0	0	0	0	0	0	0	0	0	0	0	0	0	0	0	0	0	0	0	0	0	0	0	0	0	0	0	0	0	0	0	0	0	0	0	0	0	0	0	0
AC002070	0.0468197	0.113258	0.137891	0.26209	0.0828405	0.0450357	0	0.19766	0.0924333	0.0907192	0.100618	0.31883	0.168165	0.0910789	0.148288	0.0327701	0.186985	0.143656	0.249387	0.0563954	0.347577	0.0920345	0.156242	0.113904	0.38512	0.165422	0.0627751	0.260633	0	0.485444	0.345155	0.103468	0.180093	0.0245333	0.074545	0.0231135	0.0455645	0.0736463	0.0284563	0.211378	0.116318	0.181457	0.0515346	0.243077	0	0.777261	0.175248	0.393684	0.026007
AC002074	2.18966	3.55594	3.71299	1.86359	2.71982	3.48485	0.142979	2.07993	1.38857	0.566504	0.499088	3.38887	0.331954	1.1617	0.577926	1.35147	4.26646	2.47085	2.43138	1.00704	8.58243	8.31506	0.498213	3.23586	3.13833	7.62654	2.89774	1.10812	1.1338	1.93757	3.19909	1.27974	2.31958	0.86922	0.697263	0.982703	0.600543	0.670966	0.967886	0.551477	1.31054	0.257163	0.365177	1.36865	1.01074	2.73383	0.643488	3.94153	1.29922
AC002074	0.179154	0	0	0.242075	0.176104	0.0344656	0	0	0.0235795	0	0	0	0	0	0	0	0.190798	0	0.0329059	0	0.358075	0.352167	0	0	0	0	0.0343153	0	0.17493	0.227454	0	0.0359927	0	0	0	0	0.0348703	0	0	0	0.267053	0	0.032866	0	1.01074	0	0.0203207	0	0
AC002076	0.462334	0	0.056735	0.0892442	1.27249	0.489189	0	0.585553	0.121701	0.0559894	0	0.500877	0	0.730748	0	0	0.0615478	0	0.169837	0.167067	0	0.605879	0.257142	0.153378	0.0633828	0	3.01089	0	0.376193	1.36961	0.886164	0.278653	0	0	1.84028	0.171181	0	0	0.0351249	0	0	0.0746601	0.212038	0.0324368	0.391255	0.418651	0	3.51133	0
AC002076	0	0	0	0	0	0	0	0.210783	0	0	0	0	0	0	0	0	0	0	0	0	0	0	0	0	0	0	0	0	0	0	0	0	0	0	0	0	0	0	0	0	0	0	0	0	0	0	0.113263	0	0
AC002091	0.0364527	0.244192	0.107359	0.591062	0.558979	0.294535	0.0349106	1.06186	0.0863596	0.741633	1.04451	0.8124	0.785577	0.478655	2.27058	0.612336	1.22289	0.732089	0.642759	0.0526897	0.312248	2.4363	0.912347	0.870704	0.719628	1.73871	0.460823	0.83968	1.06779	0.925604	4.12768	0.439408	0.791806	2.10111	0.174117	0.593856	0.383135	1.86762	0.166165	0.448838	0.380362	0.565111	0.160494	0.828625	0	4.09306	0.818664	1.48313	1.3364
AC002091	0.151524	0.620299	0.446259	1.52092	0.953238	1.2826	1.88647	1.91907	0.119657	1.13769	2.53268	4.69016	0.971851	0.58952	4.53245	0.721171	3.22743	2.95856	1.00191	0.730053	0.519171	1.98569	2.6968	1.20642	1.08019	2.14143	0.870687	0.407203	0.197267	1.34662	6.97027	1.40031	3.42845	3.91694	1.10976	0.897633	0.471876	1.56625	3.13118	0.497518	0.602308	0.587252	0.389159	0.382706	0.854857	5.7627	0.996825	1.80838	0.841669
AC002101	0	0	0	0	0	0	0	0.0516895	0	0	0	0	0	0	0	0	0	0	0	0	0	0	0	0	0	0	0	0	0	0	0	0.012299	0	0	0	0	0	0	0	0	0	0	0	0	0	0	0	0	0
AC002115	0	0.0399104	0	0	0	0	0	0	0	0	0	0.663889	0	0	0.150956	0	0	0	0	0	0	0	0	0.0474357	0	0	0	0	0	0	0	0	0	0	0.0341489	0	0	0	0	0	0	0	0	0	0	0	0.0243276	0	0
AC002116	0	0	0	0	0	0	0	0	0	0	0	0	0	0	0	0	0	0	0	0	0	0	0	0	0	0	0	0	0	0	0	0	0	0	0	0	0	0	0	0	0	0	0	0	0	0	0	0	0
AC002116	0.631545	0.141021	0	0.18286	0.260732	0.218693	0	1.31977	0.473791	0.229443	0.81433	1.40749	0.534685	0.460706	1.20014	0.185653	0.35311	0.581326	0.243596	0.502068	0.595068	2.6691	0.316129	0.838055	0.519482	0.418378	0.508058	0.218212	1.78829	0.400903	0.670427	0.60902	0.471559	0.26474	0.180995	0.37413	0.258137	0.510894	0.172729	0.116642	1.08261	0.979058	1.04271	0.558287	2.13781	0.857811	0.23639	0.513905	0.684069
AC002127	0	0	0	0	0	0	0	0	0	0	0	0	0	0	0	0	0	67.9623	0.397796	0	0	0	0	0.119749	0	0	0	0	0	0	0.159661	0	0	0	0	0	0	0	0	0.44445	0	0	0	0	0	0	0	0	0
AC002128	1.43888	2.34277	3.26656	1.41188	2.02727	1.13031	0.267946	1.34146	1.21518	2.41047	0.858948	4.23112	0.999783	1.25375	1.60347	1.1246	2.45822	8.59563	2.02618	1.27098	3.25248	4.39978	0.500175	2.99666	2.23561	7.3609	3.00867	0.460336	1.01468	2.20737	4.59654	2.96302	1.81775	0.691133	1.45093	0.295972	3.01065	0.700552	1.58508	0.565951	2.53209	0.348536	1.09985	0.925376	2.16474	1.9182	1.33284	2.21161	0.499534
AC002128	0.295692	0.403496	0.0967617	0.875185	0.775084	0.720542	0	0.499331	0.0778354	0.620685	0.282424	2.19664	0.227583	0.239672	0.797773	0.248353	0.472364	3.02421	1.19484	0.4274	0.168856	2.19582	0	1.17714	0.378348	1.52356	0.641885	0.264879	0.320799	0.625681	1.91826	0.950486	0.401428	0.585331	1.41237	0.0486581	0.498791	0.620155	0.179717	0.525896	0.636663	0.127333	0.831753	0.912798	0	1.60652	0.33539	0.160408	1.25924
AC002306	0	0.169353	0	0.752908	0.127802	0.150074	0	0	0	0.0157452	0.186273	0	0.567055	0	0.183016	0	0.380782	0.398925	0.262686	0.156607	0.222739	0.340767	0	0.143775	0.24954	0.0287104	0.124517	0	0	0	0.613425	0.235085	0.61778	0.204383	0.393314	0.802314	0.0506121	0.175296	0.138288	0.0800436	0.161505	0	0.047703	0.182436	0	0.549414	0.0294943	0	0.14444
AC002347	0	0	0.0552669	0.260804	0.0442701	0	0	0	0.177827	0.0272703	0.215081	0.278809	0	0	0.0396226	0	0.299775	0	0.0413605	0.054248	0.0642965	0	0	0.0498031	0.0617425	0	0.172528	0	0.0732915	0.190596	1.32805	0.135721	0.254757	0.235991	0	0	0.0438295	0.202406	0.17108	0.0462113	0.279722	0.145456	0	0	0	1.22345	0.0510834	0.244319	0.0625418
AC002347	0	0.132568	0.17485	0.13752	0	0	0	1.05268	0.0937666	0	0.680461	1.32312	0	0	0	0.598371	0.948411	0	0	0	2.84785	0	0	0.787821	1.17203	1.5732	0.272917	0	0	1.95974	0.630241	0.858772	0.967184	1.24436	0.680582	1.58267	0.831992	0	0	0.146201	0.530982	0.920372	0.52278	0.999662	5.22513	0.645114	0.161615	0	0
AC002351	0	0	0	0	0	0	0	0	0	0	0	0	0	0	0	0	0.00608778	0	0	0	0	0	0	0	0	0	0	0.00438909	0	0	0	0	0	0	0.192947	0	0	0.0256901	0	0	0	0	0	0	0	0	0	0	0.00635043
AC002368	0	0	0	0.484863	0	0	0	0	0.041325	0	0	0	0	0	0	0	0	0	0	0	0	0	0	0	0.860895	0	0	0	0	0	0	0	0	0	0	0	0	0	0	0	0	0	0	0	0	0	0	0.340661	0
AC002375	0	0	0	0	0	0	0	0	0	0	0	0	0	0	0	0	0	0	0	0	0	0	0	0	0	0	0	0	0	0	0	0	0	0	0	0	0	0	0	0	0.0520929	0	0	0	0.946376	0	0	0	0
AC002378	0	0	0	0.0744846	0	0.328749	0.0351949	0	0	0.273702	0.0789765	0	0.17678	0	0	0	0	0	0.0101249	0.278874	0.0157396	0	0.122637	0.0487665	0	0	0	0.0634889	0	0	0	0.0442986	0.0249455	0	0	0.08164	0	0.0867094	0.184271	0	0	0	0.0101126	0	0	0	0	0	0.01531
AC002383	0	0.00748897	0.185204	0	0.0158243	0.00193563	0	0.00424769	0	0	0	0.214892	0	0	0.069045	0.00845073	0.133943	0.011226	0	0	0.0632026	0	0.123113	0.0178021	0	0.0422144	0.730404	0	0	0.0404512	0.0118678	0.00202139	0.00455315	0.0105444	0	0	0	0.00226093	0.00764405	0.0165182	0	0.00649916	0.00369158	0.00705906	1.87323	0	0.522685	0.0518531	0
AC002386	0	0	0	0	0	0	0	0	0	0	0	0	0	0.595445	0	0	0	0.0853798	0	0	0	0	0	0	0	0.0675922	0	0	0	0	0	0	0	0	0	0	0	0	0	0	0	0	0	0	0	0.0923908	0	0	0
AC002398	0	0	0	0	0	0	0	0	0	0	0	0	0	0	0	0	0	0.238743	0	0	0	0	0	0	0	0	0.0546473	0	0	0	0	0	0	0	0	0	0	0	0	0	0	0.276435	0	0.0800666	0	0	0	0	0
AC002398	0	0	0	0	0	0	0	0	0	0	0	0	0	0	0	0	0	0	0	0	0	0	0	0	0	0	0	0	0	0	0	0	0	0	0	0	0	0	0	0	0	0	0	0	0	0	0	0	0
AC002401	0	0.0968766	0.191663	1.15569	0.204702	0.100156	0	0	0.137044	0.567431	0.932362	2.41724	0	0	0.091606	0.437271	0.207921	0.435656	0.143436	0	1.18921	0.511696	0	0.690858	0.0713733	1.03468	0.199439	0	1.10141	0.110163	0.30704	0.470673	0.471192	0.181868	1.61638	0.257015	0.151999	0.0584944	0.039553	0.0534194	0.517367	0.420362	0.0955079	0.365261	1.02802	0.0785716	0.236206	0.282428	0.0722972
AC002401	0.047219	0.105438	0.625801	0	0.111396	0	0	0	0.223732	0.274478	0.0676505	0.350781	0.327085	0	0.199403	0.277616	0.0754318	0.0790259	0.468336	0.341257	0.161788	1.29947	0	0.187978	0.233042	1.25124	0.054266	0	0.0922109	0	0.0835435	0.569186	0.897457	0	0.225542	0	0.441149	0.190991	0.387436	0	0.140772	0.366008	0	0	0	0.427576	0.19281	0.23054	0
AC002401	0.276875	0	1.22316	0.10689	0	0.053265	0	0.292222	0	0.26824	0.0661129	1.71404	0.0710335	0	0.0974355	0.0775162	0.147435	0	0.0508546	0	0.237167	0.453549	0	0.0612351	0.0759153	2.56789	0.636393	0.106296	0.360461	0.351519	0.0816448	0.278125	0.751766	0.0483602	0.96983	0.136685	0.0538904	0.124434	0.33656	0.170457	0.275145	0.0894225	0.0507928	0	0	0	0.125619	0	0
AC002401	0	0	0.0512854	0.161344	0.164323	0.1206	0.36689	0	0	0	0.199586	0.517446	0.160831	0	0.441217	0	0.166907	0	0.230285	0.201359	0.238658	0.205381	0	0.0924304	0	0.0461436	0	0	0	0.0442162	0	0.0419811	0.141843	0	0.266163	0	0.040672	0	0	0	0.0519142	0	0	0	0	0	0	0	0
AC002407	0.00525606	0.0352096	0.0309597	0	0	0.0424686	0	0	0.0166027	0.00763821	0	0	0.190134	0	0.033294	0.110365	0	0	0.0115848	0	0	0.0619916	0.05262	0	0	0	0.0604049	0	0	0.00667307	0	0.114044	0	0	0.040169	0	0.0245527	0	0	0	0	0	0.0289268	0	0	0	0	0.008554	0
AC002428	0	0	0	0	0	0	0	0	0	0	0	0	0	0	0	0	0	0	0	0	0	0	0	0	0	0	0	0	0	0	0	0	0	0	0	0	0	0	0	0	0	0	0	0	0	0	0.071689	0	0
AC002428	0	0	0	0	0	0	0	0	0	0	0	0	0	0	0	0	0	0	0	0	0	0	0	0	0	0	0	0	0	0	0	0	0	0	0	0	0	0	0	0	0	0	0	0	0	0	0.0667539	0	0
AC002429	0	0	0	0.953345	0.6473	0.475066	0	0	0	0	0.393104	0.76437	0.316771	0	0	0.460907	0.21916	0	0.302379	0	0	0.539355	0	0	0	0.908841	0	0	0	1.56758	0	0.661487	0	1.15019	0	1.0159	0.961288	0	0.250146	0.844604	1.4315	0	0.302012	0	0	0	0	0	0
AC002429	0.0100478	0.106573	0.0554857	0.168739	0.112595	0.0869848	0.0288683	0.0540844	0.0317389	0.00912607	0.0431865	0.0839738	0.0328672	0.0329841	0.0609951	0.065404	0.092295	0.235426	0.119036	0.0544627	0.137709	0.197512	0.129931	0.0533336	0.0206623	0.139784	0.141456	0	0	0.175404	0.062221	0.0666151	0.0579736	0.0816075	0.0719903	0.0967263	0.272819	0.0270943	0.0274811	0.139183	0.366951	0.0584128	0.0912424	0.0338374	0	0.00909848	0.0598333	0.0040881	0.104649
AC002451	0.0721871	0.00956215	0.0342325	0.0694351	0.0245346	0.0268331	0.0164045	0.0154959	0.0202902	0.0222254	0.0087646	0.0249954	0.0282507	0.0178508	0.0594183	0.0092487	0.142682	0.0204767	0.0161803	0.136174	0.0775549	0.00481016	0.0285808	0.0957918	0.0201282	0.0421479	0.0281222	0.0112733	0	0.0885417	0.00432946	0.0147484	0.147831	0.0128222	0.0210388	0.0054361	0.104306	0.0247443	0.0156162	0.0225974	0.0218856	0.00948379	0.0188541	0.00309025	0.207082	0.325725	0.0341392	0.0537626	0.0183499
AC002451	0	0	0	0.0490322	0.00998753	0	0	0	0	0	0	0	0	0	0	0	0	0.0141706	0	0.0122386	0	0	0	0	0	0	0	0	0	0	0	0	0	0	0	0	0	0	0	0	0.0126213	0	0	0	0.0573232	0	0.00576233	0	0
AC002454	0	0	0.185606	0.0265416	0.0135159	0.0529043	0.219472	0	0.0904859	0	0	0	0.00881906	0	0	0	0.0549137	0.0958836	0.0883929	0.0165622	0.0588901	0.0675716	0.114713	0	0	0.0151815	0	0.118773	0	0.0290949	0.121638	0.0138121	0.0622229	0	0	0	0	0.0154489	0.0626777	0	0	0	0.0378367	0	0	0.0415028	0	0	0
AC002456	0.0371599	0.0954227	0.142274	0.077468	0.0788986	0.0343142	0	0.0329445	0.0821659	0.140404	0.00532388	0.165632	0.0200204	0.0433725	0.231463	0.165417	0.14247	0.149258	0.11876	0.284673	0.159153	0.160701	0.117806	0.18245	0.0733588	0.260942	0.0469763	0.154074	0.123364	0.245326	0.118343	0.0447932	0.156389	0.0856748	0.102947	0.0440274	0.160567	0.0400811	0.118572	0.15099	0.00553916	0.0360047	0.0777138	0.0938555	0.62894	0.195164	0.0202314	0.308428	0.0557313
AC002456	0	0	0	0	0	0	0	0	0	0	0	0	0	0	0	0	0	0	0	0	0	0	0	0	0	0	0	0	0	0.135674	0	0	0	0.223984	0	0	0	0	0	0	0	0	0	0	0.904349	0	0	0	0
AC002460	0	0	0	0	0	0	0	0.0238992	0	0	0	0	0	0	0	0	0	0	0	0	0	0	0	0	0.0620868	0	0	0	0	0	0.0333864	0	0	0	0	0	0	0	0	0	0	0	0	0	0	0	0	0	0
AC002460	0	0.0107132	0.0494555	0.0388967	0.0452743	0.0276897	0	0.054688	0.0227326	0.0383472	0	0.0980147	0.077546	0.0279994	0.0202607	0.00402967	0.0689794	0.0401479	0.0634481	0.0138696	0.205485	0.339518	0.0320213	0.0127332	0.157858	0.0190702	0.0110276	0.0386804	0	0.0365473	0.339544	0.0520499	0.227969	0.005028	0	0.0355278	0.0112059	0.09703	0.00437401	0.0708893	0.0715169	0.0464862	0.132023	0.00807855	0	0.0521335	0.0130606	0.0156163	0.0479704
AC002463	0.0107938	0.0172157	0.0143809	0.0190494	0.004244	0.00711944	0	0.0104156	0.00365306	0.00933676	0.00294557	0.0143188	0.0130548	0.0172478	0.00108527	0.00474873	0.0303805	0.0189248	0.0220911	0.0022288	0.0361026	0.025259	0.00428809	0.011595	0.011838	0.0292832	0.0189024	0.00118396	0.00100374	0.00848328	0.0600199	0.00991317	0.0104668	0.0145437	0.0122754	0.00837349	0.0252106	0.00415797	0.00749748	0.0265806	0.0229851	0.000996023	0.00792051	0.00562552	0.0661155	0.0242022	0.0101441	0.0184029	0.00513912
AC002464	0	0	0	0.122959	0.0156537	0	0	0	0	0	0.0190129	0	0	0	0	0	0.0211998	0	0.0146249	0	0.0227349	0	0	0	0.0873274	0	0	0	0	0	0.0939182	0.0159967	0.0180162	0	0.0126775	0.157233	0	0	0	0	0	0	0	0.111727	0	0.240337	0.00903141	0	0.0221144
AC002465	0	0.454681	0.0856715	0	0.0686249	0.201461	0.278584	0.22105	0	0.465001	0.500109	0.432194	0	0	0	0	0	0	0.128229	0	0.0996689	1.14362	0	0	0	0	0.133721	0	0	0.738626	0	0.420774	0	0	0	0	0.067942	0	0	0	0.346888	0	0	0.195922	0	0	0.23756	0	0
AC002467	0.068444	0.220431	0.352761	0.335374	0.229782	0.0395016	0.151266	0.270058	0.0935478	0.084162	0.19989	0.234672	0.115488	0.168991	0.152855	0.358185	0.273346	0.295182	0.48448	0.296792	0.383337	0.227686	0.0219619	0.586867	0.376771	0.383662	0.305559	0.0545743	0.0616891	0.220582	0.144384	0.171354	0.239445	0.107593	0.12574	0.144252	0.205975	0.259096	0.0671986	0.155583	0.427718	0.153037	0.121697	0.177303	0.258419	0.314653	0.225733	0.299895	0.16231
AC002470	0.925253	0.344341	0.832641	1.48834	0.242533	0.533998	0	0.976539	0.162371	1.5687	1.84112	2.57757	0.553882	0.899951	2.00791	1.89964	0.903272	0.774254	2.32258	2.60047	0.96868	1.71774	0.857684	1.50065	1.69128	1.70264	0.177223	0.532824	0.100382	1.89257	2.00081	1.05335	0.976979	0.484827	0.589264	0.532899	1.26063	0.693048	0.609217	0.316459	3.29477	1.09571	0.396056	0.216383	1.21801	1.2102	0.699649	1.17118	2.82673
AC002470	0.0353937	0.00658603	0	0	0.00695819	0	0	0	0	0.00857246	0	0	0	0	0	0	0	0.0098725	0	0	0	0	0	0	0	0.00781572	0	0	0	0	0	0	0	0.00618202	0.0112705	0	0	0	0	0	0	0	0	0	0	0	0	0	0
AC002472	0	0.150127	0	0.311468	0.05287	0	0	0.0283836	0.0176977	0	0	0	0	0	0	0.0376458	0	0	0.148186	0.0323931	0.0383934	0.0881066	0	0	0	0.0593856	0	0	0	0	0.118953	0.0540287	0.243397	0.0234862	0.0428181	0	0.0261719	0.0302157	0	0	0.0334061	0	0.0246676	0.0566034	0	0.0405867	0	0	0.0373456
AC002472	0	0	0	0	0	0	0	0	0	0	0	0	0	0	0	0	0	0	0	0	0	0	0	0	0	0	0	0	0	0	0	0	0	0	0	0	0	0	0	0	0	0	0	0	0	0	0	0	0
AC002472	0	0	0	0	0	0	0	0	0	0	0.0936866	0	0	0	0	0	0	0	0.0720645	0	0	0	0	0	0	0.12996	0	0	0	0	0	0	0	0	0	0	0	0	0	0	0	0	0	0	0	0	0	0.0532111	0.0544849
AC002472	0	0	0.219848	0	0	0	0	0	0	0	0	0	0	0	0	0	0	0	0	0	0	0	0	0	0	0	0	0	0	0	0	0	0	0	0	0	0	0	0	0	0	0	0	0	0	0	0	0	0
AC002480	0.100185	0.0279636	0	0.0483467	0.0393916	0.0674573	0.0639644	0.179755	0	0.0970606	0.0119612	0.201569	0.0642573	0	0.00881406	0.175304	0.253404	0.0978076	0.312823	0.0603375	0.486295	0.0984678	0	0.0553936	0.0549387	0.0331847	0	0.067309	0	0.0529977	0.177255	0.171083	0.124676	0.0612457	0.167487	0.259657	0.263247	0.135076	0.106559	0.0102797	0.0622244	0	0.018379	0.00702887	0	0.196558	0.0909083	0.0271744	0.0695623
AC002480	0	0.0385202	0.25403	0.259733	0.0712195	0.119473	0.181731	0.207559	0.0204343	0.0689402	0.0617878	0.432515	0.0730251	0.0377528	0.136592	0.043467	0.551158	0	0.636871	0.249347	0.709283	0.152596	0	0.183133	0.0141898	0.251418	0.138777	0.158947	0	0.197113	0.152607	0.207944	0.234195	0.144629	0.0329594	0.383229	0.0503649	0.232586	0.0235907	0	0.0128572	0	0.0569639	0.0435706	0	0.234313	0.0645704	0	0.172481
AC002511	0	0	0	0.470317	0.0239501	0.210929	0.0194452	0.0257155	0.0160341	0.177038	0.174538	0	0	0.0296234	0.107179	0.0170536	0.194614	0.135925	1.23068	0	0.243491	0.558772	4.4042	0.808304	0.334027	0	0	0.0233851	0	0.0515561	1.25733	0.04895	0.744248	0.127671	0.232759	0.0601414	0.0474235	2.90179	0.22213	0	0.030266	0	0.20114	0.0170942	0	0.808973	0.0552723	0.72697	0.13534
AC002511	0	0	0	0	0	0	0	0	0.142525	0	0	0	0	0	0	0	0.144159	0.0755137	0.099449	0	0.463792	0	5.57113	0.419121	0	0.0597815	0.207417	0	0	0	1.27729	0.326333	0.36753	0	0	0.0668238	0.0526928	2.25087	0	0	0	0	0	0	0	0.0817145	0	0.514019	0
AC002519	0	0.0162386	0.0963805	0.0252677	0.171562	0.0083942	0	0.101315	0.183772	0	0.0208379	0.310639	0.0223888	0.148541	0.22265	0.0427561	0	0.109538	0.18433	0.0735806	0.186879	0	0	0.0675517	0.0239274	0.0867175	0.00835759	0	0.0142015	0.212355	0.128667	0.0175322	0.0493638	0.030485	0.0625249	0.0861625	0.0849276	0.00980494	0.159119	0.0984969	0.043361	0	0.0080046	0.0367354	0	0.0658516	0.143526	0.0355058	0
AC002519	0	0	0.015516	0.03661	0.0124287	0.0121622	0	0.0800691	0.033283	0	0.0603834	0	0.00810969	0	0	0	0	0.105805	0.0232237	0.12184	0.0180511	0	0	0	0	0	0.0121092	0	0	0.0668865	0	0.0127011	0.028609	0.121465	0.0100657	0.0156049	0.012305	0.0426187	0.00960603	0.103789	0.0785313	0	0.0115977	0.0088709	0.0356671	0.076329	0.00717076	0.0342959	0.105351
AC002546	0.695348	0.232902	2.0991	0.684536	0.369094	0.321049	0	0.660502	0.0823669	0.0505247	0	0.12914	0.428147	0.050725	0.293641	0.146007	0.610946	0.349121	0.766303	0.150761	0.297812	0.410058	0	0.138408	1.14393	0.184258	0.159825	0.120129	0	1.05937	0.492106	0.125728	1.0384	0.182179	0.464987	0.617891	1.29928	0.0468757	0.316966	0	0.259126	0	0	0.117084	3.76606	1.13337	0.0946443	1.9238	0
AC002550	0.117791	0.0493164	0.0216819	0.0852641	0	0	0	0	0.0116273	0.0534924	0.0843791	0	0.0113324	0	0.1399	0	0	0	0.0162263	0	0.0252244	0.173658	0	0.0390768	0	0.0585243	0	0	0	0	0.182354	0	0	0.077152	0.0140657	0.0218062	0.0515847	0	0	0	0.0438955	0.0285322	0.0162066	0.0123961	0	0.0799961	0	0.143774	0
AC002550	0	0.863038	0.758867	0.477479	0.486297	0.535354	0	1.10955	0.244174	0.56167	1.10748	0.0957079	0.0396634	0.902236	0	0.735814	1.31718	0.431233	0.454336	0.297951	0.529712	0.1013	0.085986	1.36769	1.01734	1.36557	0.177673	0	0.603818	0	2.00589	0.124239	1.18934	0	0.492299	0.381608	0.120364	0.347404	0.5168	0.317263	0.921806	0.499313	0.340338	0.650795	0	0.839959	0.315641	0.0838683	0.343504
AC002551	0	0.842434	0.202023	0.158891	0.0404563	0.237533	0	0.0434384	0.839623	0.274131	0.049138	0.76437	0.0263976	0.0500395	0.0362091	0.460907	0.32874	0.172202	0	0.148724	0.117515	0.809033	0.572272	0.728202	0	0.636189	0.670076	0	1.00466	0.65316	0.242728	0.206715	0.186248	0	0.0327645	0.203181	1.0414	0	0.656634	0.211151	0.408999	0.465238	0.0755029	0	1.04489	0.186342	0.070024	0.446542	0.342923
AC002553	0.177218	0.537049	0.037281	0.498465	0.149315	0.292227	0.0969835	0.769542	0.579786	0.570261	0.0362714	0.98739	0.292283	0.443243	0.614743	0.489067	0.485322	0.677928	1.00441	1.06122	1.95174	0.497659	0.464668	1.24303	0.666388	0.838581	0.290953	0.233268	0.197759	0.996409	1.25419	0.915524	1.20295	0.742891	0.386965	0.674904	1.27133	0	0.207727	0.467587	0.641548	0.0490597	0.139332	0.127887	1.71398	0.366798	0.327361	0	0.168754
AC002553	0.797445	0.753354	0.451652	0.994628	0.940639	0.212416	0	0.388452	0.193765	0	1.23038	0.113924	0.519339	0.178993	0	0.309128	1.46989	0.102662	1.62243	0.35466	4.30865	0.241162	0	0.651202	0.706402	3.00714	0.84596	0.282599	0	0.856673	1.19384	0.961254	1.41571	0.707141	0.5274	0.272544	4.01166	0	0.223696	0.906355	2.92601	0.594349	0.742711	0.413153	3.73761	0	0.417464	0	0.511104
AC002558	0.84127	0.913873	1.33928	1.21134	1.34099	1.12853	0.544378	0.633529	0.57457	0.710401	0.846956	1.90023	1.34749	0.696631	1.46426	1.33679	3.30531	5.4035	1.50343	0.262917	1.12962	1.96656	1.13814	1.96117	0.22443	2.01838	2.0643	1.0213	0.488418	1.44334	3.25848	2.05557	1.72858	1.28672	1.30324	1.17858	1.27454	0.0919666	0.538949	0.839875	2.77918	0.484664	0.350374	0.650844	0	2.0177	0.897478	1.77617	0.644117
AC002558	0.482714	0.269469	0.266562	1.67721	0.24911	0.0696481	0.375613	0.0382103	0.0476496	0.197294	0.691583	2.01712	0.789496	0.792305	0.414065	0.506793	0.674739	3.33248	0.465475	0.130824	1.70563	1.1861	0.100679	0.160139	0.19853	1.43902	0.554755	0.13899	0.294582	0.995884	1.38784	0.581872	0.696286	0.379409	0.25939	0.491498	0.563727	0.528797	0.220039	0.0371475	1.39412	0.292317	0.0664156	0.381	0.612754	1.91234	0.246384	0.441897	0.452475
AC002558	0.491086	0.408722	0.23667	0.620471	0.326497	0.0824506	0	0.180936	0.190378	0.259511	0.409354	0.232157	0.302377	0.117243	0.122544	0.262478	0.556285	1.52422	0.285358	0.271025	0.978981	0.280825	0.0893892	0.248818	0.381913	1.15935	0.348887	0.0411347	0.174365	0.578136	0.695094	0.559675	0.545477	0.177789	0.528843	0.383488	0.375384	0.312999	0.252346	0.230873	0.545692	0.294142	0.108108	0.255586	0.574266	0.355749	0.188373	0.276094	0.297582
AC002563	0	0	0	0	0.265522	0	0	0	0	0.196273	0.0645004	0.167224	0	0	0	0	0	0.150692	0	0.0650735	0	0.176995	0	0.0597416	0.0740637	0	0.0517392	0.0518516	0	0.285788	0.159307	0.0542683	0	0	0	0	0	0	0	0.221732	0.402651	1.0469	0	0.113709	0	0	0.551497	0.146537	0.150045
AC003001	0	0	0	0.0205378	0	0	0	0	0	0	0	0	0	0	0	0	0	0	0	0	0.00759485	0.00871447	0	0	0	0	0	0	0	0	0	0	0	0	0	0	0	0	0	0	0	0	0	0	0	0	0.00905113	0	0.0295503
AC003001	0	0	0	0.0282982	0	0	0	0	0	0	0	0	0	0	0	0	0	0.327135	0	0	0	0	0	0	0	0	0	0	0	0	0.0432295	0	0	0	0	0	0	0	0	0	0	0	0	0	0	0	0	0	0
AC003009	0	0	0	0	0	0	0	0	0	0	0	0.934477	0.0227804	0	0.187485	0	0	0	0.0326181	0	0	0	0	0	0.146076	0	0	0	0	0	0.0523669	0	0	0	0.0848248	0	0	0	0	0	0	0	0	0	0	0	0	0	0
AC003035	0	0	0	0	0	0.290686	0	0	0	0	0	0.818488	0.242285	0	0	0	0	0	0	0	0.215717	0.0618795	0	0	0.0517872	0	0	0	0	0	0	0.0758915	0.0427361	0.0329899	0.240578	0	0.220575	0	0	0.11628	0.140772	0	0	0.0530053	0	0	0.12854	0.204925	0
AC003035	0	0.0325706	0	0.135148	0	0	0	0	0	0	0	1.67956	0.291891	0	0.0615971	0.245023	0.046603	0.195294	0.0321495	0.0421669	0.0999553	0	0.048676	0	0	0	0	0.100798	0	0.222225	0	0	0	0	0	0	0.0340686	0	0	0.0718399	0.173942	0	0	0	0	0	0.218389	0.189909	0
AC003043	0	0	0.0887222	0.697799	0	0	0	0	0	0.0875561	0.258959	0	0	0	0	0.25302	0	0	0.0663977	0	0.206436	0	0	0	0.396471	0	0	0	0	0	0	0	0	0	0	0	0	0	0	0	0	0	0	0	0	0	0.0410032	0.0980537	0.200802
AC003043	0	0	0	0.0636972	0	0	0	0.0379939	0	0	0	0	0	0	0.0527845	0	0	0.00836768	0	0	0	0	0	0	0	0	0	0	0	0	0.00884603	0	0	0	0	0.029619	0	0	0.00455819	0	0	0	0	0	0.440038	0	0	0	0
AC003070	0.0888585	0.0992084	0.850529	0.411656	0.366851	0	0	0.506433	0.31577	0.387393	0.89115	0.330056	0.649716	0.194464	1.97003	0.522429	1.1356	1.33843	0.881332	0.256877	0.456688	0.611348	0.815456	0.707487	0.877095	1.47165	0.15318	0.307025	3.29699	0.620479	0.235823	0.856893	0.844434	0.744981	0.339547	0.263201	0.622629	0	0.405051	0	1.78814	0	0.195614	0.0748106	0	1.04602	0.120946	1.1569	0.148075
AC003070	0	0	0	0.0609219	0	0	0	0	0	0	0	0	0	0	0	0	0	0	0	0	0	0	0	0	0	0.0696935	0	0	0	0	0.372266	0	0	0	0.402002	0	0	0	0	0	0	0	0.0578986	0	0	0	0	0	0
AC003070	0	0	0	0	0	0	0	0	0	0	0	0	0	0	0	0	0	0	0	0	0	0	0	0	0	0	0	0	0	0	0	0	0	0	0	0	0	0	0	0	0	0	0	0	0	0	0	0	0
AC003084	0.233381	0	0	0.0540594	0.0550577	0	0	0	0	0	0	0	0	0	0	0	0	0	0	0	0	0	0	0.247756	0	0	0	0	0	0	0.990999	0	0	0	0	0	0	0	0.255322	0	0	0	0	0	0	0	0.0317657	0	0
AC003087	0	0	0	0	0	0	0	0	0	0	0	0	0	0	0	0	0	0	0	0	0	0	0	0	0	0	0	0	0	0	0	0	0	0	0	0	0	0	0	0.0501008	0	0	0	0	0	0	0.0276915	0	0
AC003092	0	0	0	0	0.01733	0	0	0.334934	0	0	0	0	0	0	0	0	0.0234701	0	0.0161911	0	0.226527	0	0	0	0.0241698	0	0	0	0	0	0	0.0354197	0	0	0	0	0	0	0	0.144719	0	0	0	0	0.198931	0	0	0	0
AC003092	0	0	0	0	0	0	0	0	0	0	0	0	0	0	0	0	0	0	0	0	0.077992	0	0	0	0	0	0.209277	0	0	0	0	0	0	0.0954193	0	0	0	0.12276	0	0	0	0	0	0	0	0	0	0	0
AC003098	0	0	0	0	0	0	0	0	0	0	0	0	0	0	0	0	0	0.0687878	0	0	0	0	0	0	0	0	0	0	0	0	0	0	0	0	0	0	0	0	0	0	0.0612671	0	0	0	0	0	0	0	0
AC003101	0.0884713	0.543269	1.3028	0.56356	0.208716	0.306361	0.508371	0.616276	0	0.0321421	0.50701	1.97171	0.442605	0.258156	0	0.260076	0.847991	0.74033	1.36499	0.447575	0.606265	2.78256	1.55	1.46751	0.291091	1.93411	0.4067	0.509479	1.29577	0.39313	2.03489	0.906482	0.240216	0.0463584	1.5213	0.393081	1.65311	0.238566	0.645257	0.435735	0.263756	0.342884	1.11988	1.26624	0.14974	0.0801122	0.180628	0.935889	0.0737148
AC003101	0.964677	2.30794	3.1117	0.15961	0.704415	1.5377	0.395943	1.10542	0.725525	0.567431	0.723952	2.13286	0.883901	1.07234	1.40642	0.84882	0.587071	0.461283	3.18934	1.19517	1.18047	5.14706	5.82526	1.46299	0.982433	4.07786	1.10865	0.476167	4.21625	0.641536	1.95061	0.719853	2.61928	0.385131	2.10642	0.272133	4.02349	2.04386	0.921353	1.69685	3.42375	0.623125	0.758445	4.02217	9.95193	2.24622	0.562727	2.39233	1.6841
AC003101	0	0	0	0	0	0	0	0	0	0	0	0	0	0	0	0	0	0	0	0	0	0	0	0	0	0	0	0	0	0	0	0	0	0	0	0	0	0	0	0	0	0	0	0	0	0	0	0	0
AC003102	0.274729	0.56553	1.78258	1.17331	0.445583	0.475669	0.608433	0.434935	0.549159	0.517766	0.504303	0.318891	0.290742	0.225464	0.308168	1.00951	0.905181	6.07781	0.728522	1.22853	0.705984	1.56949	0.358124	0.854444	1.05928	1.25124	0.552527	0.19776	0.117359	0.675789	0.896194	0.393256	0.489522	0.161951	0.639719	0.114434	0.882298	0.335681	0.587024	0.0528547	0.511898	0.183004	0.274045	0.419224	2.52835	0.963989	0.227867	0.796412	0.100146
AC003659	0	0	0	0	0.0515056	0	0	0	0	0	0	0	0	0	0	0	0	0	0	0	0.448831	0	0	0	0	0	0	0	0	0	0	0	0	0	0	0	0.0509931	0	0	0	0	0	0	0	0	0	0.0891488	0	0
AC003666	0	0	0	0.0329815	0	0	0	0.180333	0	0	0.203995	0	0	0	0	0	0.0454918	0	0	0.164646	0.195144	0	0	0.0377889	0.0468481	0.0377303	0	0.0327981	0.0556111	0	0	0.10298	0	0.119375	0.0816126	0	0.0332563	0.0383947	0	0.0350635	0	0	0.0626896	0	0	0	0.0775207	0	0
AC003681	0.142695	0.353064	0.291878	0.318625	0.271152	0.199834	0.118148	0.270306	0.099046	0.242326	0.190298	0.566684	0.288018	0.136193	0.270037	0.216904	0.453935	0.472811	0.336264	0.213387	0.847507	0.574737	0.362972	0.350333	0.34705	0.62875	0.183367	0.0786212	0.168641	0.533051	0.995314	0.381686	0.412564	0.175831	0.268311	0.26919	0.425971	0.0992445	0.245936	0.200509	0.503258	0.098813	0.0918849	0.131214	0.544276	0.609197	0.246836	0.348009	0.188449
AC003682	0	0	0.0647173	0.1527	0	0	0	0.0556613	0.0347058	0.0319334	0	0	0.169127	0	0	0.073825	0.140414	0	0.048433	0.0635241	0.301164	0	0	0.0583192	0.361501	0.815203	0.202029	0.202468	0	0	0	0.42381	0.357984	0	0.041984	0.455617	0.205297	0	0.0801334	0.0541132	0.196532	0	0.0483741	0.0370005	0	0	0.0299092	0	0.0732362
AC003684	0	0	0	0	0	0	0	0	0	0	0	0	0	0	0	0	0	0	0	0	0	0	0	0	0	0	0	0	0	0	0	0	0	0	0	0	0	0	0	0	0	0.0458844	0.0130314	0	0	0	0	0	0
AC003685	0	0	0	0	0	0	0	0	0	0	0	0	0	0	0	0	0	0	0	0	0	0	0	0	0	0	0	0	0	0	0	0	0	0	0	0	0	0	0	0	0	0	0	0	0	0	0	0	0
AC003685	0	0	0	0	0	0	0	0	0	0	0	0	0	0	0	0	0	0	0	0	0	0	0	0	0	0	0	0	0	0	0	0	0	0	0	0	0	0	0	0	0	0	0	0	0	0	0	0	0
AC003687	0	0	0	0.0550722	0	0	0	0	0	0	0	0	0	0	0	0	0	0.238743	0	0	0	0	0	0	0	0	0	0	0	0	0	0	0	0	0	0	0.222124	0	0	0	0.212641	0	0	0.0400333	0	0	0.129443	0	0
AC003950	0	0	0	0.354348	0	0	0	0	0	0	0	0	0	0	0	0	0	0	0	0	0	0.0546744	0	0	0	0.0368516	0	0	0	0	0	0	0	0	0	0	0	0	0	0	0	0	0	0	0	0	0	0	0
AC003956	0	0.191032	0.251961	0.264223	0.403653	0.329166	0	0.505642	0.180158	0.331533	1.55254	0.52962	0.0877942	0.0832118	0.240852	0.383226	0.364446	0.668169	0.31427	0	0	0	0.66615	0.378419	0.281484	0.302266	0.196638	0.131377	0.111378	0	0.605456	0.55	0	0.0597711	0.163454	0.337873	0	0	0.207987	0.210677	0.170033	0.663133	0.0627777	0.528192	0	0	0.504592	0.742564	0.285127
AC003958	0	0	0	0.111714	0	0	0	0	0	0.140173	0	0	0.148479	0	0	0.0405073	0	0	0	0	0	0	0	0	0	0	0	0	0	0	0	0	0	0	0	0	0	0	0	0.475065	0	0	0	0	0	0	0	0	0
AC003958	0	0	0.0444784	0	0	0	0	0.008501	0.00265026	0	0.596219	0	0.0103321	0	0.0744053	0	0	0	0	0	0.011499	0.0263883	0	0	0	0.0311259	0.0231416	0	0	0.0170433	0	0	0	0	0	0	0	0	0.0367157	1.00001	0	0	0	0.00282549	0	0	0.0114199	0.00546183	0.00559258
AC003965	0.00961827	0.118124	0	0.0891173	0.0907631	0	0	0.0121817	0.030382	0.0139775	0	0	0.0148057	0	0	0.0323137	0.122921	0.0321944	0.116597	0.0417075	0.0329554	0.0567204	0	0.0510535	0	0.203897	0.0110537	0	0	0.0488452	0.170174	0.0463761	0.104461	0	0.00918835	0	0.101092	0	0.00876874	0.0947429	0.0860236	0	0	0	0	0	0.0196372	0.266106	0.08014
AC003965	0.842814	0.598807	0.338483	3.6383	0.542267	1.3266	0	0.970397	0.363036	0.723742	0.109772	1.99217	0.648683	0.335359	0.0808898	0.643531	0	6.53977	0.0844379	0.442991	0.262524	0	0.38353	0.610041	0.756288	1.31971	0.528326	0.264737	1.34663	0.291827	2.30454	0.554151	0	0	1.75667	0	1.16322	1.85946	0.0698522	0.283022	0.571056	1.03933	0.0843353	1.61266	0	0.971323	0.365005	0.249389	0.255359
AC003973	0	0	0	0.0199808	0	0.0015318	0	0	0	0	0.0247167	0	0	0	0	0	0	0	0.00584994	0	0	0.00260865	0	0	0	0	0.0061005	0	0	0	0.00234796	0.00159967	0	0	0	0	0	0	0	0.00326801	0	0	0	0	0.0134766	0	0.00451571	0	0
AC003973	0	0.048198	0	0	0	0.0498298	0.0275623	0	0.0284091	0.0104559	0	0	0	0	0.0151919	0.00604308	0.0689632	0	0.00792914	0	0.295828	0	0	0.00954765	0	0.13346	0.0744187	0	0	0.00913468	0	0.00867293	0	0	0.00687335	0	0.0420124	0	0	0.0265772	0.010725	0	0	0	0	0	0	0.105385	0
AC003975	0	0	0	0.0280954	0	0	0	0	0	0	0	0	0	0	0	0	0	0	0	0	0	0	0	0	0	0	0	0	0	0	0	0	0	0	0	0	0	0	0	0	0.28928	0	0	0	0	0	0	0	0
AC003982	0	0.129723	0.0427745	0	0	0.0670575	0	0	0.481711	0	0	0.539469	0	0	0	0.146383	0.139209	0.048614	0.160057	0.0419859	0.0995263	0.0570991	0	0.231274	0.143359	0.038486	0.0333825	0	0	0.258149	0	0	0.118304	0.0608827	0	0	0	0	0	0	0	0	0.223808	0	0	0	0	0.0472734	0
AC003984	0	0	0	0.0633708	0	0	0.0436676	0	0	0	0	0	0	0	0	0	0	0	0	0	0	0	0	0	0	0	0	0	0	0	0.0322692	0	0	0	0	0	0	0	0	0	0	0	0	0	0.046304	0	0	0	0
AC003985	0	0	0	0	0	0	0	0	0	0	0	0	0	0	0	0	0	0	0	0	0	0	0	0.0230483	0	0	0	0	0	0	0	0.0209367	0	0	0.0165925	0	0	0	0	0	0.103562	0	0	0	0	0	0	0	0
AC003986	0	0	0.215526	0.0154101	0	0.138224	0	0.0168516	0.0105073	0	0	0	0	0	0	0	0	0	0	0	0.227945	0	0	0	0	0	0	0	0	0	0.0235411	0	0	0	0	0.0788223	0.0155385	0	0.0121303	0	0	0	0	0.022404	0	0	0	0	0.0221724
AC003986	0.22547	0.119241	1.31061	0.178671	0.12598	1.34236	0.295485	0.225443	0.187424	0.0258677	0.204019	0.793408	0	0.277016	0.0375847	0	0.322271	0.278046	0.392333	0.445968	1.82969	0.676479	0.0594012	0.141725	0.409969	0.550298	0.25912	0	0.208566	0.0903965	0.650868	0.228872	0.467199	0.298471	0.0226728	0.0351499	0.166301	0.0639986	0.324561	0	0.389159	0.505909	0	0.119889	1.12475	0.51579	0.12114	0.270378	0.336176
AC003986	0.205389	0.0327588	0.777729	0.441772	0	0.677358	0	0.222967	0.0463413	0	0	0	0	0	0.0309766	0	0.0937447	0	0.0970059	0.0848212	0.653465	0.230707	0	0.116807	0	0.116626	0.0337202	0.0675869	0	0.186258	0.0519129	0.0353685	0	0.245994	0	0.0434548	0	0.0395598	0.0267497	0	0.0437369	0.170575	0	0.0741079	0	0	0.0199683	0	0
AC003988	0	0	0	0.325479	0	0	0	0	0	0	0	0	0	0	0.445034	0	0	0	0	0	0	0	0	0	0	0	0	0	0	0	0.372911	0	0	0	0	0	0	0	0	0	0.0523632	0	0	0	0	0	0	0	0
AC003991	0	0.0352882	0.136527	0.0512487	0.0845064	0.0851267	0.0686111	0.309568	0.0415995	0.0842078	0.0603771	0.0900067	0.0437878	0.215197	0.0355929	0.401739	0.111081	4.4751	0.394762	0.0761419	0.45123	0.115976	0.523858	0.232078	0.315447	0.245678	0.0871771	0.0728053	0	0.0668796	1.02895	0.0406393	0.254594	0.0220823	0.159022	0.177878	0.209164	0.0738647	0.0249731	0.0467004	0.128778	0.00408322	0.030151	0.00532199	0.29244	0.14501	0.0258121	0.04458	0.0596925
AC003991	0.0352503	0.511629	0.207635	0.285783	0.2079	0.162754	0	0.26787	0.111348	0.409811	0.303018	0.523735	0.271309	0.154289	0.409364	0.296069	0.225248	5.30955	1.04888	0.509516	1.20779	0.277169	0.176451	1.12264	0.405936	0.980791	1.13431	0.527788	0	0.0895072	1.49682	0.382422	0.669977	0.59107	0	0.0522061	0.246998	0.0950535	0.353505	0.13021	0.735631	0	0.388001	0.23742	0	0.383037	0.335856	0.917892	0.0587415
AC003992	0	0	0	0	0	0	0	0.0461679	0	0	0	0	0	0	0	0.122467	0	0.366045	0	0	0.249798	0	0	0.0483725	0	0	0	0	0	0.740483	0.77394	0.175763	0.197952	0.305616	0.0348233	0	0	0	0.0332331	0.359071	0.271687	0	0	0.0306898	0	0.396103	0.148848	0.355951	0.0607453
AC004000	0.209321	0.373924	0	1.0667	0.641962	0.434906	0	0.583239	0.29754	0.365028	0.599788	1.78826	0.161107	0.794029	0	0.105486	0.668777	1.33122	0.59977	0.36307	0.502043	0.98752	0.139705	0.111107	0.137743	1.33122	0.0481122	0.0482166	0.081754	0.0531506	1.99988	0.706495	0.170504	1.05296	0.519909	0.310007	0.391122	0.564441	0.915999	0.824752	0.873656	0.162251	0.0460801	0.0352458	3.11767	2.88107	0.427363	0.0681322	0.0697631
AC004009	0	0	0	0.147836	0.0100378	0	0	0	0.00672007	0	0	0	0	0	0	0	0	0	0	0	0	0	0	0	0	0.0225496	0	0	0	0	0	0.0102578	0	0	0	0	0	0	0	0	0	0	0	0	0	0	0	0	0
AC004009	0	0	0	0	0	0	0	0	0.0220249	0	0	0	0	0	0	0	0	0	0	0	0	0	0	0	0	0	0	0.0642447	0	0	0	0	0	0	0	0	0	0	0	0	0	0	0	0	0	0	0	0	0
AC004009	0	0	0	0.0364587	0	0	0	0	0	0	0	0	0	0	0	0	0	0	0	0	0	0	0	0	0	0	0	0	0	0	0	0	0	0	0	0	0	0	0	0	0	0	0	0	0	0	0	0	0
AC004012	0	0	0	0.176149	0	0.131666	0	0	0	0	0	0	0	0	0	0	0	0	0	0	0.130279	0	0	0	0.562967	0	0.436974	0	0	0	0	0	0	0.0398474	0.217939	0	0.266424	0.512648	0	0	0	0	0	0	0	0	0	0.433162	0
AC004014	0	0	0	0	0	0	0	0.0477984	0	0	0	0	0.0290472	0	0	0	0.0602893	0.126324	0.0415911	0	0	0	0	0	0.0620868	0	0	0	0	0	0.0667727	0	0	0	0	0	0	0	0	0	0.168769	0	0	0	0	0	0	0	0
AC004014	0	0	0	0	0.00935186	0.027454	0.0607425	0.0301236	0	0.00288036	0.0340762	0.0662593	0	0	0.0251103	0	0	0.0265374	0.0480547	0	0.0135824	0.0857156	0	0	0	0.0315131	0.00455572	0	0.06193	0	0	0	0.0215266	0	0	0.00587089	0	0.064136	0	0.0244048	0.0531811	0.030727	0	0	0.0536748	0	0	0	0
AC004023	0.0349269	0	0	0	0	0	0	0	0.0183877	0	0	0	0	0	0.073747	0	0	0	0	0	0	0.0228855	0	0	0	0.0462758	0	0	0	0	0.0205985	0	0	0	0.0111219	0	0	0	0	0	0	0.248168	0	0	0	0	0	0	0
AC004034	0	0.355594	0.644888	0.414985	0.093922	0	0	0	0.377273	0.144639	0.684463	0.295756	0.214493	0.0580851	0	0.234069	0.127199	1.39922	0.614244	3.10745	0.682048	1.01737	0.597856	0.898115	0.458469	0.632981	0.0915074	0.137559	0.388732	0.707633	1.76097	0.143971	0.270243	0.0834451	0.684586	0.0589622	0.557924	0.107355	0	0.294121	0.11869	0.154298	0.219106	0.16759	0.539063	0.648909	0	0.259169	0
AC004039	0.00793131	0.0796961	0.151833	0.229647	0	0.00915492	0.136724	0.0401805	0.0751598	0.00576297	0.170447	0.471361	0.0183133	0.0810015	0.1256	0.166539	0.126702	0.318573	0.0699251	0.0229282	0.529919	0.951035	0.238208	0.136822	0.208767	0.13661	0.07292	0	0.0154886	0.292017	0.322752	0.18165	0.150745	0.132991	0.113652	0.199688	0.222298	0.0641611	0.0867695	0.292972	0.331034	0.122956	0	0.140226	0.107391	0.0718194	0.0431814	0.322696	0.0132168
AC004052	0	0	0	0	0	0	0	0	0	0	0	0	0	0	0	0	0	0.034604	0	0	0	0	0	0	0	0	0	0	0	0	0.0182911	0	0	0	0	0	0	0	0	0	0	0	0	0	0	0	0	0	0
AC004053	0.317804	0	0.0519989	0.368074	0.124957	0.0407593	0	0	0.0278854	0.0769733	0.101182	0.0655807	0	0.051519	0	0	0	0	0.116745	0.408322	0.0604947	0.694127	0	0.0468582	0.116183	0.140357	0.0811631	0	0	0.806965	0.062476	0	0.143816	0	0.1012	0	0	0.0476094	0.0321927	0.0869575	0	0	0	0.0594581	0	0	0	0.057468	0.117687
AC004054	0	0.167919	0	0	0.0887041	0.0868022	0	0	0	0	0	0	0.115758	0	0	0	0.360396	1.00685	0	0	1.67481	0	0	0	0	0	0	0	0	0	0.133051	0.271944	0.816733	0	0.0718393	0.222746	0	0	0	0.277781	1.00887	0	0	0	0	0	0.25589	0	0
AC004063	0	0	0.273303	0.128972	0	0	0	0.0940239	0	0	0	0.482564	0	0.0541561	0	0.0311765	0	0.310614	0.0409068	0	0.0635913	0.437795	0.12387	0	0	0.442624	0.0426589	0	0	0.0471263	0.0656741	0.0447441	0	0.0778008	0.03546	0	0	0.0500464	0	0	0.110662	0	0	0	2.88995	0	0.0505231	0	0
AC004066	0.405071	0.0565315	0	0.469144	0.0597259	0	0	0.256514	0.0199926	0	0	0.0470186	0	0.0369369	0	0.127583	0	0	0	0.0731874	0.260233	0	0.253455	0	0	0.503149	0.145476	0	0	0.353564	0.0447927	0.0305175	0.10311	0.0265318	0.241853	0.149979	0.443487	0.204803	0.0230808	0.155862	0	0.0981194	0	0.0213145	0	0	0	0.78284	0
AC004066	0.88742	0.435945	0.784074	1.7678	0.50245	0.819461	0.543921	1.30376	0.925044	0.077377	0.203424	1.25257	0	2.07157	0	1.31181	1.0207	0	0.469427	2.46278	1.5203	2.93062	0.355369	2.11968	1.75189	4.13872	1.95813	0.367947	0.0693194	2.47866	1.82131	0.641827	0.530091	0	1.39032	1.41942	0.621812	0.813604	0.4207	0.174827	0.4233	0.0687865	0	2.1816	3.84506	1.41429	0.120787	1.55977	0
AC004067	0.551113	1.26299	3.2035	1.1422	1.16329	0.636136	1.55562	0.62452	0.755893	0.864116	0.37401	3.71702	1.20554	0.888702	0.918677	1.4861	2.54852	1.16507	1.79008	0.838518	3.92567	4.04825	0.871161	2.77133	1.47926	3.91996	1.33339	1.13585	0.962945	3.49845	3.28445	3.00693	1.89015	1.27671	2.02279	0.730289	2.10019	1.09502	1.24287	2.82146	1.55653	1.23658	0.606612	2.78392	5.69482	3.88727	1.46077	1.51059	0.628366
AC004069	0	0	0.326769	0.556841	0.130875	0.0426896	0	1.35838	0.029206	0.0806186	0.423894	0	0.341582	1.18709	0	0.0621259	0	0	0.815156	0.0534575	1.26719	0	0	0	0.0608428	0.196005	0.467538	0.170383	0	0.281727	0.785218	0.0445811	0	0.155035	0.423969	0	0.0863817	0.0498641	0.236021	0.136614	0.165388	0	0.569916	0.031137	0.125192	0.937707	0	0	0.493043
AC004069	0	0	0	0	0	0	0	0	0	0	0	0	0	0	0	0	0	0	0	0	0	0	0	0	0	0	0.167572	0	0	0	0	0	0	0	0	0	0	0.147444	0	0.0897677	0	0	0	0	0	0	0	0	0
AC004112	0.813123	0.373814	1.72564	1.24642	1.12839	0.855753	0	0.0908676	0.717663	0.295412	0.616743	0.888314	0.699458	2.51223	0.88369	0.401733	0.916909	0.440274	0.896096	0.241975	0.532624	0.0940219	0.59856	1.4281	0.944246	1.80612	2.39116	0.358075	0	0.85016	1.90408	0.201796	0.227271	1.22809	1.02809	0.389609	0.865801	0.45142	0.327046	1.47234	0.67733	0.602469	0.947655	1.32888	1.37623	0.692985	0.374341	0.272448	0.478235
AC004129	0	0	0	0	0	0	0	0	0	0	0	0	0	0	0	0	0	0	0	0	0	0	0	0	0	0	0	0	0	0	0	0	0	0	0	0	0	0	0	0	0	0	0	0	0	0	0	0	0
AC004129	0	0	0	0	0	0	0	0	0	0	0	0	0	0	0	0	0	0	0	0	0	0	0	0	0	0	0	0	0	0	0.12517	0	0	0	0	0	0	0	0	0.174218	0	0	0	0	0	0	0	0	0
AC004129	0	0	0	0	0	0	0	0	0	0	0	0	0	0	0	0	0	0	0	0	0	0	0	0	0	0	0	0	0	0	0	0	0	0	0	0	0	0	0	0	0	0	0	0	0	0	0	0	0
AC004130	0.66571	0.355467	0.234421	0.234656	1.1608	0.0835231	0	0.201619	0.502851	0.0525774	3.4833	0.349405	0.323018	0.0211143	0.183343	2.80782	0.254307	0.0242204	0.797435	0.648462	1.06609	0.312926	0.193177	1.20986	0.595202	1.62982	0.565481	0.300022	0.141307	0.661447	0.0768148	0.558232	0.667998	0.227497	0.179726	0.578695	0.997145	1.85364	0.277069	0.267288	0.668742	0.0280441	0.700891	0.438626	2.30245	0	0.0689426	0.259077	2.8216
AC004147	0	0	0	0	0	0	0	0	0	0	0	0	0	0	0	0	0	0	0	0	0	0	0	0	0	0	0	0	0	0	0	0	0	0	0	0	0	0	0	0	0	0	0	0	0	0	0	0	0
AC004147	0	0.00394451	0	0.0163674	0	0	0	0	0	0	0	0	0	0	0	0	0	0	0	0	0	0	0	0	0.0058122	0.00936199	0	0	0	0	0	0	0.00479637	0	0	0	0	0	0	0	0	0	0	0	0.0239187	0	0	0	0
AC004147	0	0	0	0	0	0	0	0	0	0	0	0	0	0	0	0	0	0	0	0	0	0	0	0	0	0	0	0	0	0	0	0	0	0	0	0	0	0	0	0	0	0	0	0	0	0	0	0	0
AC004147	0	0	0	0	0	0	0	0	0	0	0	0	0	0	0	0	0	0	0	0	0	0	0	0	0	0	0	0	0	0	0	0	0	0	0	0	0	0	0	0	0	0	0	0	0	0	0	0	0
AC004147	0	0	0	0	0	0	0	0	0	0	0	0	0	0	0	0	0	0.0633977	0	0	0	0	0	0	0	0	0	0	0	0	0	0	0.0514268	0	0	0	0	0	0	0	0	0	0	0	0	0	0	0	0
AC004148	0	0	0	0.11817	0	0	0	0	0	0.407752	0	0	0	0	0	0	0	0.0853798	0.0562212	0.0737391	0.0873981	0	0	0	0.0839264	0	0.0586291	0.0587565	0	0	0	0	0.0692582	0	0	0	0.0595773	0.0687824	0.0465096	0.0628148	0.0760451	0	0	0	0.690759	0	0	0	0
AC004148	0.806719	0.53807	0.416555	1.15274	0.494326	0.157211	0	0.490957	0.297847	0.479593	0.645437	0.895052	0.403183	0.122284	0.409249	0.959153	0.518837	1.66574	0.923675	0.938898	1.52563	0.926756	0.29718	1.71003	0.224064	1.55469	0.51774	0.108599	0.102298	0.665069	0.926824	0.517789	1.36544	0.559961	0.3503	0.387909	1.26022	0.35314	0.458472	0.670802	0.515365	0.324837	0.345957	0.141129	0.780223	0.322557	0.256682	0.784328	0.942774
AC004156	3.23654	5.5055	12.3859	7.6994	6.08277	4.02186	2.38139	6.96824	3.71066	3.59909	8.36749	14.4993	3.8464	6.71029	6.97866	5.15621	10.3089	7.70852	8.46476	9.97671	4.39638	5.39238	5.2453	9.38823	13.0364	4.99754	6.39675	8.28848	12.9217	2.51658	9.67177	6.30675	6.47222	4.94288	4.35356	1.43834	6.3116	7.48066	3.94903	14.7202	11.8518	7.91376	7.52429	5.38641	3.70687	8.41762	2.78379	9.23852	8.78872
AC004156	0.165174	0.0887914	0.135128	0.283409	0.115457	0.00706134	0.04687	0.0852277	0.086958	0.0488958	0.0175292	0.102254	0.0235423	0.0981794	0.135629	0.333981	0.00977272	0.307151	0.114611	0.265274	0.0209608	0.120254	0.0102074	0.138005	0.0805127	0.308004	0.00703055	0.00704582	0	0.0388341	0.303062	0.0663679	0.207628	0	0.0116882	0.00906017	0.128597	0.0412404	0.0111545	0.12052	0.100309	0.237095	0.0471353	0.0206016	0.22779	0.276977	0.0416332	0	0.0611662
AC004158	0.00340445	0	0	0.0276007	0	0.00392968	0	0.00862358	0.00268848	0	0.00487755	0.0316138	0	0.0298022	0	0	0	0.039884	0	0	0.0408268	0.0602298	0	0	0.0504065	0	0	0	0	0.0605119	0.0361406	0.0123114	0	0.0463817	0.0390274	0	0.0278307	0.00918021	0.00310376	0.0335349	0.142094	0.00659723	0	0.00286623	0	0.129477	0.0231691	0.0221624	0.00567322
AC004160	0.452686	0.342959	0.821362	0.308957	0.412399	0.382562	0.116125	0.43	0.119693	0.0616736	0.144768	0.183909	0.0622171	0.430478	0.0469382	0.0746847	0.232444	0.165729	0.741636	0.0993169	0.682048	1.13615	0.131508	0.278901	0.538593	0.589069	0.153287	0.425945	0.201273	0.179602	0.654329	0.095006	0.203025	0.135545	0.200781	0.296307	0.122724	0.329693	0.195297	0.121928	0.295219	0.0783236	0.0600596	0.306257	0.355727	0.486773	0.151288	0.332184	0.175119
AC004160	0.0360642	0.684503	1.00904	0.250613	0.510482	0.416281	0	0.639462	0	0.0524093	0.310015	0	0.0555146	0.315702	0.342668	0.151453	0	0.362144	1.43079	0.521281	1.72995	1.7723	0.2407	0.047857	0.771288	1.19457	0.538805	0	0	0.0915739	0.893307	0.260835	0.293763	0	0.0689044	0.213646	0.0842336	0.194497	0.0328789	0.088811	0.537584	0.0698861	0	0.394716	0	2.54723	0.147262	0.293464	0.120196
AC004217	0	0.150926	0	0	0.0637819	0.156036	0	0	0.170803	0	0	0.451904	0.083235	0.0394453	0.028543	0.0454156	0.12957	0.180991	0.05959	0.0390788	0.463175	0.106291	0	0.502275	0.177911	1.00299	0.0932133	0	0	0.171625	0.478345	0.0325899	0	0.255002	0.129138	0.0400409	0.0315736	0	0.0246482	0.199736	0.0806017	0	0	0.273143	0.183037	0	0.0735982	0.0880003	0.0450534
AC004217	0	0.180733	0.0681079	0.241051	0.027278	0.0533863	0	0.0292888	0.0547862	0.0672128	0.132527	0.515384	0.373775	0	0	0	0	0.116109	0.0254852	0.233983	0.0792356	0.0454582	0.154344	0	0	0.275758	0	0	0	0.05872	0.450069	0.111503	0.219765	0.0484704	0.176734	0.0342491	0.135033	0	0	0.313216	0.0344715	0	0.0254543	0.136286	0	0.376929	0.0786906	0.376356	0
AC004221	0.288685	0.0268591	0	0.139312	0.141885	0	0	0	0.0379955	0	0.0689329	0.0893576	0	0	0	0	0.115293	0.241572	0.0265119	1.28659	0	1.3241	0	0.127694	0	0.223118	0	0	0.281877	0.183256	0	0.0289988	0	0	0	0.0356288	0.112378	0.356788	0	0.0592424	0.358601	0.83913	0	0.121523	0.814343	0	0.22921	0.352366	0
AC004223	0	0	0	0	0.0883768	0.518891	0	0	0	0	0.429368	0	0	0	0	0.440498	0	0	0	0	0.128356	0.441833	0	0	0	0.397073	0.0861048	0	0	0.285366	0.13256	0	0	0.314074	0.286297	0	0.0874973	0	0.409834	0.369008	0	0	0.0824681	0.126157	0	0.271377	0.101978	0	0
AC004223	0.0373238	0.416712	0	0.432276	0.176104	0.301574	0	0.189085	0.0294744	0	0.0534737	0.0693179	0	0	0.0788081	0	0.119249	0.249861	0.287927	0.0539488	0.127884	0	0.0622767	0.0495284	0	0.346161	0.0428941	0	0	0.379089	0.330181	0.0899816	0.101341	0.273804	0.106967	0	0.305115	0	0.136109	0.321695	0.166908	0	0.0821649	0.0942696	1.51611	0.135189	0.203207	0.182228	0
AC004223	0	0	0	0	0	0	0	0	0	0	0	0	0	0	0	0	0	0	0	0	0	0	0	0	0	0	0	0	0	0	0	0	0	0	0	0	0	0	0	0	0	0	0	0	0	0	0	0	0.0218221
AC004223	0	0.0682805	0.900583	0	0.577111	0.564737	0	0.0774564	0.289773	0.355499	0.613337	0.908648	0.470704	0	0.0645657	0.565028	0.586187	1.02353	0.741375	0.707184	0.523862	0	0.816349	0.892705	0.804885	2.10676	1.47597	0	0.11943	0.310579	2.05588	0.442319	0.0830264	0.320459	0.116847	0.0905745	2.49973	0.41228	0.223022	1.28014	1.00279	0	0	0.669352	1.65616	1.88288	0.332965	0.398122	0
AC004224	0	0.239463	0	0.0414011	0	0	0	0	0	0.025974	0	0.0663889	0.165078	0	0	0	0.22842	0.059826	0.157578	0.0516693	0.0612402	0	0	0.33205	0	0.757794	0.0410817	0	0	0	0.063246	0	0.582354	0	0	0	0.166984	0	0	0.264088	0.479566	0	0.0393466	0.0300955	0	0	0.0243276	0	0.119138
AC004224	0	0	0	0	0	0	0	0	0	0	0	0	0	0	0	0	0	0	0	0	0	0	0	0	0	0	0	0	0	0	0	0	0	0	0	0	0	0	0	0	0	0	0	0	0	0	0	0	0
AC004231	0.0996523	0.111259	0.330177	0.0577076	0.117547	0.287566	0.26245	0.631056	0	0.0724084	0.785243	0	0	0	0.105206	0.104623	0	0	0.494195	0.10803	0.426803	0.244861	0	0.0991784	0	0.0330082	0.229049	0	0	0	0.749329	0.0600614	0	0.104434	0	7.19483	0.669167	0.167947	0.136276	0.0920256	0.185681	0	0.0822657	0	0.505992	1.26332	2.25497	0.16218	4.19306
AC004231	0	0	0	0	0	0.0908395	0	0.199345	0.0621476	0	0	0	0	0	0	0	0.377159	0	0	0.227505	0.134823	0	0	0	0.129468	0	0	0	0	0.19983	2.08859	0	0	0	0	0	0	0	0	0	0.11731	0	0	0	0	1.1402	0.267792	0.384234	0
AC004232	0	0	0	0	0	0	0	0	0	0	0	0	0	0	0	0	0	0	0	0	0	0	0	0	0	0	0	0	0	0	0	0	0	0	0	0	0	0	0	0	0	0	0	0	0	0	0	0	0
AC004232	0.464095	0.129538	0.683414	0.761465	0.547431	0.937464	0	0.24491	0.427576	0.224811	0.775725	0.861918	0.238131	0.225702	0.489961	0.454762	0.494258	1.61815	0.42621	0.279506	1.12635	0.836257	0.838896	0.821134	1.01799	1.94717	0.222232	0.846317	1.05735	1.76764	2.05278	0.51281	0.210017	0.364774	0.886702	0	1.26463	0.208574	0.387846	1.09525	2.24833	1.12417	0.212846	1.26986	1.30915	0.840492	1.36865	0.881176	0.386687
AC004241	0.0515073	0.0598069	0.0788822	0.0238618	0.0340235	0.00475628	0.0118388	0.0678441	0.053691	0.0733544	0.0856013	0.130097	0.0792865	0.0691363	0.0826545	0.0432612	0.12836	0.0482736	0.0885505	0.0416919	0.151774	0.105299	0	0.0656157	0.0610095	0.0928115	0.0686654	0.0616958	0.0643745	0.0758563	0.164035	0.114242	0.111881	0.0712522	0.049205	0.00915395	0.156394	0.0277782	0.077011	0.068494	0.0460669	0.0239549	0.0362843	0.00867287	0.0557934	0.164175	0.0294449	0.0570015	0.0686659
AC004241	0.640221	0.255283	0.538727	0.370745	0.377592	1.37241	0.437955	0.521261	0.144451	0.897155	0.262069	1.52874	0.774329	0.0667194	0.482788	0.230454	0.803586	0.153068	0.907137	0.462696	0	0	0	0.0606835	0.752313	0.848252	0.31533	0.158007	0.982337	0.0580587	1.05182	0.440991	0.620828	0.623019	0.349488	0	0.0534049	0.801532	0.667057	0	0.613499	0.0886169	0.151006	0.500506	0	1.90483	0.0311218	0.297695	0.0762052
AC004241	0	0.131542	0	0	0.0463252	0	0	0.298439	0	0.37097	0.281332	0.510566	0.0906811	0.572986	0.621929	0.0659713	0	0.394365	0.216403	0.227065	1.27834	0.849198	0	0	0.258435	0.312205	0	0	0.230081	0.498609	0.625364	0.142021	0	0.576207	0.0750352	0	0.458642	0	0	0.193426	0.585415	0.380521	0	0.297578	0.398823	0	0.0534548	0.830896	0
AC004241	0.0906436	0.0202403	0.32035	0.0209963	0.0641521	0.167404	0	0	0.0143162	0.0658625	0	0.269349	0.27906	0	0.0191391	0.076132	0	0	0.0799144	0.0262037	0.0931726	0.53454	0	0.120283	0	0.144116	0.14584	0	0	0.207145	0.384897	0	0.689119	0	0	0	0.16937	0	0.0661101	0	0.108093	0.210782	0.0199543	0	1.96373	0.0328317	0.0123376	0.177022	0
AC004241	0.116119	0.148164	0.146566	0.0960614	0.16632	0.0670164	0.158866	0.147066	0.0261995	0.174772	0.178246	0.354291	0.185128	0.217819	0.560413	0.041798	0.397496	0.11105	0.274216	0.0719317	0.341024	0.228257	0.0138393	0.0770442	0.177384	0.0109893	0.0571922	0.143291	0.0161972	0.0315908	0.396217	0.229953	0.439144	0.173844	0.071311	0.0614189	0.464937	0.0670966	0.0378081	0.337014	0.222544	0.048218	0.00912943	0.11871	0.449219	0.600842	0.0959588	0.215974	0.276431
AC004253	0.332855	0.882609	0.73523	0.915576	0.343547	0.528284	0.0796934	0.105391	0.229997	0.574408	1.1922	0.849996	0.672489	0.121407	1.05422	0.698917	0.930531	1.39267	0.641935	0.360838	1.85327	2.6172	0.624808	2.09806	1.64276	3.25246	1.00414	0	0.162503	1.00365	0.662528	0.601844	2.03347	0.87207	0.198736	0.554583	0.680256	0.224389	0.18966	1.07583	0.620204	0.483761	0.366375	0.455379	4.7886	1.73308	0.141579	0.947986	1.17868
AC004253	0	0.114202	0	0.177702	0	0	0	0	0	0.185809	0	0	0	0	0	0	0	0	0.0563628	0.14785	0	0	0	0	0	0	0	0	0	0.259729	0	0	0	0	0	0.0757449	0	0	0	0.251892	0	0	0	0	0	0	0	0	0
AC004257	0	0.081838	0	0	0	0	0	0.371343	0	0	0	0	0	0	0	0	0.117096	0	0.484679	0	0	0	0	0	0	0	0	0	0	0	0	0	0	0	0.420143	0	0	0	0	0	0.32779	0	0	0	0	0	0	0	0
AC004263	0.898414	0.434659	0.66149	0.520262	0.953765	0.518509	0.516244	0.493071	0.354737	0.456958	0.514862	1.27921	0.345738	0.611693	0.50586	0.201222	0.861124	0.801915	1.18811	0.606009	0.974785	1.17735	0.199873	0.397396	0.886798	0.833238	0.619497	0.137965	0.701782	0.608332	1.00671	0.433186	0.121968	0.407995	0.514954	0.487873	0.944274	0.282637	0.382229	0.51623	1.02672	0.696387	0.0329629	0.327765	0	1.24741	0.285329	0.389901	0.449139
AC004263	0.544324	0.945351	1.15781	1.42096	0.784748	0.448786	0.372355	0.78788	0.300213	0.552461	1.12645	2.50323	0.771394	0.781554	0.866554	0.616831	1.46306	1.27249	1.20926	0.474566	1.30257	1.52856	0.547823	0.768175	1.10869	0.755537	0.774503	0.507506	0.539924	0.592347	2.186	0.95817	1.0674	0.407461	1.073	0.511842	1.03928	0.267929	0.638033	0.276599	0.759869	0.619488	0.313835	0.720139	0.204729	1.58039	0.617403	0.407778	0.374346
AC004264	0.690444	1.05637	0.941416	0.236935	1.44787	1.47586	0.0979607	0.744908	0.161553	0.836139	8.86613	0.474923	0.0196818	0.186545	0.242975	0.193302	0.939572	0.427974	1.43725	0.628361	2.19046	0.95508	0	1.18768	0.294482	1.18584	0.55838	0	0.499379	0.584389	0.135732	1.8495	0.555461	0.535983	0.24429	0	0.298637	0.827468	0.792655	0.125946	1.06731	0.396432	0.19703	0.172234	0	0.231559	0.191434	0.0832345	1.70454
AC004264	0.0467569	0.0522029	0.0860661	0.0406146	0.15167	0.107941	0.0671682	0.222068	0	0.229324	0.100483	0	0.242913	0	0.604695	0.0883605	0.261427	0.0978156	0	0.0675835	0.560716	0.344666	0	0.201649	0.423063	0.325236	0.0268675	0	0	0.133565	0.186133	0.267717	0.142823	0.306254	0.0558336	0.242366	0.027302	0.0157602	0.0106568	0.0143928	0.156818	0	0.0257327	0.0984123	0	0.402222	0.143192	0.0760946	0
AC004381	0	0.322922	0.170367	0.468977	0.272936	1.06833	0.387796	1.46527	0.137044	0.546415	0.0828766	0.107433	0.222612	0.759574	0.305353	0.583028	0.646865	0.193625	0.637494	0	0.693707	0	0	0.844382	0.570987	0.689787	0.199439	0.333121	0	0	0.511734	0.348647	0.706789	0	0.331566	0.514029	0.0675549	0.389963	0.0527374	0.427355	0.431139	0	0.127344	0.0487015	0	0.419049	0.51178	0.282428	0
AC004381	0.0611111	0.18763	0.629934	1.2563	0.486571	0.317426	0.234103	0.619185	0.518786	0.199818	0.175107	0.822843	0.84663	0.64641	0.548395	0.102655	0.463715	0.869345	0.858674	0.30916	1.02076	0.360382	0.101967	0.729846	1.28182	1.57888	0.456504	0.897396	0.029835	1.10561	1.86511	0.276242	0.85038	1.53705	1.05083	0.79193	0.820723	0.473765	0.236783	4.49591	1.1159	0.0888169	0.773549	0.360149	3.41325	3.67992	0.457483	0.223775	0.28005
AC004381	0.110349	0.0176002	0	0	0	0.0181961	0.0150972	0.0998274	0.0124488	0.0114544	0	0.292771	0.206262	0.0229995	0	0.198605	0.025183	0	0.121609	0	0.0810196	0.371854	0	0.0836754	0.0518676	0.0835456	0.0181168	0.127093	0	0.0800561	0.390475	0	0	0.776467	0.105416	0.210121	0.0552293	0.170034	0.158089	0.970508	0.469968	0.030548	0.225571	0.0132719	1.06724	0.171296	0.0858265	0	0
AC004408	0	0	0	0	0	0	0	0	0	0.0257473	0	0	0	0	0	0	0	0	0	0	0	0	0.11825	0	0	0.0938977	0	0	0	0	0.125388	0	0	0	0.033851	0	0	0	0.0646102	0	0.0528202	0	0	0	0	0	0.0241153	0	0
AC004408	0	0	0	0	0	0	0	0	0	0	0	0	0	0	0	0	0	0	0	0	0	0	0	0	0	0	0	0	0	0	0.0129362	0	0	0	0	0	0.00853863	0	0.126649	0	0	0	0	0	0	0	0.0049759	0	0
AC004415	0	0	0	0	0	0	0	0	1.49985	0	0	0	0	0	0.38193	0	0	0	0	0	0	0	0	0	0	0	0	0	0	0	0.240025	0	0	0	0	0.0669726	0	0	0	0.0556799	0	0	0	0	0	0	0	0	0
AC004448	0	0	0	0.433073	0	0	0	0	0	0	0	0	0	0	0	0	0	0	0	0	0	0	0	0	0	0	0	0	0	0	0	0	0	0	0	0	0	0	0	0	0	0	0	0	1.51891	0	0	0	0
AC004448	0	0	0	0.0107703	0.00438767	0.0193212	0	0.00942219	0.00734364	0	0	0.0103624	0.0200406	0	0	0	0.0237689	0.00311268	0.0040993	0.0026883	0.0159313	0.00365598	0.00930984	0	0	0	0	0	0	0	0.00658124	0.0874347	0	0.00779647	0	0	0	0	0.00508679	0	0	0	0.00409432	0	0.0503659	0.0774705	0.00886017	0	0
AC004448	0	0	0	0	0	0	0	0	0	0	0	0	0	0	0	0	0	0	0	0	0	0	0	0	0	0	0	0	0	0	0	0	0	0	0	0	0	0	0	0	0	0	0	0	0	0	0	0	0
AC004448	0	0.271486	0	0.234689	0	0	0	0	0	0	0	1.05374	0	0	0	0.0340391	0	0	0	0	0	0	0	0	0	0	0	0	0	0	0	0	0	0	0	0	0	0	0.147791	0	0	0	0	0	0	0	0	0.263825	0
AC004449	0	0.785304	0.276207	0.434473	0.055312	0.0541261	0	0	0.148121	0.306649	0	0.0870876	0	0	0.594064	0	0	0	0.0516768	0.271114	0.321334	0.368705	0	0.622251	0	0.310643	0.37723	0	0	0	0.248894	0.0565243	0.50928	0	0	0	0.766662	0.0632226	0.171001	0.288687	0.0698983	0.0908681	0.206456	0.157914	0	0	0.0319124	0	0.390706
AC004461	0	0.843764	0.519344	1.4588	0.178289	0	0	0.510482	0.278508	0	0.433097	1.87141	0.310221	0.441043	0.851049	0.296216	1.60971	0.590243	0.444189	0.0728242	1.03576	1.28749	0.336263	0.73543	0.0828851	0	0.636919	0.870412	0	0	0.623985	0.485856	0.889186	0.316802	0.144392	0.447703	0.411867	0	0.459326	0	1.20163	0.0976325	0.221825	0.0424174	0.852736	0.364978	0.651472	0.0819953	0.587707
AC004461	0.404566	0.959838	1.00533	1.43496	0.268432	0.466981	0.871764	0.0320243	0.199677	1.24934	0.326036	2.01928	0.46707	0.368909	0.720756	0.424746	0.64629	0.973308	0.975294	0.694414	1.38618	2.4852	0.295329	0.805284	0.95674	1.00504	1.22048	0.465954	0.444404	1.15568	2.14737	0.761986	0.549235	0.556474	0.772965	0.711511	1.06304	0	0.299677	0.249069	2.1107	0.0489986	0.33398	0.447047	2.39658	1.00744	0.481825	0.740714	0.252815
AC004466	0	0	0.138423	0.0435478	0.177408	0.0651016	0	0.071432	0	0.109283	0.0808047	0.139663	0.0434094	0	0.019848	0.0157903	0.0900991	0.031464	0.227904	0.0271742	0.225455	0.110867	0.031369	0.199581	0.0927853	0.124545	0.0432119	0.129917	0.110141	0.0238686	0.166314	0.203958	0.0510458	0.0197023	0.0718393	0.0835298	0.0878214	0	0	0.0231484	0.028024	0	0.0206934	0.0474839	0	0.102143	0.0127945	0	0
AC004466	0.0393492	1.66943	0.579445	0.227867	1.06754	0.817556	0.263791	1.14623	0.40396	1.17225	0.451003	1.24235	0.0605712	0.114819	1.24627	0.859288	0.942897	0.987824	0.867288	1.08065	0.943764	0.154699	0	2.40194	0.776807	2.03327	0.768769	0	0.614739	0.39966	2.43669	1.04351	2.29706	0.783511	0.0751806	0.233106	1.37859	0	0.358737	0.0484502	0.645204	0.152503	0.0433117	0.298155	0	0.427576	0.615921	0.0640389	0.262288
AC004466	0.148748	0.996445	0.492847	0.990594	0.614105	0.729711	0	0.70647	0.851628	0.972739	0.692612	2.76256	0.715539	0.271277	0.549636	0.812075	1.36634	3.2363	2.7048	0.483761	1.6564	1.53509	0.682534	1.77649	0.611771	0.886869	0.769266	1.11357	1.0893	0.849826	3.22392	0.493086	0.858243	0.389716	0.710498	0.220298	1.04228	1.10304	0.169513	0.320517	1.49667	0	0.368388	0.250465	1.51056	1.01021	0.835158	1.21041	0.309845
AC004470	0	0	0	0	0	0	0	0	0	0	0	0	0	0	0	0	0	0	0	0	0	0	0	0	0	0	0	0	0	0	0	0.0640707	0.288636	0	0	0.157438	0	0	0	0	0	0	0	0	0	0	0	0	0
AC004471	0.767511	1.36326	2.10631	2.46472	0.534968	0.44296	1.47008	0.92788	0.1653	2.07863	2.34917	2.91564	1.28886	0.407195	3.75679	0.761843	0.835971	2.51063	1.46098	2.26919	2.15161	3.77178	0.640315	2.36103	1.95136	2.08003	1.96458	0.602708	0.953797	1.99315	2.77761	2.10266	2.84173	0.840903	1.26644	0.258339	2.44451	1.59925	0.667916	0.644337	2.18414	0.135209	0.384001	0.939888	0.236187	2.96952	0.878468	1.30587	3.02307
AC004471	0	0	0	0.124258	0	0	0.128436	0.0339703	0.0105906	0	0	0.224161	0	0	0	0.0112639	0	0	0	0.0193845	0.0459504	0	0	0.0355924	0	0	0.0924745	0	0	0	0.0237277	0	0.218479	0.168654	0.051246	0	0.0156617	0	0	0	0	0	0.0590458	0.0225815	0	0.0485753	0.00912686	0	0.0893926
AC004477	0.382653	0.157744	0.34676	0.736361	0.159714	0.135904	0.27062	0.164031	0.125521	0.307982	0.236159	0.590398	0.0996817	0.137424	0.242388	0.232391	0.0658306	0.522181	0.330872	0.246766	0.26222	0.671184	0.196454	0.531214	0.0968475	0.608388	0.230029	0.0678025	0	0.171904	0.14582	0.234177	0.463542	0.222101	0.0899813	0.00871868	0.364373	0.079372	0.139542	0.195711	0.280809	0.250974	0.142556	0.17347	0.637685	0.234553	0.0921471	0.268262	0.206013
AC004477	0	0	0	0	0	0	0	0	0	0	0	0	0	0	0	0	0	0	0	0	0	0	0	0	0	0	0	0	0	0	0	0	0	0	0	0	0	0	0	0	0	0	0	0	0	0	0	0	0
AC004477	1.13566	0.384222	1.77369	1.19572	0.649494	0.5164	0.263664	0.305099	0.190235	0.0750163	0.739569	1.34218	0.715151	0.702928	0.363319	0.173426	1.53932	1.1519	2.0859	0.0994852	1.29705	0.608831	0.344527	0.639336	0.735992	1.91504	0.988746	0.158543	0	0.611683	2.13107	0.414831	1.07456	0.324587	1.64378	0.866444	0.602842	1.57757	0.156871	0	2.30842	1.73389	0.0757588	0.753304	3.0288	2.05671	0.702613	0.0560069	0.229391
AC004485	0	0	0	0	0	0	0	0	0	0	0	0	0	0	0	0	0	0	0	0	0.132009	0	0	0	0	0	0	0	0	0	0	0	0	0	0	0	0	0	0	0.0948778	0	0	0	0	0	0	0	0	0
AC004490	0.229886	0.165589	0.349445	0.231895	0.0612311	0.136956	0	0.0939208	0.0995543	0.258639	0.233738	0.165269	0.119859	0.0108194	0.093948	0.130798	0.23693	0.285452	0.0898964	0.064313	0.127043	0.0291543	0.185602	0.255855	0.207394	0.265283	0.119314	0.0512456	0	0.0188298	0.0524817	0.17878	0.20135	0.0777155	0.0779264	0	0.0519615	0.0699882	0.0338035	0.0365234	0.287405	0.158073	0.0571373	0.0749199	0	0.402902	0.045421	0.108618	0.0865032
AC004492	1.60626	1.42908	1.70009	2.26729	0.769719	1.56437	0.336505	1.27147	0.891884	1.18536	1.4383	1.72464	0.927211	1.42807	2.43769	2.7193	2.28533	5.88055	2.26803	1.37853	6.44952	1.48006	3.01514	1.99828	1.65156	4.4559	1.9902	0.838278	0.49012	3.95115	9.05864	1.60343	1.77178	2.15678	1.48651	1.82134	2.60859	0.879803	1.00677	1.88507	2.24469	0.826799	0.552506	1.01424	3.22838	5.45437	1.34935	1.91974	1.88205
AC004494	0.0935676	0.181074	0.211271	0.288981	0.117727	0.201605	0	0.0790032	0.285707	0.299143	0.321729	1.76091	0.307266	0.0455045	0.513669	0.429614	0.169403	0.824735	0.364341	0.27049	0.352653	0.490474	0.0416326	0.389045	0.10262	0.801679	0.207895	0.0646592	0.0852703	0.66524	0.772553	0.360922	0.194774	0.46414	0.429049	0.0554299	0.247681	0.0420513	0.227476	0.092167	0.204563	0.217581	0.0617941	0.152299	1.52031	0.677816	0.479705	0.345161	0.0935533
AC004494	0	0	0	0	0	0	0	0	0	0	0	0	0	0	0	0	0	0	0	0	0	0	0	0	0	0	0	0	0	0	0	0	0	0	0	0	0	0	0	0	0	0	0	0	0	0	0	0	0
AC004522	0	0	0	0.179785	0	0.25085	0	0	0.024517	0.248143	0.222398	0.288294	0.0716852	0	0.229435	0.0260758	0	0	0	0	0.212749	0	0.932436	0.0823959	0.0510745	0.0411341	0.142718	0	0.121256	0	0	0	0.295036	0	0.118634	0	0.326309	0.167434	0.537776	0	0.138835	0.360971	0.0341726	0.104552	0	0.562256	0.0845141	0.101052	0
AC004522	0	0	0	0	0.176104	0.0344656	0	0.151268	0.0235795	0.0650877	0	0.277271	0.298759	0.653457	0	0.300945	0.0476995	0.0499723	0	0.258954	0.102307	0.0586945	0.74732	0.0792455	0.29473	0.474736	0.102946	0.859745	0	0.189545	0.52829	0.107978	0	0.0625838	0.114098	0.0442216	0.627665	0.120774	0.326662	0	0.0890175	0	0.427257	0	0	0.324455	0.203207	0.145783	0.79612
AC004522	0.162992	0.0779901	0.0342883	0.0539354	0.357054	0.188138	0	0.0589806	0.23904	0	0.133439	0.216221	0.448032	0.101915	0	0.68449	0.111591	0.584538	0.667175	0.134625	0.119671	1.05273	0.427366	0.988751	0.727811	0.647862	0.107039	0.670444	0	0.088686	0.494363	0.084203	0	0	0.578339	0.448302	1.35962	0.125575	0.127368	0	0.0347087	0	0	0.0980173	0	0.337353	0.316928	0.682103	0.349216
AC004522	0.0309515	0.10367	0.227892	0.501862	0.146037	0.250086	0.474273	0.744809	0.0977689	0.359834	0.0886881	0.287415	0	0.0903152	0.0653531	0.259963	0.247223	0.259003	0.409318	0	0.053025	0	0.0516441	0.287506	0.40735	0.369078	0.320137	0.142592	0	0.0785917	0.766665	0.186547	0.462214	0.0973103	0.266112	0.183358	0	0.459039	0.36683	0	0.184549	0	0.20441	0.0781748	0	1.79373	0.400218	0.201488	0
AC004528	0	0	0	0.183431	0	0	0	0	0	0	0	0	0	0	0	0	0	0.159038	0	0	0	0	0	0	0	0	0	0	0	0.0402154	0	0	0	0	0	0	0	0	0	0	0	0	0	0	0	0	0	0	0
AC004528	0	0	0	0	0	0	0	0	0	0	0	0	0	0	0	0	0	0	0	0	0	0	0	0	0	0	0	0	0	0	0	0	0	0	0	0	0	0	0	0	0	0	0	0	0	0	0	0	0
AC004540	0.115354	0.0417307	0.478284	0.122404	0.14975	0.293078	0.0308585	0.0914127	0.0290076	0.0210713	0.0193888	0.0083779	0.0515837	0.0535923	0.112938	0.108794	0.0792696	0.226491	0.105819	0.0409851	0.128067	0.238154	0.0870968	0.141956	0.0699711	0.233096	0.143678	0.030431	0.0427881	0.062999	0.174448	0.0761275	0.110235	0.0486258	0.0326283	0.0124074	0.167074	0.120773	0.0434761	0.0388807	0.106628	0.0487031	0.0985968	0.0878936	0.231232	0.0723596	0.137273	0.221294	0.126719
AC004540	0.177136	0.0679826	0.203785	0.282087	0.195884	0.0447263	0	0.189291	0.0480848	0.128708	0.317227	0.257013	0.149116	0.1696	0.444144	0.13018	0.415615	0.565117	0.268415	0.0720102	1.0716	0.0870497	0.129307	0.13222	0.537285	0.608735	0.229018	0.0956314	0.0108099	0.203807	0.783505	0.333629	0.338172	0.980389	0.0740328	0.0491887	0.265044	0.0597064	0.100931	0.0886052	0.693113	0.214536	0.29246	0.0605847	0	0.982445	0.233566	0.567551	0.202937
AC004542	0	0	0	0	0	0	0	0	0	0	0	0	0	0	0	0	0	0	0	0	0	0	0	0	0	0	0	0	0	0	0	0	0	0	0	0	0	0	0	0	0	0	0	0	0	0	0	0	0
AC004542	0	0	0	0	0	0	0	0	0	0	0	0	0	0	0	0	0	0	0	0	0	0	0	0	0	0	0	0	0	0	0	0	0	0	0	0	0	0	0	0	0	0	0	0	0	0	0	0	0
AC004543	0	0	0	0.0543091	0	0	0	0	0	0	0.0671817	0	0	0	0	0	0	0	0.206707	0	0.321334	0	0	0	0.154285	0.0621286	0	0	0	0	0	0	0	0	0	0	0.109523	0	0	0	0	0	0.051614	0	0	0	0	0	0
AC004551	5.37714	6.47427	4.2527	9.69216	2.76198	8.42839	3.77464	7.90544	10.6345	6.7912	7.85662	5.17149	3.81654	6.24356	24.1954	2.8101	5.44439	10.6277	5.21698	14.9871	3.27773	11.9634	12.0384	5.05163	10.104	7.95267	8.58398	11.8286	5.75502	3.70192	10.3149	10.7422	8.20438	6.13386	2.70085	6.81658	6.27191	2.6548	8.7438	1.38801	5.39083	0.829908	5.09144	2.83338	3.15492	25.0007	7.12232	2.47283	20.4258
AC004551	0.282493	0.118274	0.46799	0.613457	0.0833047	0.326074	0	0.491949	0.334625	0.307893	0.354135	0.655807	0.0815341	0.154557	1.08111	0.17795	0.225639	0.354586	0.505893	0.204161	0.241979	0.555301	0.471353	0.749731	1.16183	0.748569	0.608723	0.284688	0.482704	0.358651	1.18704	0.638478	0.958774	0.703116	0.337332	0.470672	0.123714	0.0952188	0.418506	0	0.210546	0	0.116603	0	0.717188	0.831356	0.600785	0.114936	0.529593
AC004554	0	0	0	0.0640759	0.0163148	0	0	0.140139	0	0	0	0	0	0.141256	0	0	0	0	0	0	0	0	0	0	0.0910156	0	0	0.318598	0	0	0.0244712	0	0	0	0.158555	0	0	0.0745924	0	0	0	0.0268024	0	0	0	0	0	0	0
AC004554	0	0.119752	0.0157947	0.024845	0.0126519	0.0123807	0	0.611304	0.0169404	0.0389678	0.169037	0.139441	0.173362	0.500765	0.0566186	0.0180175	0.0514036	0.341068	0.0945633	0.0775176	0.349131	0	0	0	1.11166	0	0.1849	0.704146	0	0	0.113863	0.0775753	0.276667	0.0562031	0.96317	0.0635409	0.012526	1.54737	0.215128	0.0132067	0.0799418	0.0207849	0.0118061	0.0361209	0.217846	0.602175	0.0218987	0.0698238	0.196612
AC004584	0	0.24775	0.326769	0.642509	0.26175	0	0	0.327885	0.058412	0	0	0.0686865	0.113861	0	0	0.0931889	0.41357	0.0618965	0.244547	0.21383	0.380158	0	0.0617095	0.73616	0.547585	0.490013	0.212517	0	0	0.0939092	0.0654348	0.267486	0.050209	0.426345	0.282646	0	0.0863817	0.398913	0.101152	0.273227	0.661551	0.501678	0	0	0.500769	0.0669791	0.151017	0.0601896	0.0616304
AC004584	0	0.442324	0	0.114711	0.23366	0	0	0.0627208	0.15643	0	0.0709505	0.091973	0.0762311	0	0	0	0.316446	1.07745	0.272878	0	0.0848401	0.194694	0.826305	0.525726	0.16294	0.787367	0.0569132	0.17111	0.290127	0.502987	0.438094	0.358171	0.134462	0.311393	0.662323	0.0733432	0.0578336	0	0.0451483	0	0.0738194	0.383862	0	0.0416932	0	0	0	0.161191	0
AC004584	0	0.0865968	0.0253815	0.039925	0.121987	0.00994762	0	0.163724	0.0136113	0.144025	0.111124	0.0800274	0.013266	0	0.0727871	0.0361918	0.15144	0.0144232	0.0854772	0	0.191934	0.0169407	0.287593	0	0.141777	0.0114184	0	0.0198515	0.134637	0.175063	0.792883	0.0519419	0.0701989	0.0541897	0.370478	0.114871	0.352255	0.0348583	0.0392844	0.148559	0.077078	0.100202	0.0474297	0.0870673	0.525106	0.234114	0.0410554	0.056102	0.11489
AC004585	0.168408	0.138974	0.28034	0.347692	0.190012	0.202841	0.00701233	0.528592	0.2602	0.947014	0.503536	0.734324	0.805883	0.320484	0.42516	0.258294	0.549757	0.0980343	0.290493	0	0.614655	0.705266	0.244345	0.602414	0.879336	0.82461	0.117808	0.53972	0.0285977	0.148737	1.21775	1.04149	0.48708	0.767346	0.426683	0.520517	0.376242	0.18757	0.801045	0.216375	0.229205	0.0141889	0.44327	0.184936	0.371784	1.43214	0.313934	0.238327	0.0122016
AC004585	0.0551369	0.0153898	0.263878	0	0	0.127286	0	0	0.0870826	0.160252	0	0.486401	0	0.120666	0.101867	0	0.0440403	0	0.0151908	0.0796963	0.118073	0.216767	0	0.0365831	0	0.091316	0.0633656	0	0	0.140003	0.0243881	0.0166158	0.187133	0.0866742	0	0	0.0160976	0	0	0	0	0	0	0.0696302	0	0	2.40151	0	0
AC004590	0	0	0	0	0	0	0	0	0	0	0	0	0	0	0	0	0	0	0	0	0	0	0	0	0	0	0	0	0	0	0	0	0	0	0	0	0	0	0	0	0	0	0	0	0	0	0	0	0
AC004594	0.184062	0.218758	0.204012	0.336956	0.469244	0.143923	0.17817	0.135358	0.0797094	0.0704657	0.048204	0.106595	0.124909	0.43602	0.0898469	0.239372	0.192862	0.32792	0.277001	0.0886824	0.891735	0.299566	0.723208	0.265259	0.332106	0.272714	0.211531	0.175519	0.0657044	0.796534	1.27811	0.281514	0.239133	0.0705204	0.298729	0.401568	0.758111	0.264174	0.0848044	0.243691	0.439578	0.0383526	0.0304985	0.0733157	0.214385	0.530479	0.216854	0.199701	0.0164905
AC004596	0.115365	1.07335	1.07592	0.356301	0.680401	1.02091	0.036828	1.21759	0.75919	1.45297	0.550941	2.28539	0.621543	0.392734	0.690168	0.839759	1.04433	3.28227	1.14423	0.500252	0.461157	6.12291	0.320819	1.42882	1.32852	2.34371	0.707103	0.797218	0.901152	0.488221	0.952523	1.01979	1.40956	0.926905	1.10208	0.512569	1.93107	0.0518473	0.490817	0.710236	0.974472	0.372594	0.296292	0.485631	0.520686	1.81072	0.261706	2.00267	0.320408
AC004597	0	0	0	0	0	0	0	0	0.0285813	0	0	0	0.111425	0	0.19105	0	0	0	0.039886	0.104628	0.124009	0	0	0	0	0.0959062	0	0	0	0	0	0.0872549	0.049135	0	0	0	0	0	0	0	0	0	0	0	0	0	0	0.235609	0
AC004637	1.011	0.282188	0.372191	0.683033	0.447201	0.145871	0.242056	0.213407	0.0665315	0.3673	1.14669	1.09528	0	0.614593	1.02287	0.0353808	0.269176	0.211501	1.11416	2.49642	0.505168	0.579639	0.351437	0.447194	1.0395	0.83719	0.919821	0	0.0822629	0.213926	1.78873	0.203112	0.915013	1.19195	0.241451	0.0623874	0.737918	0.283977	0.960105	0.933621	0.125585	0.897935	0.0927338	0.248256	0	2.899	0.229345	1.02834	2.5973
AC004656	0	0	0	0	0.23713	0	1.15516	0.509218	0	1.16857	0	0	0.928359	0	0	0	0	1.34579	0	0	0	0.395171	0.335431	0.266767	1.98432	0	0	0	0	1.53137	0	0.242327	0	0	0	0	0.23477	0	0	0	0	0.389563	0	0	0	0	0.136813	0	0
AC004672	0.282002	0.260565	0.243434	0.168936	0.0917629	0.179591	0.316636	0.184738	0.153583	0.268497	0.111455	0.866872	0.0748437	0.297937	0.0102662	0.196018	0.46603	0.585882	0.246479	0.182723	0.366503	0.344071	0.340732	0.258079	0.351944	0.566894	0.156457	0.089598	0.208888	0.518524	0.498941	0.246157	0.448851	0.509543	0.260108	0.403247	0.601879	0.0524433	0.177307	0.311306	0.884207	0.0188438	0.363918	0.0818689	1.31668	0.845322	0.1853	0.522249	0.53475
AC004672	0	0.0394932	0.104179	0.0409684	0	0.489964	0	0	0	0.0514049	0.152037	0.722645	0	0.0516087	0.224068	0	0.113016	0	0.311861	0	0.5454	0.97347	0.0590218	0.0938797	0.0581929	0	0.0813045	0.162962	0	0.269457	0.0625849	0.0426394	0.144067	0.444847	0.033792	0.157164	0.371787	0.143077	0.257991	0.0435545	0.790922	0	0.0778706	0	0	0	0	0.0575681	0.176839
AC004690	0	0	0	0	0	0	0	0	0	0	0	0	0	0	0	0	0	0	0	0	0	0	0	0	0	0	0	0	0	0	0	0	0	0	0	0	0	0	0	0	0	0	0	0	0	0	0	0	0
AC004690	0	0	0	0	0	0	0	0	0	0	0.0500253	0	0	0	0	0	0	0	0	0	0	0	0	0	0	0	0	0	0	0	0	0	0	0	0	0	0	0	0	0	0	0	0	0	0.295488	0	0	0	0
AC004692	0.766195	0	0	0.110924	0	0	0	0.242599	0	0	0	0	0	0	0	0	0	0	0	0	0	0	0	0	0	0.190342	0	0	0	0	0	0	0	0	0	0	1.90142	0	0	0	0.285528	0	0	0	0	0	0.195539	0	0
AC004692	0	0	0	0.0530432	0.0180076	0	0	0	0	0.0443706	0.0874878	0	0	0	0	0.0128222	0	0	0	0	0.0523074	0.120037	0.20378	0	0	0.0404537	0	0	0	0	0.0540206	0.0184023	0	0.0159989	0	0	0.0713136	0	0	0	0	0	0	0	0	0.221182	0.0415581	0	0.0254399
AC004702	0	0.116252	0.15333	0.241188	0.245642	0.240375	0	0.263749	0	0.151315	0.596712	0	0	0	0.219854	0.437271	1.16436	0.522787	0.803242	0	0.178382	1.02339	0	0	0.513888	1.79345	0.239327	0	0	0.528781	0.552673	1.12962	0.848146	0.872964	0	0.925253	0.972791	0	0	0	0.15521	0.201774	0.229219	0.0876627	0	0.188572	0.0708619	0.169457	0.347027
AC004704	0	0	0	0.363023	0.0821616	0	0	0.044109	0.0275027	0.101223	14.7195	0.129362	0	0.406496	0	0	0	0	0	0	0	0	0.697328	0	0.343767	0	0	0	0	0	0	0	0.0945618	0	0.332703	0	0.081344	0	0.0952529	0	0	0	0	0.0586423	0	1.13531	0	0.680153	0.0580362
AC004706	0.0923967	0.386845	0.0680304	0.133765	0.245223	0.159977	0	0.409576	0.310102	0.855988	0.761164	0.729296	0.0888929	0.134805	0.341412	0	0.0369006	0.231953	0.0763687	0.0333881	0.0791455	0.544878	0	0.582396	0.0380008	0.0306049	0.0265465	0.239438	0.0451089	0.146633	0.939983	0.306286	0.470388	0.242076	0.0882667	0	1.02508	0.155719	0.315884	0.255976	0.344323	0.134286	0.101701	0.0777894	0	0.836667	0.267244	0.187964	0.307942
AC004706	0	0	0	0	0	0	0	0	0	0	0	0	0	0	0	0	0	0	0	0	0	0	0	0	0	0	0	0	0	0	0	0	0	0	0	0	0	0	0	0	0	0	0	0	0	0	0	0	0
AC004706	0.0503097	0.0374464	0.0926059	0.223359	0.0840702	0.183892	0	0.0477885	0.0960125	0.030463	0.0780851	0.365955	0.016134	0	0.00442614	0.0633831	0.194226	0.308728	0.0508231	0.0787788	0.20829	0.263719	0.10493	0.0611972	0.0206913	0.0833214	0.134909	0.0193145	0.163744	0.101132	0.0890119	0.0555905	0.0683	0.197715	0.0720914	0.0186273	0.107714	0	0.0764436	0.170351	0.168734	0.17061	0.115367	0.134128	0.283835	0.129076	0.0599173	0.00682306	0.104796
AC004707	0	0	0.0418173	0.822232	0.0669933	0	0	0.359658	0.0448506	0	0	0.685617	0.349703	0.497176	0	0.0238511	0.0907291	0	0.0625903	0	0.145949	0.446571	0.615973	0	0.934342	0	0.0979066	0.915779	2.55095	0.10816	0.401944	0.171154	0	0	0.976612	0.0420569	0	2.14409	0.129446	0	0.29631	0	0.0937714	0	0	0.205715	0	0	0.283931
AC004765	0.0524655	0.663867	0.489309	0.303822	1.03144	1.00933	0.837433	0.287943	0.345265	0.266854	1.02728	0.357277	0.376888	0.765463	0.221559	0.102821	0.894006	0.556108	1.63821	0.404453	2.93615	0.790683	0.204263	0.440935	1.03574	2.85005	0.160788	0.0805687	0.170761	1.3322	1.85652	0.758915	0.664783	0.604815	0.601445	0.777021	1.65431	0.495162	0.542091	0.107667	2.99792	0.610014	0.55824	0.618395	2.54558	2.40709	0.666504	1.39463	0.349717
AC004771	0.0696541	0.427719	1.48728	1.77478	0.575131	0.5226	0	0.970397	0.0825082	0.607336	0.948035	1.3583	0.160831	0.101624	0.698594	0.760537	1.11272	1.28231	1.42009	0.805438	1.13363	1.64304	0.290553	0.878089	0.515651	0.692153	0.0800494	0.481339	0.136023	0	1.54047	0.881604	0.756494	0.985454	0.399244	0.412634	0.976128	0.375649	0.158755	0.257293	1.34977	0.202466	0.153337	0.469138	0	0.378438	0.28442	0	0.638398
AC004771	0.0462509	0	0.34054	0.214267	0.054556	0.160159	0.442943	0	0.0730483	0.0336064	0.0662635	0.343589	0	0.0674793	0.195315	0.233078	0.221656	0	0.101941	0	0.475414	0	0	0.306873	0.152176	1.28687	0	0	0.451602	0.05872	0.245492	0.167255	0.0627899	0	0.0441836	0	0	0	0	0	0.068943	0	0.0509085	0.077878	1.25249	0	0.220334	0	0.385366
AC004771	1.25289	0.863977	0.162791	0.896248	0.651999	0.978297	0.917559	0.70006	0.1164	0.428405	0	0.684372	0.397066	0	1.55614	1.20706	0.529802	2.71356	1.78683	0.479371	0.946945	2.31795	0	1.02688	0.181866	1.22058	0.381143	0	0.647652	1.02925	0.521578	0.755127	1.05056	1.46748	0.598443	0	3.14149	0.496831	0.436734	0.453726	2.25209	0.714081	0.73009	0.372288	0	1.40146	1.12852	0.179913	0.921101
AC004771	0	0	0	0	0	0	0	0	0	0	0	0	0	0	0	0	0	0	0	0	0	0	0	0	0	0	0	0	0	0	0	0	0	0	0	0	0	0	0	0	0	0	0	0	0	0	0	0	0
AC004771	0.262231	0.125475	0.330989	0.0867743	0.397695	0	0	0.0474456	0.266249	0.1361	0.751394	0	0.259495	0.218623	0.118648	0.220249	0.418911	0.501567	0.247705	0.270739	0.449245	1.10458	0	0.0497112	0.184886	1.38976	0.17221	0	0.438938	0.047561	0.530239	0.225784	0.254287	0.392592	0.286297	0	0.0874973	0.252541	0.170764	0.184504	0.44673	0.435563	0.123702	0.157696	0	0.474909	0.305935	0.121934	0.0624264
AC004775	0	0.150525	0	0	0	0.0311243	0	0	0.0212936	0	0.0386317	0	0	0	0	0	0	0	0	0.1559	0.0461945	0.212017	0	0.0357815	0	0	0	0	0	0	0	0	0.0366066	0	0.128795	0	0	0	0	0.0332009	0	0	0.0296798	0	0.547654	0	0.110104	0.0438833	0
AC004784	0	0	0	0.0713219	0	0	0.202203	0	0.0138944	0	0.0630193	0	0	0	0.0185752	0	0.112429	0.0294464	0.00969499	0	0.0753562	0.0864651	0.352289	0.0116739	0	0.0233117	0	0	0	0	0.108954	0	0	0	0	0.0390867	0.0308212	0.0355833	0	0	0	0	0	0.029626	0	0.254915	0.0179611	0	0
AC004801	1.35361	0.944547	0.747484	0.849183	0.0665281	0	2.10656	0.928616	0.356313	0.0409811	0.565633	0.837976	0.477503	0.576011	0.893159	0.663194	0.0900991	2.92615	0.0621556	0.0815226	0.386494	2.54995	0.0941069	0.74843	0.742283	1.64399	0.648178	0.194876	0.440563	1.64693	1.6964	1.22375	0.306275	1.30035	0.862071	0	1.05386	0.380214	1.33689	0.972234	3.11067	0.109294	0.248321	1.04465	0.190918	0.817145	0.307068	0.275367	1.03385
AC004801	0.0191188	0.14942	0.225231	0	0.0676557	0.39723	0.659159	0.193714	0.15098	0.319514	0.136957	0.816671	0.426736	0	0.605531	0.112406	0.0305421	1.34389	0.168558	0.580331	0.163769	0.676479	0.191404	0.558151	0.283074	0.633279	0.219721	0	0.149343	0.364097	0.608877	0.875753	0.467199	0.380689	0.146114	0	0.446549	0	0.156871	0.447275	0.484483	0.259342	0.0420882	0.0965775	0	0.346248	0.208182	0.12446	0.350458
AC004801	0.0844248	0	0	0	0	0	0	0	0	0	0	0	0	0	0	0	0	0.0353234	0	0	0	0.331911	0	0	0	0	0	0	0	0	0	0	0	0	0	0	0	0	0	0	0	0	0	0	0	0	0	0	0
AC004801	0	0	0.0288233	0.0226695	0	0	0	0	0	0.00474075	0	0	0	0	0	0	0	0.0655164	0	0	0	0	0	0	0.0107335	0.017289	0	0.0300579	0	0	0	0	0	0	0	0	0	0	0	0.00803351	0	0	0	0.005493	0	0	0	0	0
AC004801	0	0.0209899	0.415269	0.10887	0	0	0	0	0	0	0	0.209494	0	0	0.19848	0	0	0.755137	0	0	0	0.0369558	0	0	0	0.0498179	0	0	0	0.0954743	0.133051	0	0	0	0	0	0.0219553	0	0	0.0462968	0.112096	0	0	0	0	0.0340477	0	0	0.563918
AC004801	0.0207609	0.139074	0.856015	0.384717	0.0734666	0.335493	0.198826	0.078882	0.163948	0.165936	0.327185	0.424129	0.0479367	0.302898	0.21918	0.0174372	0.56381	0.416947	0.549105	0.480133	0.711338	0.16324	0	0.60609	0.922161	0.137534	0.429467	0.0717334	0.243256	0.316295	0.587709	0.200205	0.225479	0.348115	0.713985	0.0307472	0.460658	0.307903	0.246054	0.562379	0.216627	0.362079	0.0914064	0.244702	0	0.714375	0.579285	0.337874	0.242174
AC004801	0	0	0	0	0	0	0	0	0	0	0	0	0	0	0	0	0	0	0	0	0	0	0	0.00906272	0	0	0	0	0	0	0	0	0	0.028629	0	0	0	0	0	0	0	0	0	0	0	0	0	0	0
AC004803	0.67836	0.51596	1.11132	0.721827	0.56512	1.05707	0.0649662	0.783977	0.267849	0.323468	0.267268	0.803155	0.7179	0.575272	0.36256	0.982833	0.64343	0.808906	0.58872	1.21339	1.42363	0.858418	0.120262	0.978944	1.17876	0.999896	0.74062	0.366231	0.480213	0.640549	0.915158	0.490624	0.736748	0.799777	0.635888	0.194653	0.643669	0.245801	0.401989	0.407188	0.960623	0.246477	0.658005	0.439045	1.46388	1.08264	0.187549	0.759	1.01032
AC004812	0.0867699	0.0968766	0.5111	0.301485	0.307053	0.701095	0	0.659372	1.30191	0.504383	0.74589	4.18988	0.267135	1.13936	1.28248	0.218636	0.277228	1.5974	0.191248	0	0.594606	1.02339	1.4478	0.806001	0.285493	0.114964	0.0997197	0	0	0	0.921121	0.836752	1.41358	0	1.82361	0.257015	1.62132	0.467956	0	1.17523	0.77605	1.17701	0.0955079	0.365261	0	1.72858	0.0590516	0.282428	0
AC004812	0.678745	0.682022	1.29935	2.01019	0.59475	1.09684	0.139292	0.85964	0.2144	0.76091	0.514001	1.74678	0.268665	0.679046	0.450418	1.05058	0.975858	0.811393	1.16475	0.658721	2.0266	2.57314	0.404471	0.93929	2.18537	2.11976	0.390021	0.491377	0.302966	0.123104	2.79635	1.41427	0.684512	0.599538	0.676195	0.244127	1.44943	1.38577	0.680675	0.835731	2.52939	0.958281	0.448258	0.669401	4.43105	3.5472	0.633493	1.07307	1.71276
AC004816	0.867373	0.779594	1.01218	0.631807	0.386084	0.522632	0.0313464	0.759997	0.392021	0.610423	5.37714	1.66154	0.550023	0.700392	0.875401	0.788075	0.313725	0.46562	1.69534	1.18276	0.112148	2.71301	0.400498	0.687703	1.09488	1.40941	0.200618	0.188488	0.266327	0.325516	1.07134	0.644425	0.177742	0.405904	0.255356	0.129267	0.54151	0.551627	0.795737	0.463466	0.49603	0.665984	0.360272	0.665949	1.21876	0.731083	0.24874	1.36722	1.40904
AC004816	1.57286	0.0798208	0.631677	0.0828022	0.927645	0.495139	0	0	0.338748	0.311687	0.409714	0.796667	0.055026	0.834462	0.905738	0.0600478	1.48473	2.87165	0.7091	0.413354	1.71473	1.26483	0.11929	0.284614	0.470461	0.568346	0.0821634	2.14089	0.837691	1.08921	0	0.775616	0.097059	0.52447	0	0.105883	0.667937	0	0.521432	0.704234	1.70512	1.10833	0.629545	0	0	0.129477	0	1.74529	1.66793
AC004817	0	0.0314412	0	0.130462	0	0	0	0	0	0	0	0	0.173397	0.246519	0	0	0	0	0.217243	0	0.0964894	0	0	0	0.185313	0	0.129456	0	0	0	0.249124	0	0.152925	0.0885375	0	0	0.0328873	0	0.102695	0	0	0	0	0	0.0953267	0.816012	0	0.366647	0
AC004817	0.124757	0	0	0.216736	0.0367897	0	0	0.0395016	0.12315	0.0906495	0.134054	0	0	0	0	0.026196	0	0.104397	0.0343718	0	0	0	0.0520407	0.124163	0.0513099	0	0	0	0	0	0.220729	0.037596	0	0.228801	0.238361	0	0.0728472	0.126154	0.0284344	0.0768058	0	0	0	0	0	0.0564847	0.0212259	0	0
AC004817	0	0.117126	0.0140439	0.187773	0.0112495	0.0110083	0.118735	0.0724721	0	0.0415779	0.0683177	0.0354241	0	0.0139142	0.181233	0.0480608	0.411349	0.0159611	0.588566	0.0964946	0.261414	0.18747	0	0.430285	0	0.0252717	0.0109603	0.0988566	0.0744964	0.0363242	0.0843676	0	0.0129473	0.0599676	0.0364426	0.112995	0.0111375	0	0	0.0587137	0.170593	0	0.0104973	0	0	0.172717	0.0843752	0.0155209	0.06357
AC004817	0	0.0437749	0.263939	0.0648713	0.0330346	0	0	0	0	0	0.0561732	0	0.051732	0.138924	0.118267	0.00470443	0.0984255	0.00937411	0.0246908	0	0.0863613	0	0.130841	0.0148654	0.0921454	0.0148423	0	0	0	0.0924455	0.04955	0.0810207	0.0152081	0.0117399	0.00535079	0	0.0261647	0.00755183	0.0204257	0.0482764	0	0	0	0.080166	0.303362	0.223165	0	0	0
AC004817	0	0.067118	0.149386	0.156656	0.0975023	0.0390321	0	0.109448	0.0118683	0.0327606	0.16149	0.0279119	0.0144591	0.0274088	0.0594998	0.034713	0.0900324	0.0314407	0.12836	0.059739	0.135173	0.0221571	0.00626915	0.0897451	0.0432678	0.044803	0	0.108184	0	0.052472	0.0132952	0.00905811	0.0408064	0.102376	0.0394823	0.0389517	0.0570416	0.0303946	0.0239777	0.0231313	0.0952112	0.0145618	0.0578986	0.037959	0.356117	0.319812	0.0332411	0.0305737	0
AC004824	0	0	0	0	0	0	0	0	0	0	0	0	0	0	0	0	0	0	0	0	0	0	0	0	0	0	0	0	0	0	0	0	0	0	0	0	0	0	0	0	0	0	0	0	0	0	0	0	0
AC004824	0	0.0668706	0	0.277473	0	0	0	0	0	0	0	0	0	1.04862	0	0	0	0	0	0	0	0	0	0.0794792	0	0	0	0	0	0	0	0	0	0	0	0	0	0	0	0	0	0	0	0	0	0	0	0	0
AC004825	0	0	0	0	0	0	0	0	0	0	0	0	0	0	0	0	0	0	0	0	0	0	0	0.183914	0	0	0	0	0	0	0	0	0	0	0	0	0	0	0	0	0	0	0	0	0	0	0	0	0.115478
AC004825	0	0.597867	1.44568	0.671881	0.473738	0.566599	0.76926	0.734729	0.775275	0.389096	0.255734	2.15479	0.274767	0.651064	0.518228	0.524725	1.14059	0.373419	0.540959	0.322507	1.83478	1.66667	0.372291	0.592164	1.46825	1.35987	0.358991	0.205583	0.0871444	0.396586	1.02639	0.268956	0.181746	0.140298	0.511559	0.198268	0.260569	0.962651	0.0406831	0.714294	0.199556	0	0.491184	0.563546	0.604224	2.50531	0.789604	1.23461	1.11544
AC004825	0.0607	0.256558	0.217078	0.225969	0.368227	0.13012	0	0.13179	0.0787495	0.17012	0.503153	0.442876	0.136819	0.335264	0.228868	0.0764734	0.450207	0.464402	0.195904	0.0438687	1.29244	0.417617	0.217031	0.207125	0.242514	0.247015	0.109621	0.139821	0.0338678	0.588993	1.3808	0.365845	0.394371	0.699742	0.128399	0.276114	0.410133	0.0409199	0.276694	0.0854163	0.465332	0.0924204	0.0524957	0.13871	0.675124	1.56257	0.410145	0.14818	0.0361255
AC004828	0	0	0	0.0359569	0	0	0	0	0	0	0	0	0.0955803	0	0	0	0	0	0	0.0448748	0	0	0	0	0	0	0	0.035757	0	0	0.164788	0	0	0.130144	0.237267	0.229898	0.0725131	0.0418584	0	0.0764535	0	0	0.0683451	0	0	0	0	0	0
AC004828	0.123162	0	0	0.0407554	0.083016	0	0	0	0.0138944	0	0.0252077	0.0163384	0.108335	0.0770106	0	0	0.0562143	0.0441696	0.0678649	0	0.180855	0	0.0587149	0.0116739	0.0144726	0.0116558	0.0101102	0.0101322	0	0.011169	0.217908	0.0106044	0.0119431	0.0368778	0.0504244	0.0130289	0.0719161	0.0118611	0.00802029	0	0	0	0.0484161	0.029626	0.0893378	0.0637288	0	0.0143172	0
AC004830	0.232712	0.324772	0.142786	0.786107	0.13725	0.0223845	0	0.0491223	0.382858	0.0422728	0.583461	1.58471	0.343295	0.0282936	0.0614206	0.211744	0.154898	0.0324557	0.299202	0	0.265784	0.60993	0.258862	0.283074	0	0.462493	0.312017	0.0223353	0.0378708	0.27083	0.240178	0.0233763	0.105309	0.162586	0	0.143604	0.158531	0.209172	0.353597	0.143268	0.722683	0.187898	0.170765	0.342864	0.590807	0.8429	0	0	1.3896
AC004834	0.0174061	0.0842116	0.0085439	0.087357	0.0342193	0.0904112	0.0444525	0.0110225	0.0274909	0.0168632	0.0748128	0.0592653	0.107174	0	0.0735047	0.00243657	0.0509776	0.301019	0.092714	0.0838638	0.0496991	0.114051	0.10165	0.0346465	0.0715875	0.0922475	0.0433415	0.0568004	0.0509867	0.0478804	0.118052	0.0279754	0.0827061	0.0699251	0.0997682	0.0171857	0.0745334	0.0156453	0.11637	0.146451	0.0908108	0.0674597	0.11176	0.0415205	0	0.0735535	0.0434344	0.0472126	0.0145028
AC004835	0	0	0	0.00808938	0	0	0	0.0353843	0.00551568	0	0	0	0	0.132475	0	0	0	0.0233788	0	0	0	0.164757	0.0116541	0.00926848	0	0.00925411	0	0.0321776	0	0	0.0123577	0.00841933	0	0.0146395	3.76989	0	0	0.0376682	0	0	0.0624684	0.0676744	0	0	0	0	0.0190135	0.0113671	0
AC004835	0	0	0	0	0	0	0	0	0	0	0	0	0	0	0	0	0	0	0	0	0	0	0	0	0	0	0	0	0	0	0	0	0	0	0	0	0	0	0	0	0	0	0	0	0	0	0	0	0
AC004837	0	0	0	0	0	0	0	0	0	0	0	0	0	0	0	0	0	0	0	0	0	0	0	0	0	0	0	0	0	0	0	0	0	0	0	0	0	0	0	0	0	0	0	0	0	0	0	0	0
AC004837	1.05548	0.403144	0.531726	1.06159	0.786324	0.480915	2.07486	0.527678	0.350951	0.9082	1.15404	2.16659	0.983391	0.324196	0.586479	0.536569	1.73049	0.418373	1.46929	0	1.61788	1.58339	0.60249	1.06889	0.868196	0.772826	0.893794	0.0319905	0.596659	0.423169	10.9098	1.74104	0.377083	0.902372	0.849099	1.23409	0.681186	0.374492	0.329194	0.513002	1.78035	0.430598	0.183438	0.888619	0.752181	1.66	0.359156	0.45204	1.20344
AC004837	0	0	0	0	0	0	0	0	0	0	0	0	0	0	0	0	0	0	0	0	0	0	0	0	0	0	0	0	0	0	0	0	0	0	0	0	0	0	0	0	0	0	0	0	0	0	0	0	0
AC004839	0	0.271486	0.238718	0.0469378	0.191218	0.0467796	0	0.102657	0.0320042	0	0.232253	0	0.0311924	0	0	0.306352	0.129484	0	0.178651	0.117158	0.13886	0.15933	0	0.0537794	0.600049	0.214784	0.232878	0	0	0.205813	0.430224	0	0.330117	0	0.193579	0	0	0	0.147791	0.598809	0.120822	0	0.223042	0.0341202	0	0	0.165486	0.0659563	0.877957
AC004846	1.25819	1.13717	1.54889	0.524288	1.4213	1.23714	1.41535	1.17195	0.436338	0.546594	0.343354	1.5949	0.327919	0.466204	1.14559	0.352254	1.53139	1.28126	0.858359	0.644697	1.6993	1.53106	0.255477	0.998233	0.89804	0.77618	1.23175	0.49837	0.55901	0.735309	2.54411	0.794434	1.47313	1.27671	0.254382	0.246481	1.01844	0.367997	0.588705	1.60658	0.654935	0.412809	0.315082	0.347489	0.698573	0.723374	0.35791	1.90681	2.8843
AC004846	0	0.116701	0.0384805	0.242119	0.0924714	0.120652	0.700728	0.264767	0.0206359	0.0759496	0.112315	0	0.100562	0.114376	0.0551758	0.0658439	0.166979	0.393604	0.172788	0.0377711	0.626746	0.462304	0.130805	0.104029	0.472883	0.27698	0.0300314	0.0601932	0	0.0995292	0.0924677	0.283494	0.638566	0.520324	0.0249634	0	0.183102	0	0.119117	0.482631	0.389523	0	0.172578	0.0220003	0	0.520575	0.0711355	0	0.174183
AC004847	0	0.118624	0.34421	0.283027	0.438647	0.699051	0.0814032	0.242218	0.167808	0.602172	0.350111	1.59834	0.433412	0.20152	0.964667	0.0535434	1.05233	1.03135	0.386399	0.0153575	0.509662	0.229741	0.0709126	0.380677	0.454459	0.197082	0.280843	0.146845	0.394225	0.229318	1.48507	0.49949	0.663516	2.19355	0.0913498	0.188827	0.44669	0.0716258	0.387458	0.0915762	0.269242	0.0205892	0.128643	0.205739	0.215794	1.57785	0.26754	0	0.354109
AC004852	0	0	0	0	0	0	0	0	0	0	0	0	0	0	0	0	0	0	0	0	0	0	0	0	0	0	0	0	0	0	0	0	0	0	0	0	0	0	0	0	0	0	0	0	0	0	0	0	0
AC004852	0	0	0	0.0660434	0	0	0	0	0	0	0	0	0	0	0	0	0	0	0.0167579	0	0	0.00747281	0	0	0	0	0	0	0	0	0	0	0	0	0	0	0	0	0	0	0	0	0	0	0.141553	0.0137695	0	0	0
AC004852	0	0	0	0	0	0	0	0	0	0	0	0	0	0	0	0	0	0	0	0	0	0	0	0	0	0	0	0	0	0	0	0	0	0	0	0	0	0	0	0	0	0	0	0	0	0	0	0	0
AC004854	0	0	0.0856715	0.0673806	0.0686249	0.134307	0	0.294734	0	0	0	0	0.0447776	0.0848808	0	0.0488641	0	0.389469	0	0	0	0	0	0	0	0	0.0668607	0	0	0	0.205867	0.0701289	0.315928	0.0609699	0.277888	0	0.135884	0.156879	0	0.501439	0	0	0.128074	0.195922	0	0	0.0395933	0	0
AC004854	0.521342	0.456214	0.601722	0.587488	0.598337	0.357811	0	0.321221	0.18916	0.399289	0.666176	0.471034	0.0650689	0.719514	0.431394	0.236691	0.315128	0.825358	0.760878	0.386964	0.579338	0.941719	0.634781	0.261769	0.788128	0.672076	0.582955	0.19474	0.522806	0.35778	1.62043	0.747328	0.459094	0.812157	0.484578	0.125208	0.427832	0.37995	0.667982	0.555177	1.26021	0.409569	0.930556	0.664314	0.572357	0.535879	0.575353	0.458627	0.868771
AC004862	0	0.00177103	0.00934355	0.00918587	0	0	0	0	0	0.00115259	0	0	0	0.00231433	0	0	0	0	0	0.00917129	0.0163052	0.0124726	0	0.00420992	0	0	0	0	0	0	0.0112262	0	0.0021535	0	0	0	0	0	0	0	0	0	0	0	0	0	0	0	0
AC004865	0.404869	0.474628	0.0596199	0.586138	0.883503	0.186932	0	0.102554	0.175847	0.132382	0	1.0151	0.140226	0	0.106858	0.170026	0.097016	1.25354	0.356946	0	0.762969	0.676479	0.0337772	0.510395	0.333028	0.911922	0.0232646	0.139891	0	0.848132	1.61173	0.780857	0.494682	0.127289	0.154709	0.329789	0.992916	0.0818806	0.184555	0.22433	0.150877	0.274597	0.155974	0.136345	0.13705	1.02652	0.551069	0.428288	0.0337339
AC004865	0.178891	0.13981	0.579547	0.290063	0.928462	0.825959	0.44544	1.45004	0.296666	1.31284	0.999558	0.697698	1.50078	0.156599	1.05763	0.285478	1.88613	2.27539	0.828012	0.258574	0.521	0.879125	0.119396	1.06824	2.08951	0.711058	0.267266	0.226639	0.38428	0.840342	1.96235	1.33696	1.45717	0.712408	0.632312	0.344422	0.58496	0.651221	0.636055	0.46256	1.06664	0.485324	0.748244	0.662683	0	3.40177	0.389584	0.203796	0.0596213
AC004869	0	0	0	0	0	0	0	0	0	0	0	0	0	0	0	0	0	0	0	0	0	0	0	0	0	0	0	0	0	0	0	0	0	0	0	0	0	0	0	0	0	0	0	0	0	0	0	0	0
AC004869	0	0	0	0	0	0	0	0	0	0	0	0	0	0	0	0	0	0	0	0	0	0	0	0	0	0	0	0	0	0	0	0	0	0	0	0	0	0	0	0	0	0	0	0	0	0	0	0	0
AC004870	0	0.102808	0.0338995	0	0.0271543	0	0	0	0	0	0	0	0	0	0	0	0	0	0	0.133098	0.197191	0	2.49671	0.0305481	0.416587	0	0	0	0	0	0.0407298	0	0	0.0241253	0	0	0.0537682	0.620757	0.209873	0	0	0	0	0	0	0	0	0	0
AC004870	0	0	0	0.0441861	0	0	0	0	0	0	0	0	0	0	0	0	0	0	0.311129	0	0.0261439	0.0599959	0.178241	0	0	0	0	0	0	0	0.945006	0	0.0103588	0.00799643	0	0	0	0.0720134	0	0	0	0	0.00839867	0	0.154973	0.0276374	0.0155784	0	0
AC004870	0	0	0	0.030226	0	0	0	0	0	0	0	0	0	0	0	0	0	0	0.028761	0	0	0	0	0	0.171736	0	0	0	0	0.26507	0.184698	0	0	0	0	0	0	0	0	0	0	0	0	0	0	0.330849	0	0	0
AC004870	0	0	0	0.0288538	0	0	0	0	0	0	0	0	0	0	0	0	0	0	0	0	0	0	0	0	0	0	0	0	0	0	0	0	0	0	0	0	0	0	0	0	0	0	0	0	0	0	0	0	0
AC004875	0	0	0	0	0	0	0	0	0	0	0	0	0	0	0	0	0	0	0	0	0	0	0	0	0	0	0	0	0	0	0	0	0	0	0	0	0	0	0	0	0	0	0	0	0	0	0	0	0
AC004877	0.0198428	0.0166155	0.007305	0.00574538	0.0526633	0.0858903	0	0.0188484	0.00391744	0.0396495	0.00710718	0.0368521	0.0649072	0.0144752	0	0.0416652	0.0158493	0.232463	0.169474	0.0358516	0.0424926	0	0.0827718	0.0197484	0.0408047	0.0197178	0.0342063	0	0.0387498	0.0314904	0.149207	0.0538175	0.121223	0.020795	0.0995183	0	0.127451	0.0133767	0.00452256	0.0732967	0.0295783	0.00961297	0.0655231	0.0793526	0	0.170696	0.0371363	0.0322933	0.00826658
AC004877	0.881316	0.378449	0.898479	1.17775	1.03957	0.782524	0	0.0858615	0.722739	0.0985189	0.825584	0.377719	1.04356	0.445093	0.572576	0.797162	0.703946	2.72303	1.12067	1.0289	1.27756	1.13274	0.339351	1.84421	0.278821	2.11082	1.36345	0.507522	0.13239	0.860703	1.67924	0.694616	1.88674	1.0657	0.453343	0.301209	2.25638	0.365615	0.21632	0.459104	0.60633	0.722545	0.820826	0.114152	2.75381	2.70108	0.346028	0.882647	0.677832
AC004882	0	0	0.061395	0	0.0245894	0	0	0	0	0	0	0	0	0	0	0	0	0	0	0	0	0	0	0.0276627	0	0	0	0	0	0	0.184413	0	0	0.0218465	0	0	0.0243447	0	0	0	0.124296	0	0	0	0.705652	0	0.0141869	0	0.138953
AC004882	0	0	0	0	0	0	0	0	0	0	0	0	0	0	0	0	0	0	0	0	0	0	0	0	0	0	0	0	0	0	0	0	0	0	0	0	0	0	0	0	0	0	0	0	0	0	0	0	0
AC004882	0	0.291752	0.73113	0.302649	0.184943	0.0301629	0	0.264767	0.103179	0.797471	0.561577	0.194126	0.201124	0.381254	0.13794	0.175584	0	0.437338	0.921536	0.415482	0.268606	0.0513672	0	0.55482	0.343915	0.41547	0.150157	0	0.153091	0.265411	0.184935	0.0629987	0.638566	0.383397	0.124817	0.116103	0.549307	0.0352322	0.0476469	0.450456	0.467428	0	0.143815	0.374005	0	0.1893	0.32011	0.680445	1.00155
AC004884	0	0.213189	0.374914	0.958326	0.150157	0.881627	0	0.322452	0	0.416235	0.273571	0	0.195954	0.27859	1.20954	1.22957	0.101679	1.38481	0	0.0920005	1.63563	1.37629	0.424809	0.422311	1.25653	2.27695	0.51204	1.0263	0	0.323236	0.450454	0.537069	0.17282	0	0.668848	0.0942656	0.0743316	0	0.232111	0.313483	1.04365	0.740048	0.0700591	0	0	0	0.173267	0	0
AC004884	0.557807	0.373667	0	1.93812	0.833429	0.686787	0.249297	0.70647	0.117466	0.0540411	0.74589	0.966895	0.629674	0.325532	0.353337	0.187402	1.42574	1.80486	1.22945	0.0537512	1.78382	1.38889	0.496388	0.246735	1.22354	1.13322	0.384633	0.214149	0.290481	1.46359	2.03962	1.12065	0.504849	0.623546	2.87752	0.771044	1.0857	0.100276	0.678052	0.869974	2.21729	0.432372	0.327456	0.313081	1.51056	1.61633	0.58208	0.665724	0.123938
AC004888	0	0.248656	0.0546606	0.0429906	0.175138	0.0428457	0	0	0	0	0	0	0.285692	0	0	0	0	0	0.245441	0	0.0635913	0.729658	0	0	0.671718	0.393443	0.0426589	0	0	0	0	0	0.403141	0	0	0	0	0	0	0	1.05129	0.0719303	0.0408571	0.125003	0	0	0	0.120819	0.0618558
AC004889	0.291979	0.408206	0.473717	0.537171	0.175252	0.627819	0.060627	0.147264	0.161198	0.109832	0.734831	0.16076	0.104408	0.139484	0.145942	0.335299	0.42722	0.480009	0.778804	0.328663	1.19962	0.965046	0.351374	0.61204	0.371944	0.936321	0.289527	0.244029	0.199313	0.933298	0.774888	0.225813	0.306938	0.285681	0.707193	0.281267	0.457156	0.517339	0.22261	0.192481	0.529596	0.322959	0.246014	0.140313	1.76681	0.573239	0.247065	0.502516	0.467181
AC004895	0	0	0	0.151715	0.0386292	0	0	0	0	0.0713865	0.281513	0	0.0378082	0.0119449	0.0518608	0.0687644	0.0130789	0.0137021	0.378949	0.0473357	0.028052	0.0160937	0.0546427	0.0977787	0	0.130169	0.0188181	0	0.0159882	0	0.260737	0.00986895	0.211182	0.0429002	0.0860333	0.0121253	0.0382448	0.0551923	0.0373202	0.100808	0.0488161	0	0.0540698	0	0	0	0.0445744	0	0.0682159
AC004900	0	0.326958	0.323431	0.423963	0.259076	0.225352	0.467432	0.185449	0	0.0354644	0.0699272	0.407909	0.281743	0	0.180349	0.122982	0.0389852	0.204214	0.349626	0.0705484	0.585315	0.671601	0.0407194	0.226688	0.240885	0.291004	0.196323	0.140535	0.285943	0.0929497	0.561308	0.0294171	0.132523	0.0767254	0.0233132	0.216856	0.484495	0.164516	0.0889943	0.180291	0.327396	0	0.134308	0.0410919	0	0.530358	0.132866	0.0397165	0.122002
AC004906	0	0	0.0925677	0.242682	0.0741489	0.120932	0	0.0265382	0.198565	0.258828	0.0600407	0.583729	0.0161273	0	0.464553	0.0351983	0.368207	0.280546	0.36947	0.121148	0.215383	0.576648	0.0349623	0.583914	0.172357	0.416435	0.0240809	0	0.163677	0	0.407803	0.580934	0.768058	0.28547	0.400343	0.0310327	0.342585	0.226009	0.305648	0.180601	0.21864	0	0.161447	0	0.567435	1.10049	0.228162	0	0
AC004908	0.600493	0.963752	3.48181	0	0.885401	2.29601	0.107829	0.950666	0.889136	2.26343	1.50557	2.57898	1.09767	1.47843	0.871696	1.10328	1.49888	3.51746	0.82721	2.54965	4.24357	2.87723	0.62622	1.99212	1.60531	4.62451	2.45852	0.345805	0.879498	4.14546	29.5491	1.04053	2.95519	2.08459	0.573652	0.389085	2.62977	0.404812	1.33442	1.80224	1.73428	0.218184	1.23931	0.695144	1.39748	4.75787	1.12384	2.87074	0.625418
AC004908	0.141492	0.236959	0.572984	0	0.333799	1.46989	0.711409	0.134402	0.223472	0.488347	0.202716	0.065695	0.190578	0.464478	0.149378	0.297101	0.847622	0.0592006	0.974566	0	1.212	0.417202	0	0.610218	0.116386	1.03108	0.447175	0	0.207234	0.538914	3.62992	0.469033	0.624289	0.0370706	0.202752	1.41448	1.11536	0	0.0322488	0.087109	0.58001	0	0.389353	0.208466	0	0.256248	0.168513	0.690817	0.0589462
AC004908	0.19492	0.145082	0	0	0	0.149994	0	0.123435	0	0	0.0465435	0	0	0.616167	0	0.0272857	0.155691	0.0543698	0	0.704355	0.779171	0	0	0.775972	0.0534443	0.344342	0.037335	0	0	0.247469	1.37947	0.27412	0.529243	0	0	0	0.227633	0	0.0296173	0.280003	0.145277	0	0.357582	0	0.879751	0.117669	0.0221089	0.211482	0.433089
AC004917	0.0314915	0.0703191	0.127527	0.0729456	0.0371463	0.0999622	0	0.289163	0.136778	0.0343231	0.135353	0.0731076	0	0.229728	0.0581817	0.0528998	0	0.0131761	0.164849	0.0113797	0.512527	0.26309	0.0525452	0.0313418	0.155422	0.229483	0.117622	0.0634725	0	0	0.111435	0.085411	0.11757	0.165014	0.0376049	0.0932787	0.00919417	0.307827	0.193793	0.28112	0.0821488	0.0152563	0.0693256	0.0265129	0	0.541806	0.0428633	0.115315	0.223031
AC004918	0.843809	0.441606	0.854268	1.31322	0.715393	0.760928	0.656591	0.10019	0.124941	0.78556	0.528904	1.86096	0.953879	0.846383	0.695968	0.420802	1.51647	1.76525	2.2376	0.34303	2.07803	1.76236	1.67193	1.15472	0.694082	2.0613	0.697002	0.485924	0.411955	2.04216	17.1221	1.01714	0.715968	1.07774	0.62976	0.859163	1.38575	0.462182	0.576961	0.941569	1.13989	0.613183	0.174147	0.155402	1.33891	2.91307	0.376856	0.38623	0.659125
AC004918	3.84133	4.75439	7.40211	9.025	6.86138	4.45929	2.48058	5.0875	2.75613	3.50887	10.5352	7.82715	3.29442	7.65405	2.82721	4.99623	8.87159	8.41263	16.9574	3.68042	14.2898	8.93172	9.52261	10.7483	9.31665	12.3893	5.65071	3.46352	3.12919	8.69487	50.5262	7.40865	6.61554	5.70494	6.43757	8.7774	8.94639	5.9486	2.42142	7.05414	6.83847	3.0626	4.204	3.67757	15.7523	10.7333	4.36203	4.4297	5.88914
AC004920	0	0	0	0	0	0	0	0.0533517	0	0	0	0	0	0	0	0	0	0	0	0	0	0	0	0	0.0693002	0	0	0	0	0	0	0	0	0	0	0	0	0	0.0384042	0	0	0	0	0	0	0	0	0	0
AC004921	0	0.185306	1.14058	0.128152	0.75048	0.19158	0	0.630626	0.349517	0.0602992	0.356686	0.0513745	0.681302	0.0807177	0.817715	0.534376	0.883806	0.185183	0.0914552	0	0.568683	0.0543764	0.876964	0.917693	0.682617	0.733016	0	1.59299	0	0.38632	1.02779	0.200068	2.55368	0.260908	0.290685	0.901302	0.419963	0.78322	0.0504382	0.204362	0.0412343	0.0536047	0.15224	0.302759	0.936383	1.40273	0.0941285	0.675288	0.645356
AC004921	0.208891	0.0466443	0.0410142	0.266126	0	0.0723352	0.0400107	0	0.0274933	0	0.0299277	0.129317	0	0.101589	0	0.0116965	0.0778634	0	0	0	0	0.369558	0	0.0923987	0	0.138383	0	0	0	0.0176804	0.0123195	0.0671468	0.00945293	0.00729716	0.0465625	0	0	0.065716	0	0.0600144	0	0.0404793	0	0.00586221	0.754244	0.693564	0	0	0.0116033
AC004923	0	0.1611	0.303547	0.931084	0.0972593	0.095174	0	0.0783214	0.113948	0.0299558	0.413458	0.612531	0.253846	0	0.0217622	0.0173133	0.395155	0.103496	0.0227168	0	0.635655	0.324161	0	0.164123	0.0678228	0.355048	0.118449	0.284894	0	1.36087	0	0.372716	0.0279845	0.345641	0.315072	0	0.433312	0	0.0563781	0	0.184361	1.51791	0	0.312382	0.418663	0.074663	0.0701425	2.31476	0.137401
AC004923	0	0	0	0.0637286	0	0	0	0	0	0	0	0.510961	0	0	0	0	0	0	0	0	0	0	0	0.29207	0	0	0	0	0	0.698593	0.0973542	0	0	0	0.210261	0	0	0	0	0	0	0.213257	0	0	0	0	0.0748947	0	0
AC004923	0	0	0	0	0	0	0	0	0	0	0	0	0	0	0	0	0	0	0	0	0	0	0	0	0	0	0	0	0	0	0	0	0	0	0	0	0	0	0	0	0	0	0	0	0	0	0	0	0
AC004923	0.0549504	0	0.687807	0.922814	0.162044	0.0634279	0	0.173989	0.282061	0.419239	1.06282	0.969512	0.19032	0.280601	0.290065	0.323072	0.0877826	0.965635	0.151394	0	0.0941392	1.62026	0.229219	0.911484	0.768398	1.82014	0.189454	0.189865	0.160964	0.488353	2.43056	0.298072	0.2238	0.460698	0.419953	0.0406911	0.417122	0	0.175339	0.338299	0.69624	0.638905	1.08871	0.138789	0	0.796136	0.056095	0.849578	0.09157
AC004930	0	0	0	0	0	0	0	0	0	0.116167	0	0	0	0	0	0	0	0	0.0880946	0	0	0	0	0	0	0	0.183735	0.0920672	0	0	0	0.192717	0	0	0	0	0	0	0	0	0	0	0	0	1.08237	0	0	0	0
AC004936	0	0	0	0	0	0	0	0	0	0	0	0	0	0	0	0	0	0	0.102525	0	0	0	0	0	0	0	0	0	0	0	0	0	0	0.097496	0	0	0	0	0	3.60829	0	0	0	0	0	0	0	0	0
AC004941	0	0	0	0.0904455	0	0	0	0	0	0	0	0	0	0	0	0.00546589	0	0	0	0.00940646	0	0	0.0868679	0	0	0	0	0	0	0	0.0690841	0	0	0.0204601	0	0.0963805	0.0227998	0	0	0	0.00970063	0	0	0.0219157	0.022029	0	0	0.0105911	0.0108446
AC004941	0	0	0	0	0	0.205584	0	0	0	0.0647071	0	0	0	0	0	0	0	0	0	0	0	0	0	0	0	0	0	0	0	0	0	0	0	0	0	0	0	0	0	0	0	0.17257	0	0	0	0.161279	0	0	0
AC004943	0.118952	0.296262	0.525496	0.826604	0.280623	0.390786	0.0350522	0.254953	0.137291	0.166215	0.432609	1.8863	0.457764	0.120149	0.125582	0.153705	0.555455	0.918823	0.39327	0.290969	0.924868	1.36698	0.152675	0.424976	1.03866	0.387947	0.389082	0.0948471	0.14295	0.49953	1.32751	0.529428	0.484464	0.297266	0.498245	0.243927	0.619776	0.493473	0.316995	0.518258	1.13207	0.0531941	0.201432	0.338957	1.08408	0.629706	0.585353	0.282937	0.548925
AC004943	0.582703	0.547234	0.709382	0.864911	0.377167	0.806149	0.475452	0.684717	0.250844	0.363786	1.10608	1.80887	0.84516	0.549377	0.550775	0.333933	0.772918	1.18293	0.642163	0.513866	0.875737	0.984161	0.03159	0.650417	0.941311	0.822213	0.652744	0.508793	0.139673	0.528808	0.82626	1.0498	0.791073	0.53571	0.335602	0.243008	0.761567	1.07494	0.602196	0.745968	1.57413	0.36688	0.470039	0.752698	2.91955	0.628606	0.790258	0.818228	3.58262
AC004943	0.270722	0.0755637	0.0498323	0.548703	0	0.039061	0	0	0	0	0	0	0	0	0	0	0	0.453082	0	0	0.463792	0	0	0.179623	0.222685	0	0.233344	0	0	0	0	0.448708	0.0918825	0.0354642	0.258621	0	0.158078	0	0	0	0.201773	0	0.0372481	0.0284904	0	0	0.161211	0	0.169176
AC004944	0	0	0.0781938	0.138374	0	0	0	0	0	0	0	0	0	0	0	0	0	0	0	0	0	0	0	0	0	0	0	0	0	0	0	0	0	0	0	0	0	0.00894913	0	0	0	0	0	0	0	0	0	0	0
AC004946	0	0	0	0	0	0	0	0.0365277	0	0	0	0	0	0	0	0	0	0	0	0.0416877	0	0.170081	0	0	0	0	0	0	0	0	0	0	0	0	0	0	0	0	0	0	0.128974	0	0	0	0	0	0	0	0
AC004946	0	0.0254996	0	0.105808	0	0	0	0	0	0	0	0	0	0	0	0	0	0	0.151019	0	0	0	0	0	0	0.242085	0	0	0	0	0	0	0	0	0	0	0.10669	0	0	0	0.0340449	0	0	0	0	0	0	0	0
AC004947	0.00350707	0.00978889	0.00258221	0	0.0248209	0.032385	0.0235109	0.0199879	0.0276951	0	0.0200982	0.01954	0.00944741	0.00767512	0.0425791	0.029456	0.0364162	0.0146736	0.0212571	0.144472	0.138188	0	0	0.104712	0.0115391	0.0162632	0.0403047	0	0	0.0623358	0	0.0169099	0.0476116	0	0.0150764	0	0.0245739	0	0.00959193	0	0.0548912	0.0135922	0	0	0.178074	0.0571627	0.0393813	0	0
AC004947	0.13249	0.110942	0.780408	0.0767238	0.117211	0	0	0.0419503	0.0523135	0.264739	0.0474546	0.0615154	0	0	0.209812	0.0556397	0.317478	0.110868	0.14601	0.0957525	0.340468	0.0651098	0.221067	0.0879069	0.272453	0.219427	0.0761318	0.0381486	0	0.210262	0.175809	0.199633	0.359736	0.0347121	0.0316421	0.637715	0.386815	0	0	0	0	0	0	0	0	0.0599862	0.0225417	0	0
AC004948	0	0.0674676	0	0	0.03564	0	0	0	0	0	0	0	0	0	0.063797	0	0	0.202269	0	0.0873457	0	0	0	0	0	0.480387	0.0694476	0	0	0	0.106916	0	0	0	0.202048	0	0	0.162949	0.0275459	0	0.0900772	0	0.0332572	0	0	0.218878	0.0411252	0	0.15105
AC004949	0	0	0	0	0	0	0	0	1.1879	0	0	0	0	0	0	0.0164082	0	0	0	0	0	0	0	0	0	0	0	0	0	0	0.138257	0	0	0	0	0.0385769	0.0228144	0	0.0178103	0.0481083	0	0	0	0.00548243	0	0	0.0265902	0	0
AC004951	0.380839	0.206525	0.176256	0.315057	0.07701	0.125598	0.166733	0.179154	0.137484	0.284628	0.342965	0.303126	0.0921228	0.142878	0.172314	0.137087	0.0347649	1.63896	0.239829	0.0314557	0.242335	0.363617	0.508359	0.187709	0.107404	0.302752	0.350141	0.100258	0.297486	0.124331	0.770069	0.314791	0.48748	0.0912262	0.498948	0.0805753	0.330389	0.0440119	0.208321	0.254558	0.259515	0.253028	0.143723	0.384757	0.294665	0.335003	0.0592414	0.0885426	0.0906621
AC004951	0.563293	0.686077	0.980307	0.889628	1.17787	0.265989	0.686589	1.42684	0.647025	0.241856	0.917077	1.85454	0.729146	0.67241	0.810938	1.41934	0.777147	3.59952	1.41085	0.555135	0.965016	0.452977	0.0854439	0.917369	0.926683	1.42481	1.00047	1.09111	0.700012	0.487605	1.90264	0.493821	1.2166	0.563491	0.807172	0.455042	0.986745	0.552341	0.933711	0.346788	0.877827	0.694631	1.04276	0.431128	0	1.66932	0.365926	0.541706	1.10935
AC004951	0.141492	0.236959	0.234403	0.0819367	0.0625874	0.0816606	0	0.0672009	0.027934	0.141363	0.0760184	0.26278	0.0952888	0	0.0560169	0	0	0.384804	0.0194913	0.102258	0.0606001	0.1043	0.0590218	0.0469398	0.116386	0.0937341	0.121957	0.0203703	0.0345389	0	0.438094	0.149238	0.0720333	0.0556059	0.304128	0	0.0826194	0.0476923	0.0161244	0.4791	0.342733	0.137094	0.194676	0.0893426	0	0.0960928	0.0842565	0.0287841	0
AC004951	0.0586826	0.0545981	0.172829	0	0.184587	0.214497	0.131133	0.123871	0.0308942	0.106598	0.0140124	0.0726569	0.0752764	0.171234	0.18586	0.00821463	0.109369	0.163686	0.118563	0.0848212	0.167555	0.0192256	0.0652765	0.168721	0	0.24621	0.123641	0	0.133697	0.384933	0.467216	0.153264	0.185889	0.0717483	0.158835	0.304184	0.12564	0.0923063	0.0534995	0.19268	0.174948	0.0379055	0.0645921	0.041171	0.331072	0.247977	0.0931854	0.28651	0.0814911
AC004967	5.95044	6.13638	19.6654	9.89033	13.9307	6.71115	1.91407	14.9576	4.69903	4.25764	16.3996	7.76112	6.50266	6.82597	7.91255	9.34703	11.1021	14.2158	12.7148	10.308	10.3497	10.9826	4.1685	7.17287	11.6573	7.04138	7.93474	8.52744	4.5239	7.66998	7.1526	7.44653	7.4616	3.71303	4.33928	1.74908	5.62293	9.3701	7.20555	13.0315	9.41156	5.89748	10.0495	4.62729	4.30527	9.87155	4.42054	6.94887	23.0866
AC004967	0.23387	0.415403	0.156541	0.517102	0.601887	0.196327	0.743193	0.2962	0.218265	0.308968	0.167532	0.631772	0.400912	0.310193	0.84172	0.517857	0.203784	1.22759	0.597475	0.245848	0.546352	0.856756	0.69176	0.592474	0.31479	0.802825	0.452028	0.538714	0.249114	0.323913	1.05326	0.52538	0.620568	0.18939	0.528075	0.188926	0.893847	0.128994	0.755939	0.510477	0.475382	0.720998	0.386132	0.214796	1.15151	0.693076	0.202568	0.380613	0.673159
AC004969	0.153355	0.0684868	0	0	0.68739	0.106208	0	0	0.0242207	0.0891433	0.307595	0	0	0	0.453325	0.154564	0.930933	0.205324	0	0	0.105089	0	0	0.610501	0	1.0972	1.30419	0	0	0.272578	0	0	0	0.0964283	0.0293	0	0	0	0	0	0.274314	0.237739	0.0337596	0.0258221	0	0	0.0208732	1.74704	0
AC004973	0	0	0	0	0.0754334	0	0	0	0	0	0	0.118768	0.02461	0	0	0	0	0	0.0352378	0	0	0	0	0	0.0526027	0.338919	0	0	0	0	0.0565728	0	0	0	0.0305458	0	0	0	0.116604	0	0	0	0	0	0	0.0579079	0	0	0
AC004974	0.0393873	0.00732917	0	0.0304117	0.02323	0.0075773	0.0440079	0	0.020736	0.0286192	0.0846451	0.1463	0.0050525	0.00957756	0	0.0110272	0.0104868	0.0109865	0.122985	0	0.1462	0.193561	0	0.0522667	0.0971951	0.0173952	0.0150885	0	0	0.025003	0.116145	0.0395652	0.00891198	0.0825548	0.0125423	0	0.107328	0	0.00598475	0	0.16635	0.0127209	0.00722562	0	0.133328	0.106998	0.0178701	0	0.0328178
AC004975	0.0976162	2.94263	0.862482	0.113057	0.921158	0.676056	0.373946	1.85449	0.077087	1.34765	5.45432	0	0.0751316	0.854521	0	1.06585	1.09159	2.77731	2.15154	0.141097	2.34126	0.383772	0.65151	3.2384	1.28472	3.62138	2.13151	0	0.762513	1.23933	4.31775	2.5887	1.45775	1.32991	0.746023	1.59028	2.50798	0.789675	0.444972	2.64426	1.89162	1.5133	0.322339	0.575286	0	4.59644	1.26223	2.22412	3.90405
AC004975	1.04216	0.441346	2.22261	2.74698	0.678233	0.290365	0.688325	0.682713	0.993262	0.443902	1.59607	0.533931	0.138295	1.04862	0	3.2598	0.631491	0.0601436	0.356432	1.50636	0.738784	9.74849	0.479696	3.48119	3.01511	5.66602	1.61069	0.082779	0.912317	1.095	0.953727	0.693097	0.439085	0.71556	1.27022	0.106445	2.81184	2.22879	0.327625	0.132745	1.66061	0.417832	0.197777	0.302553	0	1.1064	1.17392	2.57335	0.598851
AC004982	0.282173	0.273947	0.668445	0.255761	0.173656	0.608927	0.822455	0.310762	0.0968827	0.258515	0.843689	0.341773	0.22662	0.519081	0.103617	0.329737	0.0391972	0.287454	1.94692	0.230529	0.903765	1.61578	0.204704	0.19536	1.02933	1.25162	0.535775	0.0706498	0.143749	1.15261	1.77991	0.39929	0.199865	0.0514284	0.18752	0.872142	0.358184	1.20749	0.0223696	0.287012	0.292601	0.0237739	0.472634	0.0206577	1.45352	2.13297	0.133589	0.0998311	0.24533
AC004982	0.904641	0.347892	2.19065	0.873113	0.367551	0.35967	1.20329	0.381914	0.452447	0.299446	2.80816	0.914721	0.317189	0.718587	0.445695	1.23258	0.497775	1.46354	2.30407	1.17683	0.671581	1.79803	0.519918	1.33383	0.677976	2.23737	0.924135	0.150498	0.176662	1.14853	1.3338	0.49677	0.750525	0.0948052	0.499318	0.119092	0.915603	0.989309	0.375715	0.284657	0.614309	0.389563	0.796593	0.693924	12.4191	2.80337	0.526728	0.883357	0.737002
AC004988	0.252226	0.217603	0.523366	0.610801	0.446275	0.370539	0	1.66984	0.0995906	0.224922	1.95464	0.404556	0.441202	0.669077	0.79885	1.50218	0.952374	0.0383751	1.04868	0	1.25703	0.946536	0.133907	0.365129	1.52774	1.13926	0.079055	0.145249	0.156722	0.66956	0.993937	1.21615	3.87556	0.456569	0.383332	0.254693	0.281167	0.680134	0.616679	0.169398	0.751949	0.0666503	0.138813	0.434353	0.69856	1.49495	0.522761	0.149268	1.20362
AC004990	0.00657731	0.088121	0.0581134	0.0076177	0.0155168	0.0379601	0	0.0249908	0.0623288	0.0430123	0	0.0244308	0	0	0.145822	0	0.0105072	0.0110078	4.20411	0	0	0.15515	0.0329237	0	0.0108204	0.723304	0.0377946	0	0.102755	0	0	0.0396421	0	0.00689294	0.0565499	0.0292232	0.468551	0	0.00599638	0.186267	0.0980433	0	0	0.0553749	0.089058	0	0.00447621	0.128451	0
AC004994	0.129739	0	0.19105	0	0.0765179	0.449264	0	0	0.102454	0.659888	0.0929383	0	0	0.0946435	0	0	0.62177	0.868528	0.0714889	0	0.555662	0	0	0.258244	0	0.0859479	0	0	0	0	0	0.0781949	0.792597	0.0679825	0.06197	0	0.681808	0	0	0.159746	0	0	0	0	0	0	0.0882943	0	0
AC005005	0	0	0	0.137923	0	0	0	0	0	0	0	0	0	0	0	0	0	0	0	0	0	0	0	0	0.293866	0	0	0	0	0	0	0	0	0	0	0	0	0	0	0	0.0443782	0	0	0	0	0	0	0	0
AC005005	0	0	0.0786826	0.185651	0	0	0	0.135345	0.042195	0	0	0.49617	0.0411247	0	0.33846	0.538534	0	0	0	0	0.091538	0.105032	0	0.638135	0.351608	0.707939	0	0	0	0	0	0.0644079	0	0	0	0	0	0	0	0	0	0	0	0	0	0	0.290907	2.00004	0
AC005005	0.331203	0.707405	1.06026	0.733828	0.424647	0.415542	0	0.273569	0.13646	0.282508	0.701454	1.17673	0.232748	0.315143	0.896959	0.43541	0.161028	0.506102	0.968041	0.541171	1.45552	0.735971	0.216246	0.955442	0.307968	1.35462	0.446829	0.149266	0.646784	0.585034	0.968157	0.572819	0.957924	0.52819	0.137565	0.191941	0.420421	0.194152	0.617027	0.301422	1.24498	0.362763	0.190203	0.230348	1.46235	0.756294	0.450802	0.749937	3.35951
AC005005	0.00486386	0.0013576	0.00716238	0.032391	0.00286862	0	0	0	0	0.0397589	0.0435527	0	0	0.00177407	0	0	0	0.00407009	0	0.00175758	0	0	0.0121734	0.00322715	0.0020004	0.00966644	0	0	0	0.00154378	0	0.00146575	0	0	0.00116161	0.00360172	0	0.00163944	0.00665139	0	0.00181255	0	0.00535366	0	0	0	0	0	0
AC005006	0	0	0	0	0	0	0	0.20655	0.0643939	0.0592498	0.233652	0	0	0.832786	0	0	0.521055	0	0	0	0.558786	0.801452	0	0	3.89028	0.216078	0	0.187832	0	0	0	0	0.110702	0.0854559	9.03617	0	0.190456	0	0.0743406	0	0	0.158016	0	0.0686515	0	0.590707	0.221977	0	0
AC005008	0	0	0	0.0384246	0.234805	0.15318	0	0	0	0	0	0	0	0	0	0	0	0	0	0	0	0.0652162	0	0	0	0	0	0	0	0	0	0	0	0	0	0	0	0	0	0	0	0.257163	0	0	0.336914	0	0.0903141	0	0
AC005008	0	0	0	0	0.062262	0.020309	0	0	0	0	0.0756231	0.130707	0	0	0.111451	0	0.112429	0	0.01939	0	0	0	0	0	0	0	0	0	0	0	0	0	0	0	0	0	0.0205475	0.0237222	0	0.0866561	0	0	0	0	0	0	0.0478962	0	0
AC005009	0	0	0	0	0.178068	0	0	0.0955968	0	0	0	0	0	0	0	0	0	0	0	0	0	0	0.125942	0	0	0	0	0	0	0	0	0	0	0	0	0	0	0	0	0	0	0	0	0	0	0	0	0	0
AC005009	0.0139356	0.00518625	0.0478828	0.0268998	0.0273966	0.0160855	0	0.0294161	0.0917072	0	0.0266206	0.00862707	0.0357524	0.0406636	0.0196164	0.0195076	0.022262	0.0621938	0.0102384	0.00671429	0.03979	0	0.139513	0	0.0458514	0.0430821	0.0213538	0	0	0.011795	0.0328746	0.0111988	0	0	0.0177503	0.0550368	0.0108496	0.00626296	0.0592888	0	0.00692426	0.0540095	0	0.023465	0	0.0673009	0	0.0755985	0
AC005013	0.37984	0.578294	0.762739	0.67988	0.162926	0.717447	0	0.656008	0.136344	0.752715	1.03892	2.75762	0.132886	0.856459	0	1.0441	0.220651	0.404538	0.228327	0.848501	0	1.96846	0.97948	0.733155	1.64741	0.960775	0.27779	0.318164	1.34866	0.613763	2.19941	0.541114	0.375031	0.0361879	1.88028	0.306844	1.04848	1.48982	0.598139	0.127553	0.977982	0.0669148	0.190041	0.901226	0	1.06312	1.12801	0.730567	0
AC005014	0	0.0380866	0	0.0948219	0	0	0	0.0259229	0	0	0	0	0	0	0	0	0.0653945	0.0685104	0	0.049308	0.0467533	0	0	0.0362143	0.0448961	0.00903955	0	0	0	0	0	0.00822413	0.00926235	0	0.0456237	0	0	0	0.00622003	0	0	0	0.0075097	0	0.369519	0.0988482	0.0325022	0	0
AC005014	0	0.0756899	0	0	0.079967	0.31301	0	0.0429308	0.0535362	0.123149	0	0	0.469604	0	0.644148	0.0569401	0.0541497	0.283649	0.410912	0.293971	0.174213	0.0666315	0	0.224904	0.278821	0.134733	0.3506	0.0780804	0	0.258211	0.0599728	0	0	0.355234	0.712396	0.803225	0.158342	0.274211	0.0309029	0.0417367	0	0	0.0373103	0.171228	0.917937	0.491105	0.115343	0	0
AC005014	0	0	0	0	0	0	0.614059	0	0	0	0	0	0.740244	0	0	0.448778	0	0	0	0.77232	0	0	0	0	0	0.141588	0.122813	0	0	0	0.189072	0	0.145078	0	0.612524	0.949602	0	0	0	0.263161	0	0	0.588128	0.269909	0	0	0.727266	0	1.06848
AC005014	0.226681	0.216929	0.52455	0.675096	0.420177	0.299031	0	0	0.358018	0.141179	0.18558	0	0.24924	0.188985	0	0.108795	0.0517315	0.270982	0.356875	0.0468072	1.27598	0.381936	0	0.042972	0.0532739	0.815203	0.0372159	0.0372968	0	1.31563	0.515651	0.351316	0.659444	0	0.525905	0	0.151271	0.130983	0.501888	0.159491	0.820608	0.502021	0.106932	0.54527	0.876945	0.527821	0.198345	0.843231	0.107927
AC005019	0	0	0	0	0	0	0	0	0	0	0	0	0	0	0	0	0	0	0	0	0	0	0	0	0	0	0	0	0	0	0	0	0	0	0	0	0	0	0	0	0	0	0	0.0396618	0	0	0	0	0
AC005019	0	0	0	0.0784515	0	0	0	0	0	0	0	0	0	0	0	0	0	0	0	0	0	0	0	0	0	0	0	0	0	0	0	0	0	0	0	0	0	0	0	0	0	0	0	0	0	0	0	0	0
AC005021	0	0.255427	0.0842236	0.529934	0.202395	0.264074	0	0.289752	0.135499	0	0	0	0	1.75237	0	0.144115	0.45684	0.0957216	0.378186	0.496025	0.68589	3.4853	0.190865	0.607177	0.940921	1.06091	0.854499	0	0	0.798757	0.404774	0	0.155294	0.599395	0.273192	0.254119	0.801525	0.231341	0.208573	0.42254	0.511537	0	0.125909	0.192611	0	0	0.467089	0.744656	0
AC005034	0	0	0	0.192359	0	0	0	0	0	0	0	0	0.0319578	0	0	0	0	0	0	0.0600167	0	0	0	0	0	0	0	0	0	0	0	0	0	0	0	0.614943	0	0	0	0	0	0	0	0	0	0	0	0	0
AC005034	0.343307	0.492807	0.938869	0.908825	0.347103	0.849152	0.281814	1.05595	0.580945	0.427629	1.26477	1.91277	0.528462	0.357771	1.1391	0.74146	1.17521	1.31328	1.5674	0.92156	0.840204	0.674845	0.654657	1.95242	0.887512	1.55952	0.676359	0.338914	0	2.1793	1.47513	0.236473	1.99745	0.616768	1.17129	0.726346	1.71824	0.528993	0.0894243	0.543485	2.26629	0	0.701776	0.743227	3.32032	0.621741	0.967932	1.27707	0.0817273
AC005034	0	0	0	0	0.0137093	0	0	0	0	0	0	0.021585	0	0	0	0	0	0	0.0384248	0	0.019911	0	0	0	0	0.0153988	0	0	0	0	0	0	0	0	0	0	0.0135729	0	0	0	0.0173245	0	0	0	0	0	0	0	0.0193675
AC005034	0	0.0252159	0	0.23542	0	0.0260696	0	0	0.0178355	0	0.129431	0	0	0.131806	0	0.0189695	0.216478	0	0.298679	0.391744	0	0.710341	0	0	0.557331	0	0.0259559	0	0	0	0.0399596	0.0272247	0.122646	0	0.0215758	0	0.342884	0.0304509	0	0.027809	0.201997	0.0875326	0.0248597	0.0760588	0	0	0.0153705	0	0.0376364
AC005034	0.130714	0.6324	0.705779	0.756948	0.976506	0.905276	0	0.772569	0.860198	0.443229	0.561818	2.26577	0.268281	0.444987	1.24199	0.109787	0.556836	0.364605	2.44888	0.314894	1.04503	1.96992	0.508904	0.462549	1.64863	1.67414	1.70251	0.20073	0.425437	1.32763	2.00433	0.997908	1.30134	0.319634	1.4152	0.387177	0.865022	1.76236	0.476674	0.965677	1.36392	1.5198	0.143877	0.623609	11.9467	1.10472	0.563397	1.4182	0.58086
AC005034	0	0.030355	0.00800733	0.00629776	0	0	0	0.00688686	0.0257645	0.00790209	0.00779049	0.0201976	0	0.0634674	0.00574071	0.0182684	0	0	0.02397	0.00785971	0.00931559	0	0	0	0	0	0	0	0.0106188	0.00690361	0.00962071	0	0.0147642	0	0.025973	0	0.0381014	0.00733139	0	0.0669531	0.0729495	0	0.0119705	0.013734	0.11044	0	0.00370061	0	0.0724909
AC005037	0	0	0	0	0	0	0	0	0	0	0	0	0	0	0	0	0	0	0	0	0	0	0	0	0	0	0	0	0	0	0	0	0	0	0	0	0	0	0	0	0	0	0	0	0	0	0	0	0
AC005037	0	0	0	0	0	0	0	0	0	0.258828	0	0	0	0	0	0	0	0	0	0	0	0	0	0	0	0	0	0	0	0	0	0	0	0	0	0	0.415996	0	0	0	0	0	0	0	0	0	0.121211	0	0
AC005042	1.52281	1.67185	0.672736	3.14524	1.61663	1.17183	0.097226	1.31792	0.861832	0.958959	1.01814	5.75061	1.67994	2.96234	0.267948	0.810045	1.17579	4.29012	1.42647	0.770389	7.56561	5.1886	4.23481	1.44821	1.41962	1.84949	1.75008	0.64309	1.4869	4.89783	7.45417	2.17216	1.61943	2.50022	1.93966	1.87942	3.64568	0.821262	0.971818	1.56252	6.20452	0.541006	1.17331	1.00429	1.2887	2.61997	0.984537	3.18049	0.169176
AC005042	0	0	0	0	0	0	0	0.20169	0.0314394	0	0	0	0	0.0580851	0	0.0334384	0	0	0.0438746	0.172636	0	0.313038	0.664284	0.105661	0	0	0	0	0.466479	0	0	0.0479902	0.0540485	0	0.15213	0	0.278962	0	0.25407	0.343141	0.11869	0.61719	0	0	0	0	0	0	0.132687
AC005042	0	0	0.171835	0	0	0	0	1.18232	0	0	0	0	0	0	0	0	0	0	0.514392	0	0	0.917524	0	0	0	0	0	0	0	0	0	0.140661	0.158418	0.611451	0	0.34564	1.0902	0	0	0.14368	0.347885	0	0	0.0982426	0	0	0	0	0
AC005046	0.422327	1.48709	0.813263	0.639631	0.383202	0.562478	0.186674	0.329159	0.384818	0.0236051	0.744696	0.663677	0.52508	0.331782	0.445865	0.627571	4.41125	0.598068	1.14565	0.845227	2.39317	2.17123	0.325234	1.25018	1.28266	1.07607	0.112005	0.112248	0	0.123735	1.66686	0.3916	0.441036	0	0.310346	0.817924	0.758777	0.525608	0.592346	0.760009	0.968511	0.0629534	0	0.164104	1.31963	2.35338	0.375851	0.740188	0.108272
AC005050	0.03345	0.0373462	0.0061572	0.0290558	0.00493206	0	0.0640698	0.0317737	0.0165096	0.0243051	0.0599046	0.00776543	0.00643631	0.0366022	0.0353143	0.024583	0.146949	0.0139955	0.0506871	0.00604369	0.0429791	0.0246575	0.0837195	0	0.00687865	0.0609388	0.00961054	0	0.0408265	0.0053085	0.0887736	0	0.0681172	0.0569647	0.00798872	0.0371549	0.0195319	0.00563744	0.0266836	0.0514833	0.0249308	0	0.0276139	0.00704045	0.0566149	0.151448	0.0085367	0.0136096	0.174192
AC005050	0.148885	0.0415566	0.0822164	0.560414	0.72443	0.150372	0	0.494983	0	0.108181	3.09295	0.414763	0.25783	0.54305	0.216126	0.125049	0.178381	0	2.70727	0.0538004	0.318831	0.365832	0.683159	0.148177	0.765415	0.147947	0.235269	0.685905	0.690525	0.189023	0.263419	0.0224335	0.0252656	0.253548	0.248902	0	0.0869359	1.27969	0	0	0.110966	0	0.102424	0.219358	1.70094	2.12338	0	0	0.341142
AC005050	0.905762	0	0	0	0.178068	0.261375	0	0.621379	0.0596063	0.109689	0.811051	0.420545	0	0.660745	1.15546	0.15849	0	0.252648	0	0	4.4612	0.0741864	0	0.0500808	0.496695	0.0500031	0.69396	0.434667	0.0737002	0.814548	0.0667727	0.0454926	0.204942	0.0791023	0	0.111787	0	0.508836	0.10322	0	0.393795	0	0.0415406	0.127095	0	1.09358	0	0	0.377343
AC005062	0.101102	0.105094	0.0616058	0.185736	0.119257	0.0764587	0.176957	0.136879	0.0357904	0.0861279	0.344641	0.220141	0.029516	0.396742	0.0478478	0.72911	0.111386	0.0408427	1.00661	0.161254	0.167233	0.157621	0.15706	0.351597	0.739861	1.13168	0.0641055	0.140535	0	0.239014	0.265233	0.0840488	0.203517	0.0438431	0.079931	0.118755	0.223926	1.17981	0.00953511	0.115901	0.35338	0.00675582	0.0729101	0.129146	0.28323	0.334631	0.0474521	0.0226951	0.249813
AC005064	0.0984633	0.0694307	0	0.102034	0.12837	0.113654	0	0	0.233268	0	0	0.0192491	0.0319089	0.0226825	0.0382978	0.226336	0.107622	0	0.0285554	0.37453	0.32849	0.0611214	0.00864689	0.103153	0	0.0961265	0.214405	0.00596863	0	0.0723733	0	0.0562213	0.0633187	0	0	0.00767502	0.338913	0.0279483	0.0472456	0	0	0	0	0.00872599	0.070169	0	0	0.649412	0
AC005070	0.166884	0.248429	0.163832	2.12609	0.328084	0.770518	0	0.0704535	0.043929	0	0.876676	0.723185	0.0856294	0	0.469826	0.65411	0.533189	0.465495	1.71652	0	0.952998	0.87479	0.464089	0.664359	0	0.737033	0.511439	0.0640687	0	0.635623	1.18105	0.469384	0.981758	0.582973	0.425131	0	0.779565	0.150002	0.202858	1.02741	1.24381	0.215594	0.0612297	0.281001	1.88303	1.00744	0.265004	0.181064	0.0926989
AC005070	0.312372	1.13346	0.114998	1.35668	1.47385	0.630985	0	0	0	0	0	0.870206	0.300526	0.113936	0	0.327953	0.748515	0.39209	0.344247	0.90302	0.401359	0.921053	0.912113	0.207257	0	0.827744	0.717982	0.719541	0	1.38805	1.65802	0.753077	0.530091	0.654723	1.11903	0.34697	1.55039	0.10529	0	0.38462	2.32815	1.05931	0.0859571	0	0	1.13143	0.425171	1.01674	0.130135
AC005070	1.13568	1.8077	1.06218	1.59972	0.995658	0.558014	0.396841	0.981583	0.672632	0.618899	1.13237	2.10919	0.797315	0.615755	0.996449	0.612279	1.22584	2.69692	1.90272	0.998236	4.85089	2.51903	1.0371	1.79216	1.17402	4.39211	1.35809	0.707032	0.509495	2.18227	3.31269	1.22098	3.07317	0.804176	1.69335	1.65923	1.86396	0.444876	0.643611	1.60622	1.91021	0.817847	0.481438	0.691263	3.0391	2.15404	0.694559	2.01062	0.613789
AC005072	0.0798927	0.254852	0.151262	0.608054	0.228866	0.0263481	0.27326	0.0578202	0.018026	0.431235	0.179869	0.360344	0.0966279	0.0499551	0.301234	0.0958604	0.255255	1.29889	0.603738	0.065988	0.48882	0.807669	0.171392	0.272615	0.0563284	0.0453654	0.196749	0.118306	0.0222882	0.202863	0.383671	0.316428	0.278901	0.13157	0.447027	0.0338063	0.199931	0.0923285	0.114457	0.534014	0.306232	0.0884674	0.0125626	0.124916	0.0772687	0.310047	0.240787	0.0742981	0.0760767
AC005076	0.358433	0.211861	0.0310482	0.427339	0.0994812	0.511078	0.383654	0.761051	0.0832507	0.0766002	0.332281	0.195789	0.486834	0.19995	0.155816	0.602099	0.336819	0.0352868	0.406626	0.563801	0.830781	0.310843	0.10554	0.181861	0.641693	0.391094	0.278656	0.267119	0.205871	0.0267685	0.130564	0.216031	0.443669	0.154672	0.241702	0.015613	0.0123114	0.241631	0.307553	0.207687	1.33572	0.0408576	0.290094	0.124257	1.42743	0.381843	0.100443	0.223039	0.93108
AC005082	0.0539287	0.481681	0.741197	0.562132	0.487696	0.114122	0.068863	0.170754	0.205838	0.404913	0.051509	0.100156	0.677947	0.209816	0.0189781	0.045295	0.746638	0.210596	0.227822	0	0.600528	0.865738	0.239954	0.202762	0.0443595	0.440621	0.506147	0	0.122866	0.205403	0.159025	0.108344	0.427077	0.555747	0.0601046	0	0.0629795	0.0727102	0.0491655	0.597617	0.200969	0.296096	0.0494663	0.166478	0.304252	0.227889	0.0428183	0.336438	0.299558
AC005082	0	0	0	0	0	0	0	0	0	0	0.0306853	0	0	0	0	0	0	0	0.0236034	0	0	0	0	0	0	0.0567546	0.073843	0	0	0	0	0	0	0	0	0	0	0	0	0	0	0	0.0235747	0.0360637	0	0	0	0	0
AC005083	0.0292427	0.587678	0.229664	1.01605	1.43724	0.438803	0.672133	1.28392	0.631203	0.800342	1.08929	0.416373	0.172554	2.46032	0.854139	5.32975	0.747437	0	2.48145	1.21169	0.434179	1.64784	0.748157	2.17307	1.52341	1.33023	0.246451	0.572558	0.171318	2.05432	0.931292	0.763742	1.38949	0.357536	0.540088	1.08272	1.36602	4.41581	0.648723	0.660113	1.10428	0.0755562	0.343333	0.525218	0.0989878	2.18899	0.656739	0.444184	1.4944
AC005086	0	0.319283	0.561491	0	0	0.110031	0	0	0.451665	0.415583	0	1.06222	0	0.139077	0	0	0	0	0	0	0	0.374763	0.636216	0	0	0	0	0	0	0	1.01194	0.574531	0.258824	0.399596	0.364255	0.141177	1.00191	0	0	0.117372	0	0.184722	0	0	0	0	0.129747	0.620546	0
AC005086	0.648992	0	0.136527	0.429513	0.218722	0.107016	0	0	0.43929	0	0.265659	0	0	0.135267	0.0978804	0	0	0.155165	0.102174	0	0	0.364496	0	0	0.610095	0	0.852398	0	0	0	0	0	0.125866	0	0.265707	0	0.216546	0	0	0	1.10561	0.718646	0	0	0	0	0	0	0
AC005086	0.752006	1.02617	1.23043	0.193546	0.39424	0.578681	0	0.21165	0.0659839	0.728553	0	0	0.321551	0	0.0882132	0.280717	0.800881	0.839041	0.920824	0.120774	0.286292	0.164248	0	0.554392	0.549839	1.54989	0.480132	0	0	1.90949	1.62618	0.302161	0.680611	0	0.718393	0.123748	0.195159	0	0	0.617291	1.61917	0.647669	0.183941	0.984852	0	0.756616	0.625509	0	0.278478
AC005086	0	0.397704	0	0.10314	0.420177	0.616752	1.70572	0	0.070325	0	0	0.16539	0	0	0	0.448778	0	0	0.392562	0	0	0	0.59436	0	0.439509	0	0	0	0	0	0	0.32204	0	0.0933268	0.0850728	0.131889	0	0	0	0.657902	0	0	0	0	0	0	0.181817	0	0
AC005089	0	0	0.013342	0.0314804	0.0641234	0.0104581	0	0	0	0.00658332	0.0129807	0	0	0.0132188	0	0	0	0	0.0898636	0	0	0	0	0.0601148	0	0	0	0	0	0.0230059	0.0320604	0	0	0	0.025966	0	0.0105809	0	0	0	0	0	0	0	0	0	0.00616603	0	0.0150982
AC005090	0	0	0	0	0	0	0	0	0	0	0	0	0	0	0	0	0	0	0	0	0	0	0	0	0	0	0	0	0	0	0	0	0	0	0	0	0	0	0	0	0	0	0	0	0	0	0	0	0
AC005091	0.0682493	0.171447	0.251255	0.414985	0	0.157557	0	0	0.0404221	0.0123977	0.122226	0.602075	0	0.0995745	0	0.0429922	0	0.199889	0.0564102	0.0246623	0.0292306	0.335397	0.085408	0.0226416	0	0.158245	0.0980437	0	0	0.151636	0.633948	0.0205672	0.0463273	0.232454	0.0162997	0.050539	0.0996293	0	0	0.0630259	0.0508672	0.0661275	0.0751222	0.0574596	0	0.0309004	0.0232236	0	0.0284329
AC005096	0.261147	0.255119	0.0480697	1.17201	0.731595	0.414474	0.562723	0.578806	0.232005	0.450661	0.748288	1.33376	0.351741	0.47626	0.0689254	0.329008	0.417179	4.53446	1.65482	0.330285	0.9507	0.577509	1.08934	0.433175	0.483319	0.129751	0.300121	0	0.0637471	0.621657	1.38612	0.70828	0.797694	0.547357	1.49684	0.193381	1.67736	0.0440119	0.148801	1.28619	0.924523	0.316285	0.0359306	0.357275	0	2.06914	0.444311	0.743758	0.217589
AC005100	0	0	0	0.0452837	0	0	0	0	0	0	0	0	0	0	0	0	0	0	0	0	0.0133967	0	0	0.0207537	0	0.0207215	0	0	0	0	0.00691772	0	0.0106161	0.0409754	0	0.0231625	0.0182644	0	0	0	0	0	0.0086073	0	0	0	0.0026609	0	0
AC005100	0	0	0	0.153475	0.0694709	0	0	0.018648	0	0	0	0	0.0453296	0	0	0	0	0	0.227168	0	0	0	0	0	0	0	0	0	0	0	0.93782	0	0	0	0	0	0	0.0992582	0	0	0.087791	0	0	0	0	0	0.0100204	0	0
AC005104	0.321559	0.871889	0.608811	0.478829	1.30046	0.795359	0	0.639979	0.326486	0.300405	0.52651	1.53566	0.601053	0.335106	0.678962	0.154331	0.880606	1.07633	1.01249	0.132797	4.01359	0.722394	0.0766482	2.68215	1.36029	2.19109	0.316757	1.69304	0	0.116643	2.19444	1.43971	1.372	1.73309	0.83379	0.544266	2.09222	0.495482	0.0837594	1.30092	1.50645	0	0.758445	0.928193	0.621996	2.32942	0.875352	1.19617	0.53585
AC005104	0.179683	0.601835	0.220497	0.277473	0.141299	0.0345672	0	0.113786	0.26014	0.369918	0	1.89101	0.115246	0.0873847	0.158081	0.427597	0.382722	0.150359	0.33003	0.649295	0.564349	1.29509	0.599619	0.158958	0.197066	1.19034	0.412998	0.0344913	0	0.190104	0.900742	0.252692	0.569184	0.439379	0.457737	0.0443521	0.349731	0.201883	0.791761	1.10621	0.0446401	0	0.560369	0.630318	0	0.488118	0.427993	0.0487376	0
AC005144	0	0	0.0425311	0.0334507	0	0	0	0	0	0	0	0	0	0	0	0	0	0	0	0	0	0	0	0	0	0	0	0	0	0	0	0.0348151	0	0.0908044	0	0	0	0	0	0.142249	0	0	0	0	0	0	0.982793	0	0
AC005160	0.0532918	0.773487	0	1.17271	0	0.430594	0	0	0	0	0.152702	0.296921	0	0.388759	0	0	0.170266	0	0.0587297	0.0770292	0.365191	0	0	0	0.350685	1.05912	0.0612451	0.122756	0	0.473613	0.377152	0.0642389	0.0723484	0.167547	0.101819	0.236777	0.622356	0	0.0485848	0.26247	0.794382	0.10327	0.117317	0.1346	0.72158	0.193026	0.398947	0	0.177612
AC005162	0.62635	0.0582754	0.230586	0.060452	0.738821	0.542235	0	0.925495	0.370969	0.18963	0.523465	0	0.522251	0.761527	0	0.306877	0	0.611486	0.345132	0	0.894201	0.102602	0.261274	0.623371	0.601077	0.760716	0.299928	0	0	0	2.67812	0.817931	0.425163	0.547005	0.349039	0	0.121911	0.0703738	0.237928	0.192804	0.778045	0.101146	0.0574521	0.175776	0	1.70151	0.319698	0.0849463	0.173959
AC005162	0.351283	0.588299	0.775935	1.46465	0.372926	0.36493	0.235495	1.60166	0.0554813	0.153147	8.25382	1.10909	0.62185	1.4863	0	0.914638	0.505054	0	0.54198	0.456978	0.722168	0.138105	1.7584	0.18646	2.42719	0.698141	0.44408	1.21376	0.480199	1.07037	7.33391	0.88923	0.429209	0.0736281	1.0403	0.780382	1.68198	3.31536	0.73659	0.865062	1.09963	0.408435	0.502656	1.30129	0.713466	1.52685	1.02799	0.114339	0.819535
AC005162	0.0434387	0.0536034	0.107733	0.394534	0.0647227	0.065974	0	0.138987	0.0198598	0.0581424	0.13102	0.271745	0.0915013	0.203471	0.0724101	0.199704	0.11322	0.0459153	0.148653	0.066092	0.329005	0.58873	0.484469	0.188098	0.346025	0.109049	0.126118	0.115859	0.093758	0.264137	0.954622	0.203935	0.136567	0.0886505	0.465204	0.0203158	0.296364	0.391473	0.0687825	0.149197	0.262412	0.013291	0.0654285	0.338766	0.564951	0.600368	0.297179	0.0372076	0.045718
AC005165	0.00737034	0.00506389	0.0125231	0.00525303	0.0200626	0.0124339	0	0.00933465	0.00223859	0.0115346	0	0	0.00130908	0	0	0	0.00815126	0	0.00749762	0.00163897	0.0135979	0.0156025	0	0.000752338	0.0121251	0.00751171	0.00847031	0	0	0.00935735	0.0230711	0	0.0115453	0.00118831	0.00324965	0.00251898	0.0139041	0.00382199	0.00103375	0	0.103104	0.00109865	0.00124809	0.00190927	0	0.00102677	0.0250796	0	0
AC005165	0	0	0	0.0618838	0	0	0	0.27069	0	0	0	0	0	0	0	0	0.085357	0	0	0	0	0	0	0	0	0	0	0	0	0	0.189072	0	0	0	0	0	0	0	0	0	0	0	0	0	0	0	0	0	0
AC005165	0	0	0	0	0.0176104	0	0	0	0	0	0	0	0	0	0	0	0	0	0	0	0	0	0	0	0	0	0	0	0	0	0.0264145	0	0	0	0	0	0	0	0	0	0	0	0	0	0	0	0	0	0
AC005180	0	0.193093	0.611231	0.480733	0.244805	0.239556	0	0.394276	0.327784	0.100533	0.14867	0	0	0	0.29214	0.174312	0.607823	0	0.190597	0.449972	0.948128	0.679937	0.0577146	0.321302	0.284521	0.274975	0.357768	0	0	0.307405	0.183597	0.25017	0.798298	0	0	0.153683	0.242369	0	0.0315346	0.0425899	0.257802	0.201086	0.038073	0.116485	1.75632	0.563788	0.235401	1.01328	0.691689
AC005180	0.361284	0.080673	0.478816	0.543961	0.468774	0.250213	0	0.137271	0.0855912	0.131256	0	0	0	0.368975	0.877266	0.212411	1.38515	0	0.676855	0.731093	1.29977	0	0	0.239711	0.237742	0.0957356	0.747365	0.124831	0	0.504553	0.0639212	0.391948	0.735714	1.02228	0	0	0.675068	0.292264	0.0658748	0.088969	0.215416	0.0700105	0	0.395418	0.366889	0.327149	0.122937	0.352784	1.08369
AC005186	0.0176617	0.018202	0.0220069	0.0409108	0.0064102	0.0423411	0	0.0240895	0.0311133	0	0	0.100927	0	0.0396432	0	0.0205396	0.00217034	0.0295587	0.00299445	0.0333836	0.0605149	0.13086	0.0657395	0.0252398	0.178803	0.039601	0.0156135	0.0187769	0	0.132814	0.117783	0.0229274	0.0202885	0.00284758	0.0324466	0	0.0428383	0.00915871	0.0148632	0	0.0162012	0	0	0.0228762	0	0.00246046	0.0536265	0.00221105	0.00226398
AC005197	0	0	0	0	0	0	0	0	0.11738	0	0	0	0	0.260235	0	0	0	1.29357	0	0	0.0509289	0	0	0.0394487	0	0.196938	0	0	0	0	0.578566	0	0	0	0	0	0	0.0801622	0	0	0	0.115215	0	0	0	0	0	0.193523	0.049539
AC005208	0	0.0342434	0.0677478	0.0355224	0	0.0531041	0	0	0.0242207	0	0	0.113924	0.0118032	0	0.0161902	0	0.097993	0.0256655	0	0.0664988	0	0	0	0	0	0	0	0.211949	0	0.194698	0	0.055457	0	0	0	0	0.0358184	0	0	0	0	0	0	0	0	0	0.0208732	0	0
AC005209	0	0	0	0	0	0	0	0	0	0	0	0.146017	0	0	0	0	0	0	0	0	0	0	0	0	0	0	0	0	0	0	0	0.0473863	0	0	0	0	0	0	0	0	0	0	0	0	0	0	0	0	0
AC005220	0	0	0	0.0266016	0.0270929	0	0	0.02909	0.0181381	0.116824	0	0	0	0	0	0	0	0	0.455621	0.0331993	0	0	0.0383241	0.030479	0	0	0	0.105815	0	0	0	0.0276867	0	0.0481414	0.24136	0	0	0	0.293158	0	0	0	0	0.0773494	0	0	0.0156313	0	0.038275
AC005224	0	0	0	0	0	0	0	0	0	0	0	0	0	0	0	0	0	0	0	0	0	0	0	0.0142936	0	0	0.037137	0	0	0	0	0	0	0	0	0	0	0	0	0	0	0	0	0	0	0	0	0	0
AC005224	0	0.0211861	0.0558867	0.131865	0.0335749	0.0109517	0	0.0240332	0.00749257	0.130986	0.176713	0.158589	0.160655	0.166113	0.250418	0.00796896	0.272823	0.301702	0.156841	0	0.14629	0	0	0.0377712	0.296566	0.125709	0.0109039	0	0	0.14455	0.335736	0.0343108	0.296257	0.33807	0.126894	0.0702587	0.0332408	0.0127922	0.328697	0.0467295	0.0565719	0	0.0208868	0.0639036	0.192702	0.945062	0.148512	0	0
AC005224	0.19665	0.343056	0.524868	1.19572	0.753877	0.610032	0.965197	1.18304	0.388235	1.84862	2.09544	2.19132	1.67436	0.358637	2.86762	0.330335	1.33512	1.11076	0.988771	0.248713	2.18982	0.652319	0.0205076	1.15798	3.19469	0.341971	0.437873	0.622847	0.432029	0.577354	3.45755	1.57043	1.35154	4.0831	0.986268	0.473268	0.976029	0.613129	0.795562	4.32814	1.30078	0	0.270567	0.620855	0.416044	4.4295	1.31322	0.48006	0.716845
AC005225	0	0.0725799	0	0.200776	0.127802	0.0500247	0.103763	0.0274445	0.0171122	0.141706	0.124182	0.362199	0.0500343	0.0316152	0.0228771	0.0728007	0	0	0.095522	0.0626428	0.185616	0.681533	0	0.34506	0.0712971	0.775182	0	0	0	0.22009	0.268374	0.182844	0.14709	0.204383	0.227708	0	0.0253061	0	0	0.106725	0.323009	0.335931	0	0	0.146703	1.02034	0.250701	0	0
AC005225	0.010265	0.00573031	0.136044	0.0534991	0.0665953	0.106638	0	0.0130008	0.0202655	0.0261053	0.0588265	0.257366	0.0513538	0.0224647	0.0541856	0.0431081	0.0327964	0.0171796	0.0791872	0	0.1231	0.0403562	0	0.0408647	0.0337742	0.0272009	0.011797	0.0236452	0.0501146	0	0.0363233	0.00618681	0.0975497	0.0322728	0.0441278	0	0.0359633	0.0622797	0.0140375	0	0.168314	0.0397835	0.0621429	0.051853	0	0.278854	0.00349294	0.0668232	0.0684229
AC005225	0	0	0	0	0.0461466	0.135472	0	0	0	0	0	0	0	0	0.206511	0	0	0	0	0	0.067022	0.307609	0	0	0	0	0	0	0	0	0.0692172	0	0	0	0	0	0	0	0.0356663	0	0	0	0	0	0	0	0	0	0
AC005225	0.164258	0.37697	1.49161	0.285361	0.29063	0.737331	0	0.254266	0.194571	0.152505	0.13074	0.898235	0.0280942	0.572497	0.404631	0.2376	0.218667	0.183269	0.543059	0.527607	0.281402	1.00453	0.0456789	0.472267	0.570473	0.580351	0.450957	0.0315304	0.0178205	0.243299	0.581238	0.132	1.59814	0.0382535	0.165634	0.0135149	0.468907	0.258375	0.0415974	0.393263	0.40808	0.318304	0.0100444	0.161339	1.39006	0.594955	0.732823	0.712861	0.197688
AC005229	0.678135	0.356293	1.46853	2.2176	0.658746	1.33529	0.534838	2.02087	0.315012	0.579694	1.31447	0.148169	0.276319	0.174598	0.421136	0.536065	2.74014	0.934649	1.40674	0.634243	1.36678	2.35239	0.266236	1.32335	1.83748	1.42701	1.14609	0.321602	0.311597	1.21547	2.68193	0.769352	1.08309	0.167218	0.83836	0.29539	0.9317	0.484044	1.01828	0.540281	1.96223	0.463802	0.131722	0.705262	0.270061	4.9125	0.244327	1.68791	1.263
AC005229	0	0	0	0.176811	0	0	0	0	0	0	0	0	0	0	0	0	0	0	0	0	0	0	0	0	0	0	0.0584822	0	0	0	0	0	0	0	0	0	0	0.27444	0	0	0	0	0	0	0	0	0	0	0
AC005229	0	0	0	0.218413	0	0	0	0	0	0	0	0	0	0	0	0	0	0	0	0	0	0	0	0	0	0	0	0	0	0	0	0	0	0	0.0600514	0	0	0	0	0	0	0	0	0	0	0	0	0	0
AC005229	0.434165	0.835395	1.85001	0.674021	0.631986	1.10892	0.30079	0.924261	0.357448	0.161091	1.65433	0.892113	0.348381	1.02429	0.507125	0.845696	0.708331	0.958522	1.95459	0.774428	0.538067	1.34373	0.909386	0.747749	1.09417	0.758828	1.02977	0.414931	0.378828	0.387023	1.8632	0.924215	0.401307	0.667979	0.705973	0.164171	0.377576	0.959011	0.530565	0.693821	2.10677	0.805534	0.74225	0.956592	1.4384	1.97409	0.471499	1.26283	1.73948
AC005232	0	0	0.0121939	0.00959047	0.136746	0.114698	0	0.0104876	0.0326959	0.0361008	0.0474546	0	0.00637332	0.0120813	0.052453	0.0904145	0.0925977	0.0970098	0.0638794	0	0.156048	0	0	0.0109884	0	0.065828	0.0285494	0	0.064683	0.0630785	0.234413	0.0299449	0.0224835	0.0260341	0.0395526	0	0	0	0.0679435	0	0.0493735	0	0	0	0.112122	0.0749827	0.0225417	0.0134764	0
AC005234	0	0.208932	0	0	0	0	0	0	0	0.101981	0	0	0.432093	0	0	0	0	0.0782976	0	0	0.160297	0.551783	0	0	0	0	0.161298	0	0	0.475172	0	0	0.0635133	0	0	0	0.218542	0	0	0.288022	0.557898	0	0.10299	0	0	0	0	0	0.155922
AC005234	0	0	0	0.105768	0	0	0	0	0	0	0	0	0	0	0	0	0	0.152839	0	0	0	0	0	0	0	0	0	0	0	0	0	0	0	0	0	0	0	0	0	0	0	0	0	0	0	0	0	0	0
AC005237	0.653801	0.973272	0.96277	1.09376	0.685513	1.34163	0	1.33408	0	0.158353	0.208155	0	0	0.158981	0.690241	0.396595	0.290122	0.182368	0.480344	0.47251	0.684488	0.214198	0.848478	0.240997	1.01582	0.0481247	0.500917	0.125501	0.638383	0.184458	3.72733	0.350268	0.246554	0.951633	2.39421	0	0.9332	0.146916	0.0662283	0.0447232	0.379001	1.12618	0.27986	0.42812	1.72134	0.855152	0.247193	0.354677	0.484223
AC005237	0	0.310536	0	0.536891	0	0	0.887908	0.117422	0.219645	0.673662	0	1.89405	0.856294	0	0	0	0.592432	0.155165	0.408695	0.13401	0.158833	0.546744	0	0.492118	0.152524	0.122839	0	0	1.08632	0.706248	1.47632	0.782306	0.503466	0	0	0.549237	0.433092	0	0.338097	0.114157	0.276401	0	0.918446	0.468335	0	0	0	0	2.00848
AC005244	2.27598	0.401223	1.58758	1.73421	0.777142	0.62221	0	0.227571	0.709473	0.261119	1.02972	1.89101	0.0460984	1.92246	1.70728	1.15703	1.05248	4.41053	0.792072	0.692582	2.2574	3.29659	3.09803	3.25865	1.37946	0.952272	0.412998	0.482878	0	2.43333	2.33133	1.87714	2.43936	0.690453	0.686605	0.0887042	8.60339	0.72678	0.0546042	0.884966	2.41056	0.116065	0.329629	0.302553	3.64941	0.759294	0.65218	0.974752	0.598851
AC005244	0	0.0315726	0.16657	0.0655037	0	0	0	0	0	0	0	0	0	0	0	0	0	0	0.0311644	0	0	0	0	0.0375257	0	0.0374675	0	0	0	0	0	0	0.153564	0	0	0	0	0	0	0	0	0	0	0	0	0	0	0	0
AC005253	0.20294	0.373854	0.40344	0.904907	0.682237	0.304523	0.456734	0.38554	0.440717	0.604579	0.872255	0.923407	0.804407	0.281282	0.50349	0.400559	1.34541	1.20573	0.715675	1.11467	0.486739	0.538547	1.94704	0.875225	0.467404	0.994865	0.384825	0.455781	0.237785	0.798721	1.68757	0.770577	0.688774	0.5955	0.426512	0.375696	0.379199	0.355702	0.175765	0.387311	0.589891	0.176968	0.569611	0.358799	0.549569	0.716686	0.151923	0.445872	0.541091
AC005253	0	0	0	0	0	0	0	0	0	0	0	0	0	0	0	0	0	0	0	0	0	0	0	0	0	0	0	0	0	0	0	0	0	0	0	0	0	0	0	0	0	0	0	0	0	0	0	0	0
AC005256	0	0	0	0	0	0	0	0	0	0	0	0	0	0	0	0.0744697	0	0	0.749125	0	0	0	0	0	0	0	0	0.136158	0	0	0	0	0	0	0	0	0	0.159391	0	0	0	0	0	0	0	0	0	0	0
AC005261	2.13875	2.96363	4.77621	3.18854	1.90821	2.90862	2.07762	2.44379	2.776	2.08851	1.66287	4.86551	1.4492	2.19109	2.67438	2.6962	3.39748	2.54463	3.34091	3.06444	3.58871	7.54134	1.45635	3.97335	3.54042	3.97602	5.53306	2.13945	1.35578	2.41082	3.47991	3.13547	3.29974	1.997	3.6955	6.48108	2.80738	2.66981	1.52829	4.07893	4.29845	1.96768	2.76629	2.98983	9.19745	3.98195	1.73123	4.91639	4.17693
AC005261	4.19626	6.52709	6.1793	5.63872	9.18519	11.4486	2.13724	4.7892	3.88614	3.71082	4.54313	12.5755	2.33787	10.3174	4.58619	4.18129	7.51094	7.68526	15.9018	5.58979	18.5686	20.6966	2.33124	6.76434	13.6811	10.7215	8.82849	3.18538	2.2442	8.50591	15.068	6.67918	6.97211	5.81186	10.0354	18.2486	11.7724	8.44793	4.45599	7.96158	20.2081	5.37795	4.58209	12.4774	18.0785	9.83625	5.51684	9.60747	6.08682
AC005261	0.174868	0.0216929	0.0286118	0.180026	0.0229188	0.0448547	0	0.418339	0.0613745	0.409419	0.167022	0.541276	0.224316	0.0850433	0.0410255	0.146873	0	0.422732	0.128475	0.168506	0.233006	0.267355	0.162098	0.335182	0	0.283176	0.0893183	0.0223781	0	0.024668	0.343768	0.0936842	0.184644	0.0203622	0.0928067	0.230206	0.226907	0.104786	0.0885685	0.19139	0.202738	0.0753031	0.213865	0.26173	0	0.351881	0.145453	0.126485	0.291403
AC005261	0	0.0163676	0	0	0	0	0	0	0	0	0	0	0.0451332	0	0	0	0	0	0.016156	0	0	0	0	0	0	0	0	0	0	0.055837	0.181564	0	0	0	0.0840286	0	0	0	0	0	0	0	0	0	0	0.0796495	0	0	0
AC005261	0	0.446997	0	0.0662418	0	0.132037	0	0	0.225832	0	0.409714	0.106222	0.0440208	0	0	0.144115	0	0.0957216	0.882435	0.0826708	0.0979843	0	0	0.151794	0	0.0757794	0	0	0.111692	0.0726143	0	0	0.0776472	0	0	0.169412	0	0	0.156429	0	0.0852562	0.554167	0	0	0	0	0	0	0
AC005261	1.27358	2.5987	2.65149	2.62794	2.74554	4.62987	1.23373	1.11242	0.982623	1.0424	1.90855	2.5828	1.18304	1.66592	1.11275	0.848375	2.22162	1.59248	7.04998	2.05247	8.90301	5.95663	0.17098	2.36994	4.62388	5.21742	3.63391	1.3994	0.54316	2.78782	3.49654	2.25869	2.46433	0.966508	2.43332	5.22498	4.13717	2.19082	1.60151	3.1363	11.0197	3.03534	1.32127	3.42624	6.19417	3.07534	1.25528	3.64509	2.61021
AC005262	0	0	0	0.259844	0	0	0	0	0	0	0	0	0.172678	0	0	0.0942186	0	0.0938706	0.0618122	0	0	0	0	0	0	0	0	0	0	0	0	0	0	0.235122	0.0535818	0	0	0	0	0	0	0	0.0617372	0	0	0	0	0	0.0934671
AC005262	0	0	0	0	0	0	0	0	0	0	0	0	0	0	0	0	0	0	0	0	0	0	0	0	0	0	0	0	0	0	0	0	0	0	0	0	0	0	0	0	0	0	0	0	0	0	0	0	0
AC005264	0.122578	0.0684277	0.0515729	0.0101405	0.0206555	0.060638	0	0.0110891	0.062228	0.0890664	0.137985	0	0	0	0.0924356	0.00735385	0.36366	0.0293067	0.048245	0.101244	0.389994	0.034422	0	0.127804	0.0288079	0.104405	0.0100623	0.080673	0	0.0555801	0.139419	0.105541	0.106978	0.220217	0.0334568	0.0648355	0.10225	0.0118048	0.0638579	0.0107806	0.0130513	0.0339335	0.0192746	0.00737138	0	0.253706	0.0417104	0.142493	0.218856
AC005277	0	0	0	0	0	0	0	0	0	0	0	0	0	0	0	0	0	0	0	0	0	0	0	0	0	0	0	0	0	0	0	0	0	0	0	0	0	0	0	0	0	0	0	0	0	0	0	0	0
AC005277	0	0	0	0.120594	0.0614105	0.0600938	0	0	0	0	0.074589	0	0	0	0	0	0	0.348525	0	0	0.535145	0.511696	0	0.414515	0	0	0	0	0	0.132195	0	0.188269	0.282715	0	0.547084	0	0	0	0	0.0641033	0	0	0	0	0	0.377144	0	0.508371	0
AC005280	0.0189626	0.00529281	0	0.032943	0.0279595	0.005472	0.0363207	0.0120082	0.0823605	0.051669	0.0543352	0.00880432	0	0	0.0950923	0.0756521	0.0681581	0.0158679	0.0261219	0.027409	0.0649721	0.0186375	0.15029	0.0817803	0.0311956	0.0314052	0.00544814	0	0	0.126393	0.109038	0.0514301	0.0643585	0	0	0.0280838	0.0110725	0.00639164	0.0216096	0.0058371	0.0282661	0	0	0.00399118	0	0.0772691	0.0193575	0.0848669	0.0157997
AC005280	0	0.00803015	0	0	0.0339357	0.00830202	0	0	0.0113596	0.0627129	0.103045	0	0.0221429	0.0419744	0.0303731	0	0	0.0120372	0	0.0415843	0.147862	0	0	0.0286328	0	0.0476473	0.107456	0	0	0.00913144	0.0636268	0.0173397	0.0976435	0.0150751	0.0274837	0	0	0	0.00655715	0	0.0214424	0	0	0.018166	0.14608	0.0651284	0	0	0
AC005280	0	0	0	0	0	0	0	0	0	0	0	0	0	0	0	0	0	0	0	0	0	0	0	0	0	0	0	0	0	0	0	0	0	0	0	0	0	0	0	0	0	0	0	0	0	0	0	0	0
AC005281	0	0.597211	0	0.0258132	0	0	0	0	0	0.161945	0.0319316	0.331143	0	0	0	0.0748785	0.0712089	0	0.0982482	0	0	0	0	0	0	0	0	0	0.0435244	0.0565929	0.0788666	0	0.181546	0	0	0.231059	0	0.120199	0	0	0.299005	0	0	0	0	0	0.106176	0	0
AC005288	0.0229037	0.127857	0.185501	0.212213	0.0270165	0.105749	0.131609	0.232063	0.0994783	0.0665683	0.147663	0.425368	0.0705127	0.183789	0.253893	0.336647	0.457356	0.900798	0.769847	0.132423	0.235428	1.98098	4.43306	0.410307	0.0941983	0.637265	0.105288	0.0923269	0	0.116314	1.03334	0.276086	1.13493	0.0120014	0.722039	0.797137	0.468083	0.108081	1.71222	0.0564022	0.119493	0	0.189077	0.20247	1.89949	2.05323	0.327331	0.242286	0
AC005291	1.172	0.565844	0.513094	0.403548	1.08355	0.914064	0.667386	0.481414	0.450255	0.552382	0.0453817	0.117657	0.438834	0.231072	0.133765	0.186232	1.36625	0.106025	0.52362	0.320495	1.35665	1.18305	0.422821	0.672536	0.416883	0.25181	0.691659	0.145929	0.24743	0.241292	0.784605	0.420008	0.688044	0.0663916	0.1513	0.0469122	0.332927	0.213537	0.14439	0.19501	0.661035	0.797966	0	0.0800041	2.46615	0.458927	0.172456	0.670161	0.475064
AC005291	12.2679	8.14875	8.23233	3.41722	6.09056	7.5732	2.15645	5.21194	3.03513	2.34133	2.05797	6.48911	1.88246	2.83207	2.3772	2.2825	13.0859	4.28825	10.2682	4.20862	10.841	7.78404	3.17409	8.65488	3.76818	4.88654	10.7526	0.40242	2.1986	3.1052	4.46471	2.48026	4.32182	1.79016	0.556308	0.804952	1.45082	2.82652	4.28262	1.38625	4.97681	0.752311	0.21366	2.28794	3.41681	6.3981	1.32104	3.60136	2.58777
AC005293	0.2364	0.835795	0.309437	0.425901	0.356308	0.60638	0	0.399206	0.031114	0.190857	0.282242	0.536608	0.283031	0.517356	0.110923	0.0551538	0.860196	0.835242	0.390785	0.1139	1.91247	0.851944	0.832719	0.331129	1.20993	1.07885	0.79995	0	0.0256473	0.666962	0.836516	0.506598	0.62404	0.38538	0.288565	0.622421	0.7362	0.123951	0.323281	0.0485129	0.567731	0.1018	0	0.121628	0.533484	1.30817	0.268138	0.448853	0.350169
AC005301	0	0	0	0	0	0	0	0	0	0	0	0	0	0	0	0	0	0	0	0	0	0	0	0	0	0	0	0	0	0	0	0	0	0	0	0	0	0	0	0	0	0	0	0	0	0	0	0	0
AC005301	0	0	0.416509	0	0.23831	0	0	0	0	0	0	0	0	0	0	0	0	0	0	0	0	0.0397137	0	0.107238	0	0	0	0	0	0	0	0	0	0	0	0.0299211	0.0471876	0	0.0184187	0	0	0	0	0	0	0	0	0	0
AC005303	0	0	0	0	0	0	0	0	0	0	0	0	0	0	0	0	0	0	0	0	0	0	0	0	0	0	0	0	0	0	0	0	0	0	0	0	0	0	0	0	0	0	0	0	0	0	0	0	0
AC005304	0.40107	0	0	0	0.354816	0	0	0.12699	0.0395904	0	0.0718264	0	0	0.0731442	0.26464	0.0842152	0	0.0839041	0.0552495	0	0.0858875	0.788391	0.669205	0.0665271	0.0824758	0.398544	0	0	0.097903	0.254598	0.266102	0.241728	0.61255	0.105079	0.33525	0	0.468381	0	0	0	0.448385	0	0	0.379871	0	0.363175	0.102356	0	0
AC005304	0	0	0.0452564	0.154241	0.0845866	0.0118247	0	0.0259491	0.00808985	0.0297744	0.0440308	0	0	0.0149462	0.043261	0	0.0327302	0.102869	0.090317	0	0.0351003	0.120824	0.0341862	0.0135941	0	0	0	0	0.26007	0.0910426	0.271875	0	0.0278151	0.246925	0.078291	0.0151719	0.0119636	0	0	0	0.0916225	0.0595548	0.0563795	0.0517484	0.277419	0.259738	0.0278871	0.100033	0.0170712
AC005304	0.158937	0.177449	0.40958	0.276116	0.703036	0.183457	0	0.201296	0.0313779	0	0.170781	0.737943	0	0	0.167795	0.300356	0	0.199498	0.0437887	0	0.748784	0	0	0.369089	0	0.315871	0	0	0	0.454017	0.0703008	0.239481	0.0539428	0.333127	0.0379581	0	0.185611	0	0	0.195697	0.592289	0	0	0.26762	0.134502	1.15136	0.135206	0	0.264854
AC005306	0	0.100395	0.0264831	0.0624867	0.0636407	0.103794	0	0	0.014202	0.0130675	0	0.100201	0	0.157432	0.113919	0.0453151	0	0.0601969	0	0	0	0	0.0300075	0	0.0591722	0.0714837	0	0.0207131	0.0351202	0.0456653	0.0636381	0.0867139	0.0488304	0.0753889	0.051541	0.0266348	0.0630074	0.0242475	0	0.0221437	0.0536155	0	0.0197953	0.015141	0	0.13028	0.0122392	0	0.119876
AC005307	0	0	0	0	0	0	0	0	0	0	0	0	0	0	0	0	0	0	0	0	0	0	0	0	0	0	0	0	0	0	0	0	0.0351143	0	0	0	0	0	0	0.0955425	0	0	0	0	0	0	0	0	0
AC005323	0	0.009982	0	0.0517742	0	0	0	0	0	0	0	0	0	0	0	0	0	0	0	0.012923	0	0	0	0	0.0294167	0.047383	0	0	0	0.011351	0.0474554	0	0	0	0	0	0.0104411	0.0241087	0	0	0.0533086	0	0	0	0	0	0	0.0145505	0
AC005323	0	0	0	0	0	0	0	0	0	0	0	0	0	0	0	0.0316981	0	0	0	0	0.0323275	0	0	0	0	0	0	0	0	0	0	0	0	0	0	0	0	0	0	0	0.0281282	0	0	0	0	0	0	0	0
AC005329	0.0706426	0.0207555	0.0711759	0.0688983	0	0.0257498	0	0.00470894	0.0146805	0.0270156	0.00532681	0.0759564	0	0.00542454	0.117758	0.00312279	0.0712741	0.161785	0.0163897	0	0.0445873	0	0	0.0592056	0.0489327	0.0689661	0.0384563	0.0556686	0.0435642	0.0283224	0	0	0.0151427	0	0.0852442	0	0.00434202	0	0.0135586	0.00915594	0	0.0576391	0	0.0219117	0	0	0.0151819	0.0544583	0.0991323
AC005329	0	0	0	0	0	0	0	0	0	0	0	0	0	0	0	0	0	0	0	0	0	0	0	0	0	0	0	0	0	0	0	0	0	0	0	0	0	0	0	0	0	0	0	0	0	0	0	0	0
AC005329	0.17226	0.209048	0.40807	0.104091	0.353377	0.077805	0	0.275083	0.189263	0.446242	0.568703	0.68157	0.172933	0.163907	0.126512	0.195006	0.275183	0.488847	0.313644	0.238163	0.192463	0.485837	0.41239	0.288219	0.381957	0.446542	0.0688584	0.08626	0.117007	0.0665608	0.702308	0.388205	0.335536	0.204073	0.400667	0.144197	0.17493	0.0504895	0.116077	0.046109	0.390745	0.290268	0.0741939	0.220693	0	0.311968	0.219173	0.304722	0.074884
AC005330	0	0.183111	0.144908	0.436886	0	0.037862	0	0.0207718	0.0777097	0	0.117487	0	0	0.0239284	0	0.0551004	0.1048	0.494072	0.0180743	0	0	0	0.109462	0.0217637	0	0.02173	0.0376969	0	0.032028	0	0.0290175	0.237238	0.0222656	0	0	0	0.0957664	0.132676	0	0	0.0244475	0.0317818	0	0	0	0	0.0446464	0	0.0273305
AC005332	1.13145	2.18039	1.91721	4.02103	1.68199	1.93218	2.07811	1.0404	1.52997	1.81318	0.843823	2.41798	2.25464	0.836691	1.27633	1.37991	1.3618	4.28007	1.7935	1.09776	1.91182	1.06636	2.71545	2.63264	2.47333	1.33482	1.22906	5.67668	2.57276	1.90876	3.04392	1.81227	3.4719	1.0558	1.48066	2.36434	1.41185	0.626918	1.48369	4.61837	2.21796	6.81795	2.67845	0.782941	1.99371	1.43156	1.32907	1.56392	1.5497
AC005332	0.125206	0.124257	0.0819441	0.426975	0.213327	0.120435	0.319756	0.114526	0.373525	0.166789	0.199313	0.0258369	0.326574	0.213118	0.183589	0.146057	0.366693	0.325958	0.375617	0.0603251	1.33465	0.177753	0.0928496	0.461519	0.595047	0.617476	0.143891	0.296419	0	0.423894	0.639957	0.503083	0.604366	0.459248	0.60469	0.36056	0.251821	0.178189	0.25366	0.1456	0.197003	0.566128	0.176096	0.105411	0.51801	0.844019	0.582262	0.0792424	0.0579567
AC005332	0.819451	3.91373	8.84914	10.387	2.89979	3.83603	1.65677	1.90272	1.61779	2.15013	4.89176	1.77553	3.01335	0.199261	2.78762	0.994154	6.69077	8.60957	5.66926	4.21139	7.87719	6.71171	0.98749	3.92674	3.14555	11.2191	4.86569	5.24329	0.889029	1.84955	2.2553	4.99378	5.19157	1.19274	4.74042	2.6295	5.36971	2.39381	2.49024	10.0898	6.71823	9.08661	0.751643	4.676	22.4992	5.35908	11.4634	4.00085	2.50349
AC005332	0.445578	2.13689	1.25264	1.94695	0.94367	1.63647	0.640091	0.692588	0.727732	2.11916	2.14727	2.89635	1.48869	0.590991	1.17603	0.49332	1.98982	4.01672	1.36153	0.644049	2.65437	1.41335	0.202764	1.50507	1.33278	1.54299	0.884496	0.804773	1.04812	1.25998	2.49047	1.67236	2.41965	1.88906	1.18992	0.779889	1.18263	0.750946	0.79398	3.59106	1.17743	3.1202	1.30415	1.0913	1.54258	2.10909	1.22674	0.609791	2.44693
AC005332	0.274682	1.0858	0.710588	2.82018	0.236436	0.976882	0.433695	0.225657	0.328303	0.501663	0.648801	0.730739	0.502819	0.119143	0.399717	0.39906	0.830163	3.85161	1.19448	0.579451	1.19552	1.56147	0.371611	0.738852	0.586227	0.963936	1.19445	1.60746	0.985831	0.631492	0.722415	1.19914	0.836517	0.412344	1.51059	0.219896	2.08941	0.310288	0.304566	2.38577	1.5382	2.15791	0.269657	0.562515	1.43241	0.430233	1.98556	0.519523	0.630929
AC005332	8.42473	8.84724	14.5044	17.977	5.7231	8.85792	3.37512	5.2822	3.68877	5.02549	4.79019	7.03573	5.32326	3.20472	7.0303	5.3245	13.4473	14.0648	8.28855	9.52483	14.6116	15.8228	4.12898	11.3271	9.5371	10.7202	12.9334	12.1048	7.52019	8.29558	8.04317	11.7808	9.71985	4.33438	8.16105	1.44125	9.6844	12.5022	4.60711	12.6071	8.83836	16.8914	3.06044	7.46738	21.7651	12.8279	16.77	16.2336	8.4443
AC005332	0.820039	0.329599	0	0.759801	0.23215	0.416482	0.376967	0.0415437	0.362645	0.834188	0.328963	0	0.252462	0	0.519446	0.110201	0.262001	0.164691	0.506082	0.379298	1.12389	0	0	0.609384	0.161887	0.695359	0.0376969	0.151115	0	0.832894	1.21874	0.514015	1.33593	0.412507	0.0626708	0.194318	0.919358	0.132676	0.149522	0	0.0977898	0.953454	0.288838	0.193311	0.888278	0	0.357171	0.53383	0
AC005339	0	0	0	0	0	0	0	0	0	0	0	0	0	0	0	0	0	0	0	0	0	0	0	0	0	0	0	0	0	0	0	0	0	0	0	0	0	0	0	0	0	0	0	0	0	0	0	0	0
AC005342	0	0	0	0.0747721	0	0.0372601	0	0	0	0	0	0	0	0	0	0.0542244	0	0	0	0	0	0	0	0	0	0.042769	0	0	0	0	0	0	0	0	0.21586	0	0	0	0	0	0	0	0	0	0	0	0	0	0
AC005342	0.644577	0.0719655	0	0	0.0760321	0	0	0	0	0.0936712	0.554089	0	0	0.940425	0	0	0	0.215753	0	0.186337	0.441707	0	0	0.342139	0	0.170804	0	0.0742383	0	0.0818351	0.114044	0	0.350029	0	0.369459	0.0954626	0.301102	0.086906	0.470116	0	0.0960824	0	0	0.217069	5.673	1.16735	0.0438669	0.104902	0
AC005343	0.257459	0.137191	0.155098	0.182976	0.0483143	0.21613	0	0.125984	0.041587	0.102039	0.134131	0.22821	0.112589	0.102444	0.135904	0.152352	0.43933	0.597363	0.174107	0.0422884	0.320779	0.517594	0.0976326	0.240705	0.404298	0.752007	0.457274	0.0336961	0.0114267	0.364013	0.31058	0.232759	0.246256	0.294342	0.190053	0.0173318	0.266501	0	0.0853525	0.165708	0.375054	0.170083	0.0128812	0.0985257	0.356527	0.720595	0.187161	0.142842	0.243769
AC005343	0	0	0.0870433	0.0684595	0.0697237	0.0341144	0	0.22459	0	0.193273	0.338745	0.329335	0.0682418	0	0.280818	0.148939	0.283281	0.544094	0.227995	0.0854386	0.556956	0.406675	0	0.156876	0	0.0783164	0.23776	0	0.40401	0.0750453	0	0.17813	0.601851	0.309731	0	0.0437711	0	0	0	0	0.0881105	0	0	0.199059	0	0.10705	0.0804545	0	0.295503
AC005344	0.132707	0.790209	0.781683	0.358629	0.0521789	0.459541	0.169457	1.00845	0.104798	0.224994	0.316881	0	0	0.839007	0	0	1.97865	0.444198	1.31624	0.255757	1.3641	1.47823	0.590475	0.587004	1.30991	2.57881	0.457537	0.203792	0	0.449291	1.33051	0.42658	0.420378	0.0463584	0.0845168	0.0655135	1.70477	0.357848	0.241972	0	0.395633	0	0	0.111727	0	0.72101	0.150524	0.647923	0.368574
AC005355	0.113749	0.222246	0	0.131741	0.0335436	0.0328244	0	0.0360161	0.0224567	0.0413255	0.0407419	0.0528136	0	0.165957	0	0.191076	0	0.285556	0	0.205519	0.0974354	0.0558996	0.142347	0.18868	0.140348	0.113032	0	0	0	0.144415	0.0503133	0.0342787	0	0	0.0271661	0	0.0996293	0	0.051851	0	0.0423893	0	0	0	0.0962612	0.206003	0.367708	0.323962	0
AC005358	0	0	0	0	0	0	0	0	0	0	0	0	0	0	0	0	0	0	0	0.0256764	0.12173	0	0	0	0	0	0	0	0	0	0	0	0.0241161	0	0	0	0	0	0	0	0	0	0	0	0	0	0.0241786	0	0
AC005358	0.00551894	0.0123235	0	0.13423	0.0260398	0.0254815	0	0.0279593	0.00435827	0	0	0.0614986	0	0.00805203	0	0	0	0.00923652	0.0121642	0.039886	0	0.0433947	0	0.00732358	0.0181586	0	0	0	0	0.0420409	0.0878808	0.0199579	0.0449547	0.0289189	0.00527225	0.00817361	0.00644517	0	0	0.0067954	0.0411334	0	0	0.0185857	0	0	0	0.0359273	0
AC005363	0	0	0	0	0	0	0	0	0	0	0	0	0	0	0	0	0	0	0	0	0	0	0	0	0	0	0	0	0	0	0	0	0	0	0	0	0	0	0	0	0	0	0	0	0	0	0	0	0
AC005363	0	0	0	0.388692	0	0	0.964224	0.531313	0	0	0.120205	0.934932	0	0	0.531466	0.281877	0	1.40418	1.29448	0.485093	0	0.989561	0	0	0	0.111164	0.578539	0	0.163846	0	0.29689	0.101136	0.683424	0.0879277	0	0	0	0.113121	0.611928	0	0.62533	0	0	0.282549	1.13604	0	0.228398	0	0
AC005379	0	0.414679	2.0966	1.07542	0.0730186	0	0.355705	0	0.244422	0.584731	0	0	0.142933	0	0.196059	0.259963	0	0.518005	0	0.178952	0.31815	0.121684	0	0.0821447	0	1.06623	0.0711415	0	0.362659	0.0785917	1.31428	0.447713	0.0840389	0.324368	0	0.091679	0	0.751154	0.338613	0.0762204	0.0922743	0	0.0681367	0.260583	0	0	0.126385	0.604465	0
AC005381	0	0	0	0	0	0	0	0.0102411	0	0	0	0	0	0	0	0	0	0	0	0	0.0138528	0	0	0	0	0	0	0	0	0	0	0	0	0	0	0	0	0	0	0.0597379	0	0	0	0	0	0	0	0	0
AC005383	0.68441	0.764128	0.223965	0.352297	0	0.219444	0	0	0.240211	0.497299	0	1.7654	0.117059	0	0.441562	0.574839	0.850373	0.509081	0.921859	0.384714	0.130279	0.448453	1.3323	0.151368	0.125104	2.46851	0.436974	0	0.222757	0.0965471	0.47091	0.1375	0.258097	0.518016	0.145293	0.225249	1.02129	0.410118	0.138658	0.046817	0.793489	0	0.0418518	0.160058	0	0	0.0776296	0.371282	0.0633616
AC005387	0	0.128802	0.0849414	0	0.20412	0.332906	0.110484	0.146111	0.0455514	0.209563	0	0.749893	0.0443959	0	0	0.387581	0.552881	1.64114	0.127137	0.250126	0.296458	0.453549	0.288737	0.0765439	0	0.534977	0	0	0.112644	0	0.102056	0.347656	0.391545	0	0	0.512569	0.202089	0.077771	0.0525876	0.426141	0.171966	0.111778	0.190473	0.0485631	0	0.313394	0.117768	0	0
AC005387	0.507604	0.360645	0.135906	0.587896	1.03421	0.63918	0.0441936	0.993554	0.291529	0.50295	0.661129	0.42851	0.710335	0.807911	0.584613	0.581372	0.221152	0.695069	0.559401	0.466902	0.474333	2.17703	2.2329	1.041	0.455492	0.794823	0.689425	0.318887	1.08138	0.292933	1.14303	0.945625	0.814413	0.145081	0.617165	1.02514	0.862246	0.373301	0.673121	0.909102	0.894221	0.0894225	0.7111	0.310804	3.12411	0.50143	0.157023	1.1265	0.461388
AC005391	0	1.13013	1.84131	0.48273	0.28094	0.068729	0.912384	0.754121	0.188083	1.29794	0.170614	0.6635	0.137484	0.260616	0.440031	0.0500105	0.760954	1.99303	0.656189	0	0.612043	1.0534	0.894154	0.316052	0.587731	0.631125	0.0684293	0.34289	0.116278	0.907146	0.316044	0.645968	0.242505	0.187201	1.13763	0.176368	0.208608	0.401399	0.108568	0.659832	1.24259	0.576919	0.0655392	0.300778	5.24045	0.754841	0.0810444	0.581421	0
AC005392	0	0	0.0597987	0	0	0	0	0	0	0	0.116359	0	0	0	0	0	0	0	0.358017	0	0	0	0.948598	0	0	0	0.0466688	0	0	0	0.215542	0	0	0	0	0	0	0	0	0	0	0	0	0	0.412383	0	0	0	0
AC005392	0	0.301251	0.198667	0.937508	0	0	0	0	0	0	0.193287	0.250558	0	0	0.925799	0.0566564	0	0	0	0	0	0.265198	0.337659	0.358053	0	0.357498	0.310092	0	0	0	0.477392	0.0813123	0.457886	0.0706927	0	0	0.0787767	0.363793	0	0	0	0	0	0.113583	0	0	0.550886	0.109781	0.112409
AC005392	0	0	0	0.102466	0	0	0	0	0	0.0321421	0	0	0	0	0	0	0	0	0	0	0	0	0	0	0	0.293047	0	0	0	0	0.0782652	0	0	0	0	0	0	0.0596414	0	0	0	0	0	0	0	0	0.0301047	0	0
AC005393	0	0.155268	0.563173	0.483202	0	0.160525	0	0.0440334	0	0.0252623	0	1.03312	0	0	0.146821	0	0.0555405	0.698243	1.03451	0.100507	0.0595624	0.956801	0.0580111	0	0	0.368516	0.119868	0	0	0	0.369079	0	0	0	0	1.49324	0.203012	0.0468757	0.221876	0.214044	0.0518253	0	0.229612	0	1.41227	0.0629649	0.567866	0.339494	0
AC005394	0	0	0	0.074124	0	0	0	0	0	0	0	0	0	0	0	0	0	0	0	0	0	0	0	0	0	0	0	0	0	0	0	0.0385737	0	0	0	0	0	0	0	0.0788031	0	0	0	0	0	0	0	0	0
AC005394	0	0	0	0.0604326	0	0	0	0	0	0	0	0	0	0	0	0	0	0	0.0143759	0	0	0.076927	0	0	0	0	0	0	0	0	0	0	0	0	0	0	0	0	0.0059463	0.289114	0	0	0	0	0	0	0	0	0
AC005410	0.192326	0.138039	0.262985	0.28639	0.340292	0.015857	0.157877	0.173989	0.0325455	0.079855	0.098409	0.357189	0.148027	0	0.0435098	0.0461531	0.219456	0.321878	0.136255	0.158853	0.470696	0.513081	0.114609	0.273445	0.293799	0.182014	0.0473635	0.0158221	0.187791	0.174412	0.243056	0.248393	0.335701	0.187159	0.104988	0	0.56151	0.129653	0.0250485	0.253724	0.163821	0.186347	0.015121	0.150355	0	0	0.186983	0.0894292	0.160247
AC005410	0.789363	0.0489614	0.645775	0.507901	0.25864	0.151857	0	0.277705	0.173154	0.0637288	0.0628287	0.488668	0.0337524	0	0.231488	0.184164	1.05083	0.22018	0.338299	0.190161	0.375642	1.12065	0	0.640126	1.01002	0.406721	0.100797	0.252539	0.0856387	0.445409	0.77589	0.58148	0.535816	0.0919158	0.25136	0.0649476	1.22912	0.118252	0.359822	0.161989	0.457585	0	0.289618	0.0738411	0.74223	0.873621	0.208912	0.142739	0.073078
AC005414	0.0445406	0.0781449	0.0843292	0.198974	0.0975717	0.0734459	0.0853126	0.0402938	0.0150744	0.00462338	0.0182323	0.0709036	0.029384	0.0278503	0.0604582	0.0427542	0.1728	0.0851925	0.0490856	0.0735773	0.196214	0.0125078	0.0106169	0.0253307	0.0418712	0.0843049	0.0658131	0.0146569	0.0497032	0.0727053	0.0900626	0.0460201	0.0518297	0.046678	0.00607853	0.10366	0.111462	0.00857894	0.0174028	0	0.0948479	0	0	0.00535701	0	0.207423	0.00433032	0.0103554	0.0636198
AC005476	0	2.16984	2.71128	3.37633	3.9213	3.06978	2.05717	1.16594	0.767375	1.37498	4.98262	6.93388	0.984091	2.61163	1.51185	0.945034	3.34978	6.5908	3.26904	0.739248	4.46853	4.02139	4.18148	2.17177	3.19724	1.69406	0.352661	0.353427	1.59801	2.98688	8.2344	2.52765	3.95766	2.84071	1.95432	1.28766	3.64337	0.620601	2.0982	1.19649	2.51581	0.594648	0.788121	0.818111	0	8.05824	1.1486	1.66469	1.87499
AC005476	0.979169	0.470692	0.941239	0.378017	1.0427	1.14593	0.260485	0.740635	0.257748	0.355737	1.28595	2.34891	0.586157	0.297623	0.804022	0.479739	0.999358	1.25182	1.01914	0.727315	1.49109	0.962386	2.49607	1.20912	0.402712	1.17121	0.59391	0.172295	0.106231	0.863298	1.53993	0.344257	0.424641	0.242287	0.0389751	0.302117	1.01645	0.403388	0.694311	0.184195	0.831148	0.527071	0.104784	0.251891	1.65727	0.68962	0.684887	1.17303	0.498575
AC005479	0.75839	1.00067	1.06602	1.63693	2.07378	0.875391	0.726306	1.26613	1.03446	1.12716	0.29633	2.56088	0.026532	1.20707	1.23738	0.463255	2.47811	1.09617	1.8615	0.498271	2.12604	1.96512	1.49549	1.05212	1.13422	1.05049	0.475404	1.3102	0.269275	4.24528	3.84243	1.66214	2.43356	1.40893	0.526903	0.306323	0.644123	1.02251	0.188565	0.212227	0.513853	0.400807	0.6071	0.841651	0.583451	3.55853	0.563045	0.56102	1.55102
AC005479	0.0471094	0.0525966	0.416233	0	0.0555687	0	0	0.11933	0.111606	0.684604	0	0	0.21755	0	0.19894	0	0.451541	0	0.15575	0.204279	0.564944	0.370416	0.0786044	0.562625	0.542503	0.312085	0.0541401	0.325546	0	0.23924	1.0002	0.397506	0.511643	0.0493701	0.180015	0	0.440126	0.063516	0.171794	0	0.280891	0.18258	0.103707	0	0.63787	0.682534	0.128242	0	0.0785037
AC005480	0.0859275	0.220089	0.18608	0.076103	0.250412	0.163362	0.087133	0.160042	0.187603	0.13589	0.0724165	0.788536	0.105038	0.0516216	0.256141	0.152833	0.347208	0.304536	0.133688	0.0365299	0.259779	0.516664	0.143374	0.402442	0.324298	0.421909	0.284637	0.180467	0.0394829	0.218186	1.01055	0.194971	0.349963	0.105942	0.144859	0.179661	0.112154	0.0204447	0.0967705	0.161814	0.210965	0.166512	0.038945	0.0893648	0.0684397	0.540085	0.182315	0.164521	0.016846
AC005480	1.89506	1.51127	0.398658	0	1.59667	1.24995	0	0	0.213788	0.196709	0	4.02228	2.70874	0	0	0.227381	0	5.43698	2.08843	1.17393	1.39138	1.06433	2.25857	5.74794	0.44537	1.07607	0.311125	0	0	4.12449	9.57966	0.326333	0.36753	1.41857	0.517243	0	1.58078	0	0	0	0	0.524612	0	0.227923	0	0	0.552723	1.32176	0.451135
AC005481	0.129251	0.177102	0.0432572	0.748479	0.1386	0.0339071	0.056265	0.0297633	0.0974294	0.0896462	0.101006	0.28369	0.0361745	0.0428579	0.210885	0.0148034	0.131394	0.678443	0.135965	0.178331	0.211364	0.230974	0.0392112	0.0311846	0.69589	0.147897	0.195804	0	0.068838	0.0820482	0.114341	0.127474	0.287133	0.0184709	0.0673493	0.00870102	1.53001	0.00792112	0.0589175	0.0940405	0	0	0.00646668	0.0296775	0	0.138319	0.107954	0	0.0489513
AC005482	0	0	0	0	0	0	0	0	0	0	0.0505908	0	0	0	0	0	0	0	0	0	0	0	0	0	0	0	0	0	0	0	0	0	0	0.0370061	0	0	0	0	0	0	0	0	0	0	1.19531	0	0	0	0.117687
AC005486	0	0.734647	1.93792	1.41531	0.22176	0	0	0	0.0742319	0.136604	1.21207	0	0.578792	0	0.595439	0.236855	0.30033	5.03424	0	0.135871	1.61039	0	0.156845	1.12264	0	1.49454	0.324089	0	0	0.477372	0	0.22662	0	0.394046	0.269397	0.278433	0.439107	0	0.257095	0	0	0	0.103467	0.0791399	0	0	0.0639725	0.305964	0
AC005487	0	0.00491525	0	0.0917791	0	0	0.0843243	0	0	0.00639775	0.0693813	0.00817626	0.0609915	0	0	0	0	0	0	0	0.00754216	0.0692321	0	0.0408942	0.144851	0	0	0	0.0687783	0	0.327146	0	0.00597675	0.00461373	0.0252341	0	0	0	0.0481635	0.0542071	0	0	0	0	0	0	0.0209728	0	0.00733632
AC005495	0	0.110581	0.11668	0.0229423	0.151879	0.022865	0	0.213251	0.0547506	0.0575735	0.0141901	0.220735	0.114347	0.187856	0.261412	0.0748693	0.158223	0.828809	0.0436606	0.0572647	0.899305	0.136286	0.132209	0.131432	0.423644	0.157473	0.113826	0	0	0.314367	1.27923	0.286537	0.336156	0.0934178	0.141926	0	0.74027	0.213662	0.0722374	0.0487811	0.45768	0.0767725	0	0	1.67635	0.394621	0.343766	0.0967144	0.0330099
AC005495	0.158937	0	0	0.0460193	0	0	0	0	0	0.0577425	0.056927	0	0	0	0	0.266983	0.0634749	0	0.0437887	0	0.340356	0	0	0	0	0.0526452	0.0456642	0	0	0	0	0.239481	0	0	0	0	0.324819	0	0	0	0.473831	0	0	0	0	0	0.108165	0	0
AC005498	0	0.0975016	0	0	0	0	0	0	0	0.0317273	0	0.324378	0	0	0.368788	0	0	0	0.384964	0.0631143	0.14961	0.0858329	0	0	0	0.0578531	0.200726	0	0	0	0.386277	0.0526344	0.059279	0	0	0	0	0.117744	0	0.0537641	0	0	0	0	0	0	0.148581	0.28425	0.0727637
AC005498	0.0181449	0	0	0.0630451	0.160523	0.0209442	0.00868865	0	0.0501513	0.00659214	0.0389942	0.0505481	0.00698274	0.119129	0.00957811	0.06096	0.0724657	0.12147	0.159972	0.327839	0.0621706	0.285343	0.454135	0.0120391	0.0895515	0.0480817	0.0208529	0.104491	0.017717	0.0115183	0.112362	0.185914	0.0492668	0	0	0.0537457	0.137736	0.0122321	0.0496269	0.0558541	0.0135237	0	0.179749	0.0611053	0	0.197166	0.0123486	0.20671	0.377961
AC005498	0.131972	0.256487	0.323898	0.237762	0.196029	0.163616	0.0655351	0.365242	0.312653	0.269919	0.245099	0.28141	0.0639541	0.171151	0.139328	0.213478	0.491923	0.531722	0.409383	0.459227	0.711766	0.557273	0.171268	0.402141	0.611123	0.278472	0.410065	0.185775	0	0.508859	0.354567	0.294596	0.88255	0.153672	0.0840488	0.00723898	0.222619	0.177933	0.124772	0.186569	0.167578	0.0663026	0.242104	0.16049	0.198548	0.380639	0.166322	0.572743	0.45613
AC005515	0.0539458	0.0172083	0.0529594	0.154709	0.048482	0.346923	0	0.621415	0.103459	0.711155	0.231864	2.98656	0.213532	0.224874	0.924799	0.0172607	0.0451407	0.803957	0.475604	0.0556961	0	0.378722	0.0300037	0	0.688846	0.190599	0.118089	0.615397	0	0.00978418	10.099	0.318943	1.52053	0.516887	0.00490805	2.38542	0.0719993	0.0519523	0.639354	0.018978	0	0	0.0961363	0.175181	0.104348	0.572229	0.638106	0.0376261	0.0428076
AC005515	0	0	0	0	0	0	0	0	0	0	0	0	0	0	0	0	0	0	0	0	0	0	0	0	0	0	0	0	0	0	0	0	0	0	0	0	0	0	0	0	0	0	0	0	0	0	0	0	0
AC005518	0	0	0	0.295002	0	0	0	0	0	0	0	0	0	0	0	0	0	0	0	0	0	0	0	0	0	0	0	0	0	0	0	0	0	0	0	0	0	0	0	0	0	0	0	0	0	0.0988482	0	0	0
AC005518	0	0	0	0.750505	0	0	0	0	0	0	0	0	0	0	0	0	0	0	0	0	0	0	0	0	0	0	0	0	0	0	0	0	0	0	0	0	0	0	0	0	0	0	0	0	0	0	0	0	0
AC005519	0.356474	0.0663325	0.393701	0.0860126	0.210242	0.137156	0.199146	0.0940583	0.18767	0.334564	0.659679	0.331022	0.171478	0.0433407	0.0627236	0.187128	0.355914	0.248582	0.572905	0.300566	0.763374	0.321167	0.272614	0.591298	0.219915	0.865892	0.119489	0.0342137	0.0290056	0.113144	0.814656	0.286467	0.463782	0.249053	0.0567567	0.0219976	0.4163	0	0.0947884	0.201173	0.154983	0.0575653	0.179837	0.225088	0.0502784	0.0268994	0.111191	0.0966908	0.272265
AC005522	0.941253	0.45038	0.594027	0.882493	0.84592	0	0	0.283836	0.176977	0.749059	1.47696	0.832426	0.758945	0.457757	0.473197	0.0752917	0.572815	0.525095	2.71674	0.194359	1.38216	0.792959	0.224361	0.951646	0.958577	0.0593856	0.309065	0.309736	0.175058	1.0812	1.26883	0.540287	0.304247	0.328807	0.470999	0.663813	0.209375	0.241725	0.490353	0.220753	0.534498	0.0868563	0.0986704	0	0	0.97408	0.152517	0.218835	1.26975
AC005523	0.777193	0.0542323	0.715296	0.225032	0.0572969	0	0	4.30643	0.306873	0	0.0695926	0	0.149544	0	0	0.081596	0	0.812946	0.160594	0.702109	0	0.572904	0	1.41808	1.35848	1.93074	0.502415	0.0559452	0.0948581	0.67837	0.0859419	0.468421	0.0659444	0	0	0	0	0	0	0	0.43444	0	0	0.695219	0	0	0	7.11476	0.0809452
AC005523	0	0	0	0	0	0	0	0	0	0	0	0	0	0	0	0	0	0	0	0	0	0	0	0	0	0	0	0	0	0	0	0	0	0	0	0	0	0	0	0	0	0	0	0	0	0	0	0	0
AC005529	0	0.15688	0	0.488218	0	0	0	0.177962	0.221925	0.204197	0.503282	0	0.0540739	0	0	0.354053	0.112234	0.352746	0.387129	0.304652	0.120361	0	0.586133	0.65261	0.231161	0	0.0807419	0	0	0	0.497214	0.677509	0.19076	0.515396	0.134233	0.104051	0.738429	0.0947246	0	0	0.209453	0.27229	0	0	2.37822	1.39961	0.0956267	0.114339	0
AC005532	0.0264679	0.00738769	0.0292319	0.111123	0	0.0076378	0	0.00419024	0.0130635	0.0192318	0.113761	0.00614452	0.0254642	0.0724052	0.0558861	0.0166729	0	0.182724	0.142197	0.00478216	0.107692	0.11056	0.0110407	0.039513	0.0707569	0.131506	0.0076045	0.015242	0.0387655	0.0126013	0.158048	0.0638097	0.0583904	0.0485415	0.079015	0.053899	0.0811385	0.06245	0.00603253	0.0733266	0.0641123	0	0.010925	0.0250689	0.167991	0.383474	0.0045032	0.0538441	0.0110266
AC005532	0	0	0	0.12609	0	0	0	0.137885	0	0.55374	0.311954	0	0	0.0794193	0	0	0	0	0	0	0.186512	0.428014	0	0.794579	0	0.504857	0	0	0	0	0.963102	0.19685	0.665101	0.456376	0	0.0806185	0	0	0	0	0	0	0.0599165	0	0	0	0.148183	0	0
AC005534	0.0181733	0.0355077	0.120427	0.268362	0.160775	0.0786639	0	0.0460336	0.00358785	0.0231086	0.0455645	0.0168758	0.0909178	0.205488	0.0191862	0.0305278	0.094353	0.136867	0.285396	0.0853716	0.202371	0.0446546	0.166777	0.102492	0.179384	0.114373	0.182749	0	0	0.294178	0.71542	0.0985791	0.12336	0.133318	0.0868051	0.0471011	0.116728	0.0122512	0.0331364	0.385997	0.108359	0.0440209	0.0700121	0.0803264	0.50752	0.271528	0.0278278	0.221822	0.113566
AC005534	0	0.942365	0.621465	0.488782	0.497808	0	0	1.00962	0.296242	0	0.134363	0.261263	0.216546	0.684143	0.544559	0.354462	0	0.313914	0.671798	0.813343	1.60667	1.10611	0.547689	0.684476	0.462855	0	0.592791	0	0	0.119067	2.07412	0.39567	0.700259	0	0.0447958	0.138895	1.04047	0.126445	0	1.32796	1.39797	1.9991	0.206456	0.473743	0.952386	0	0.351036	0.457886	0.625129
AC005537	0.0498685	0.0107071	0.110153	0.0310997	0.00904973	0.00221392	0	0.0340088	0.00151465	0.00278731	0.0714464	0.0178107	0.00738115	0	0.00607476	0.00161096	0	0.01605	0.137393	0	0.00985767	0.192285	0.0192019	0.00763559	0.0157768	0.0432013	0.0220427	0	0	0.00487022	0.0475092	0.00924806	0.00520778	0.0442213	0.00183229	0	0.00447984	0.010344	0.0856821	0.240887	0.00285906	0	0.135115	0.0613622	0.168807	0.13547	0.00130532	0.0374579	0
AC005538	0	0.0381635	0	0	0	0	0	0	0	0	0	0	0	0	0	0	0	0	0	0	0	0	0	0	0	0	0	0	0	0	0	0	0	0	0	0	0	0	0	0	0	0	0	0	0	0	0	0	0
AC005538	0	0	0	0	0	0	0	0	0	0	0	0	0	0	0	0	0	0	0	0	0	0	0	0	0	0	0	0	0	0	0	0	0	0	0	0	0	0	0	0	0	0	0	0	0	0	0	0	0
AC005538	0	0	0	0.0426785	0	0	0	0	0	0	0	0	0	0	0	0	0	0	0.0270732	0	0	0	0	0	0	0	0	0	0	0	0	0	0	0.0128727	0	0	0	0.016561	0	0	0	0	0	0	0	0	0	0	0
AC005540	1.43609	1.97337	2.63531	1.68884	3.83097	2.2697	2.15823	1.90278	0.471078	1.65352	2.05749	3.11847	2.1426	1.48278	1.23623	0.50103	1.20001	3.54972	2.24004	1.53287	5.10979	2.56238	0.884749	1.46591	2.07177	2.28328	1.06643	0.585263	1.38066	3.73067	9.30342	2.317	4.7091	3.1721	1.0342	0.916192	2.16734	0.476612	1.36968	1.65943	6.02684	0.34251	1.92117	0.688233	3.889	4.12129	1.81935	2.01357	1.95132
AC005544	0.176558	1.18274	0.844982	1.27803	0.364458	0.509491	0	0.223613	0	0.384866	0.0632385	5.24646	0	0.193196	0.559195	0.667314	1.26922	2.43778	1.31338	0	0.45371	1.21472	2.87231	0.937164	0.145229	3.39195	0.710177	1.22009	1.29296	0.336236	0.078095	1.48978	0.419464	0	0.548165	0.0653711	2.42272	0	0.0804818	0.271742	1.05273	1.45409	0.0485845	0.371613	0	0.479629	1.41185	0.14367	0.220664
AC005544	0	0	0	0	0	0	0	0	0	0	0	0	0	0	0	0	0	0	0	0	0	0	0	0	0	0	0	0	0	0	0	0	0	0	0	0	0	0	0	0	0	0	0	0	0	0	0	0	0
AC005546	0.155786	0.463818	0.382345	0.601428	0	0	0	0.328843	0.0410079	0.452784	0.595186	3.56836	0.879289	0	0.054823	0.174461	0.0829557	0.0869083	0.915643	0	0.622739	0.510387	0	0	0.0854289	0.481616	0	0.239234	0	0.0659286	1.01064	0.438171	0.0704981	0.272104	0.198431	0	0.0606439	0	0	0.575454	0.464439	0.100629	0.400107	0	0	0.376179	0.212042	0.169024	0.432674
AC005548	0	0.0118936	0	0.0493512	0	0	0	0	0	0	0	0	0	0	0	0	0	0	0	0	0	0	0	0	0	0	0	0	0	0	0	0	0	0	0	0	0	0	0	0	0	0	0	0	0	0	0	0	0
AC005549	0	0	0	0.0276332	0	0	0	0	0	0	0	0	0	0	0	0	0	0	0	0	0.0204374	0	0	0	0	0.0948356	0	0	0	0	0	0	0	0	0	0	0	0	0	0	0	0	0	0	0	0	0	0	0
AC005549	0	0	0	0	0	0	0	0	0	0	0	0	0	0	0	0	0	0	0	0	0	0	0	0	0	0	0	0	0	0.495732	0	0	0	0	0	0	0	0	0	0	0	0	0	0	0	0	0	0	0
AC005550	0	0	0	0	0	0	0	0	0.0513913	0	0	0	0	0	0	0	0.207921	0	0	0.188129	0.445954	0	0	0.0863573	0.10706	0	0.0747897	0	0	0.165244	0	0.235337	0.0883486	0.0682003	0	0	0	0	0.118659	0	0	0	0	0	0	0	0	0	0
AC005550	0.184435	0.163523	0.0559165	0.100522	0.115175	0.144013	0.166243	0.185498	0.0299863	0.0275908	0.00777176	0.0100745	0.133603	0.0791435	0.0515421	0.0318929	0.329296	0.0363143	0.227168	0.258747	3.19686	0.0426527	0.0633581	0.165562	0.0981645	0.40967	0.087278	0.0124954	0	0.971068	0.0959757	0.163472	0.603877	0.102328	0.0310926	0.144609	0.259734	0.0731376	0.0544	0	0.468989	0.0420474	0	0	0.60596	0.0785926	0.0110751	0.0617977	0.0361583
AC005552	0	0	0	0	0	0	0	0	0	0	0	0	0	0	0	0	0.293979	0	0	0	0	0	0	0	0	0	0	0	0	0	0	0	0	0	0	0	0	0	0	0	0	0	0	0	1.86881	0.777645	0	0	0
AC005580	0.0369615	0	0	0.0856159	0	0.0142212	0	0	0	0	0	0	0	0	0	0	0	0	0	0	0.0211071	0	0	0	0	0	0	0	0	0	0	0	0	0	0	0	0	0	0	0	0	0	0.0406836	0	0	0	0	0	0
AC005586	0.774162	2.39656	4.30095	3.79025	1.45278	1.34039	0.269604	2.31752	0.611352	1.32958	2.52077	2.15666	0.379174	2.10496	1.15166	1.74378	1.79886	1.76678	3.25752	1.16986	1.26598	2.21351	0.939438	2.75505	3.47342	2.28455	2.46689	1.1348	1.44309	0.848844	1.18293	1.95121	1.57649	0.737557	1.57997	0.573272	1.68489	1.80289	0.930353	4.02951	3.82914	2.59124	0.464794	3.11073	14.7705	2.16678	1.00582	1.48899	1.70055
AC005586	0	0.0851422	0.0140373	0.287048	0.0899534	0.14304	0.0365168	0.144876	0.030111	0.0346319	0.1912	0.159333	0.110052	0.0139077	0.191211	0.128102	0.319788	2.50471	0.30465	0.0137785	0.146976	0.187382	0	0.151794	0.109774	0.151559	0.131461	0.153705	0.111692	0.0363071	0.303581	0.206831	0.232942	0.419576	0.273192	0	0.14472	0.0771138	0.104286	0.504701	0.738887	0	0.0419697	0.00802545	1.96834	0.241691	0.136234	0	0.794251
AC005592	0	0	0	0	0.0438112	0	0	0	0	0	0	0	0	0	0	0	0	0	0.0136439	0	0	0	0	0.0328579	0	0.0656139	0.0142283	0	0	0.141465	0	0	0.0672311	0	0	0.0733432	0	0	0	0	0	0	0.0136273	0	0	0	0.0168513	0	0
AC005597	0	0	0	0	0	0	0	0	0	0	0	0	0	0	0	0	0	0	0	0	0	0	0	0	0	0	0	0	0	0	0	0	0	0	0	0	0	0	0	0	0	0	0	0	0	0	0	0	0
AC005606	0	0	0	0	0	0	0	0	0	0	0	0	0	0	0	0	0	0	0	0	0	0	0	0	0	0	0	0	0	0	0	0	0	0	0	0	0	0	0	0	0	0	0	0	0	0	0	0	0
AC005606	0	0.0383758	0.260309	0.199046	0.0405443	0.113357	0	0.0870659	0.0814307	0.0963329	0.175875	0.227986	0.113379	0.136117	0.134784	0.082484	0.18826	0.139705	0.15693	0.0851699	0.109359	0.415049	0.393269	0.221542	0.153483	0.247222	0.00564314	0.101797	0.0767123	0.199492	0.165067	0.11838	0.159989	0.0771893	0.0140725	0.029089	0.137626	0.0264816	0.0447662	0.126966	0.175667	0.0761226	0.0756672	0.0950827	0	0.25789	0.0902268	0.1838	0.130922
AC005609	0	0	0	0	0	0	0	0	0	0	0	0	0	0	0	0	0	0	0	0	0	0	0	0	0	0	0	0	0	0	0	0	0	0	0	0	0	0	0	0	0	0	0	0	0	0	0	0	0
AC005609	0	0	0	0	0	0	0	0	0	0	0	0	0	0	0	0	0	0	0	0	0	0	0	0	0	0	0	0	0	0	0	0	0	0	0	0	0	0	0	0	0	0	0	0	0	0	0	0	0
AC005609	0	0	0	0	0	0	0	0	0	0	0	0	0	0	0	0	0	0	0	0	0	0	0	0	0	0	0	0	0	0	0	0	0	0	0	0	0	0	0	0	0	0	0	0	0	0	0	0	0
AC005609	0	0.0111323	0.00978863	0.00384938	0.00392046	0.0345276	0	0	0.007874	0	0	0	0	0.067888	0	0	0.010619	0.0444998	0.0109884	0	0.00569396	0.0261334	0.00554567	0	0.00546779	0	0	0	0	0	0.0294023	0	0	0	0.038101	0.00492236	0.0155258	0.00448116	0.0181805	0.0163695	0.00990865	0	0	0.013991	0	0.00601924	0.00678576	0	0
AC005614	0	0	0	0.0386244	0	0	0	0	0.0307251	0.0242319	0	0	0	0.024328	0	0.00933675	0	0	0.00612539	0	0.00952215	0	0	0	0.0182878	0.0441856	0	0	0	0	0	0.00669997	0.0226374	0.0349496	0	0.0576225	0.0259642	0	0.00506729	0.00684377	0	0	0.00611794	0	0	0	0.011348	0.036183	0
AC005614	0	0	0	0	0	0	0	0	0	0	0	0	0	0	0	0	0	0	0	0	0	0	0	0	0	0	0	0	0	0	0	0	0	0	0	0	0	0	0	0	0	0	0	0	0	0	0	0	0
AC005616	0	0	0	0	0	0	0	0	0	0	0	0	0	0	0	0	0	0	0	0	0	0	0	0	0	0	0	0	0	0	0	0	0	0	0	0	0	0	0	0.0431784	0	0	0	0	0	0	0	0	0
AC005618	0.0573159	0.015998	0.625981	1.3553	0.101412	1.78076	0.0457426	0.665422	1.42953	0.0937042	0.759576	0.0354824	0.202189	0.724732	0.141191	0.02407	0.114452	0.335735	0.178966	0.124269	0.384584	1.16423	0	0.380289	0.612894	0.310088	1.23506	0.071514	0.0559643	0.078832	0.236618	0.840591	0.343668	0.200221	0.48366	0.396133	0.117136	0.450783	0.370129	0.188193	0.128155	0.583108	0.105146	2.30818	2.00484	0.389254	0.672863	0.303157	0.167146
AC005618	0	0	0	0	0	0	0	0	0	0	0	0	0	0	0	0	0	0	0	0	0	0	0	0	0	0	0	0	0	0	0	0	0	0	0	0	0	0	0	0	0	0	0	0	0	0	0	0	0
AC005618	0	0	0	0	0	0	0	0	0	0	0	0	0	0	0	0	0	0	0	0	0	0	0	0	0	0	0	0	0	0	0	0	0	0	0	0	0	0	0	0	0	0	0	0	0	0	0	0	0
AC005618	0.0538572	0.0150326	0.0198272	0.764109	0.301759	0.435162	0.154736	0.358107	0.0425307	0.0782664	0.270063	0.0250059	0	0.294662	0.0568589	0.214866	0.279618	0.0225339	0.459985	0	0.230666	0.423473	0	0.0893351	0.775262	0.445983	0.216632	0.0155073	0	0.273507	0.476442	0.146071	0.036558	0	0.205799	0.159526	0.015724	0.127074	0.540104	0.31499	0.0401405	0.391372	0.251943	0.272057	0.638082	0.0243843	0.907154	0.416338	0.179497
AC005625	0	0	0	0	0	0	0	0	0	0	0	0	0	0	0	0	0	0	0	0	0	0	0	0	0	0.0569951	0	0	0	0	0	0	0	0	0	0	0	0	0	0	0	0	0	0	0	0	0	0	0
AC005632	0	0.118068	0	0	0	0.28482	0	0	0	0	0	0	0.0813926	0	0	0	0.112624	0	0	0	0	0	0	0	0	0	0	0	0	0	0	0.339931	0.143566	0	0	0	0	0	0	0	0.0525451	0	0	0	0.119324	0.127679	0.0239897	0	0
AC005632	0.171654	0.520185	0.397214	1.53364	1.04131	0.679322	0.328783	0.590091	0.735864	0.890894	0.386457	2.00386	1.45327	1.10909	0.724882	0.700267	1.76281	1.72368	0.648581	0.389891	1.84845	2.89219	0.450077	1.75718	2.09775	3.11904	0.563633	0.5931	0.335211	1.21418	3.73121	1.12325	1.46479	1.41343	0.679349	1.01688	1.31732	1.95066	1.00602	0.845421	2.4125	0.380153	0.485845	0.701936	0.0830079	2.26491	0.934555	0.4789	0.980728
AC005632	0	0	0	0.458101	0	0	0	0	0	0	0	0	0	0	0	0	0	0	0	0	0	0	0	0	0	0	0	0	0	0	0	0	0	0	0	0	0	0	0	0	0	0	0	0	0	0	0	0	0
AC005632	0	0	0	0	0	0	0	0	0	0	0	0	0	0	0.39788	0	0	0	0.0519166	0	0	0	0	0	0	0.0624169	0	0	0	0	0	0	0	0	0	0	0	0	0.257691	0	0	0	0	0	0	0	0	0	0
AC005632	1.11288	1.75801	0.99374	1.59058	1.63391	1.13425	0.521562	1.51444	0.373973	2.0904	2.8496	3.89182	1.36683	1.53731	2.09983	0.706008	1.68325	6.08292	2.25717	0.444928	1.1561	5.93448	2.25198	2.37228	2.16192	2.02351	2.0273	1.26811	2.77439	1.00707	4.81776	2.16921	2.42698	1.3648	2.36378	0.806562	2.73757	1.43661	1.04697	2.18661	2.62952	1.69772	1.47255	0.966845	1.36259	2.74446	2.09487	0.905582	0.927259
AC005674	0.353885	0	0.260561	0.614793	0.834862	0.306361	0	0.2241	0.349327	0.482131	0.380257	0.575081	0.136186	0.64539	0.793919	3.71537	0.141332	0.148066	0.536245	1.98212	2.04614	2.08692	0.959522	3.05242	0.946046	0.527484	0.305025	0.407583	0	0.786259	0.0782652	2.77277	0.420378	0.695376	0.591617	0	3.09958	0.238566	1.29051	0.163401	0.725328	0.0857209	0	11.3961	0	0.881235	0.722513	0.791906	0
AC005674	0.202463	0.103335	1.14998	0.107195	0.559518	0.387271	0.310237	0.410276	0.333473	0.937312	0.845342	1.31068	0.632218	0.379787	0.958809	0.466422	0.877888	0.174262	1.72761	0.234116	1.79373	1.14847	0.376428	1.0977	1.23714	0.774094	0.551782	0.19321	0.067779	0.734418	1.92412	0.983184	1.68844	0.394046	0.867597	0.419791	0.655283	0.0545948	0.458815	1.58834	0.586349	0.437176	0.15918	0.292209	0.489534	0.419049	0.456665	0.527199	0.443423
AC005692	0	0	0	0.0163418	0.0166436	0	0	0	0	0	0.222367	0	0	0.123517	0.0297926	0	0	0.354216	0.155497	0	0.0241726	0.305097	0.0235431	0	0	0.0560841	0.0648628	0	0	0	0.274608	0	0.0191555	0.14787	0	0	0.247169	0	0	0.608068	0	0.164055	0.0621233	0	0	0	0.00960255	0	0
AC005692	0	0	0	0	0	0	0	0	0	0	0	0	0	0	0	0	0	0	0.187718	0	0.0583631	0	0	0	0	0	0	0	0	0	0	0	0	0	0	0	0.0397849	0	0.310584	0.587255	0	0	0.0374981	0	0	0	0	0.0554431	0
AC005692	0	0.0065803	0	0	0	0	0	0.0149292	0.00465431	0	0.0759963	0	0	0	0	0	0	0.305781	0.1364	0.102229	0.0605825	0.254883	0	0	0	0	0.0338671	0	0	0.0374137	0.427539	0	0	0.0494131	0	0.0087288	0.378562	0	0.0537324	0.493475	0.00878547	0.0571058	0.0454113	0.0248102	0.0399016	0	0.0401105	0.095919	0
AC005695	0.247001	0.0639467	0.337369	0.140962	0.0295576	0.272711	0.0651373	0.0226688	0.00848066	0.0208085	0.0359005	0.57175	0.00551036	0.109678	0.0377923	0.00300662	0.0629042	0.209686	0.66276	0.258711	0.0735919	0.337763	0.537564	0.0475026	0.170783	0.36046	0.0658234	0.251497	0.34953	0.309046	0.772689	0.0906162	0.0145794	0.232593	0.0957519	0.169651	0.0041805	0.00965282	0.15665	0.0176307	0.0480243	0.048558	0.0157608	0.259186	0	0.233388	0.462876	0.314595	0.411605
AC005695	0	0.0875256	0.115442	0.0907947	0.184943	0	0	0.0992877	0	0.341773	0.112315	0.145594	0	0.228752	0.0827637	0.329219	1.12711	0	0.43197	0	0	0	0	0.936259	0	0	0	0	0	0	0	0.283494	0.106428	0	0.0748903	0.696619	0.183102	0.211393	0	0.289579	0	0.151915	0	0	1.85758	0	0.106703	0	0.130637
AC005695	0	0	0	0	0	0.10102	0	0.110843	0.207337	0.508731	0.125387	0	0.538875	0.383061	0.64677	0	2.65637	0	0	0.126501	0.149933	0.688143	0.292056	0.580678	0.431932	0.463822	0	0	0	0	0.464531	1.37144	0.118814	0	0	1.03692	0.817647	0	0.319152	0.538799	0	0.678377	0	0	0	0.475494	0.774288	0.427294	0.583364
AC005696	0.4125	0.255859	0.742422	0.477748	0.810952	0.529043	0	0.638535	0.108583	0.932483	0.393991	0.425608	0.423315	0.46809	0.387103	0.269469	0.585746	0.690362	1.4648	0.728735	1.80596	2.0722	0.305901	0.973127	0.301605	0.546535	0.316042	0.316728	0.089505	0.756467	0.729827	0.33149	0.43556	0.480327	0.394062	0.135759	0.695831	0.370773	0.208926	4.7969	0.819845	1.68752	1.00898	0.15435	0	0.0830057	0.187152	1.11887	1.75668
AC005696	0	0	0	0	0	0	0	0	0	0	0	0	0	0	0	0	0	0	0	0	0	0	0	0	0	0	0	0	0	0	0	0	0	0	0	0	0	0	0	0	0	0	0	0	0	0	0	0	0
AC005696	1.07217	1.57113	1.87488	1.47459	3.24077	0.154697	0.705931	0.509218	1.11127	2.72667	0.960056	1.24452	1.65042	0.97767	0.565962	1.12565	1.49868	2.35513	1.18157	2.42146	1.8368	2.7662	3.2425	3.55689	1.1024	3.46259	2.00229	1.38921	0	2.55228	1.42272	2.34249	2.27432	2.17701	0.12803	1.29016	1.95642	0.722783	1.64948	2.22775	1.79798	1.16869	1.10638	0.733415	0	0.849507	0.729667	1.63585	2.01001
AC005696	0.00645191	0.0720341	0	0.0672522	0.0532732	0.00744728	0	0.138915	0.0254752	0.00468802	0.0924363	0.251632	0.049658	0.112959	0	0.0433519	0.0618411	5.86329	0.106654	0.0279773	0.121585	0.139509	0	0.0256849	0.0636849	0.10258	0.00741481	0.0371546	0.0125995	0.0327653	0.102737	0.0777725	0.00875906	0.00676152	0.0308176	0	2.23781	0.0521933	0.0705846	0.158883	0.125026	0.212545	0.0426098	0.0488872	0.3276	0.116846	0	0.53551	1.05365
AC005699	0	0.0018115	0.0151321	0.00375832	0	0	0.00517958	0.00205494	0.00213549	0	0.00852343	0.00301334	0	0.00710166	0	0	0.0051839	0.00090515	0.00953643	0	0.00555928	0.0138208	0	0.00215307	0.00711794	0.000716576	0.000621555	0	0	0.000686646	0.00861205	0	0.00146847	0.00226717	0.00206666	0.000800989	0.00568446	0.0306261	0.00049307	0.0046615	0.0072557	0	0	0.00273201	0	0.00783581	0.00147228	0	0.00090126
AC005703	0	0	0	0.0928431	0.0270165	0	0	0.0290079	0	0	0	0	0	0	0	0.0577109	0	0	0	0	0	0	0	0.0303931	0	0	0.0789658	0	0	0	0	0	0	0	0	0	0	0	0.104404	0	0	0	0	0	0	0	0	0	0.152668
AC005703	0	0	0	0	0	0	0	0	0	0	0	0	0	0	0	0	0	0	0	0	0	0	0	0	0	0	0	0.0681781	0	0.0751547	0	0	0	0	0	0	0	0	0	0	0	0	0	0	0	1.28647	0	0	0
AC005703	0.870956	0.486201	0.0801592	0	0	0.0628327	0	0	0.0859737	0	0	0	0	0	0	0.32004	0	0	0	0	0	0	0	0.0722345	0	0.0721225	0.0625587	0	0	0.27644	0	0	0.886802	0	0	0	0	0	0	0	0.081142	0.42194	0	0	0	0	0	0.17718	0
AC005703	0.0377401	0	0	0	0	0	0	0.0477984	0.0894094	0	0	0	0	0	0	0.0633962	0.0602893	0.063162	0	0	0.323275	0.296746	0	0.100162	0	0	0.216862	0	0	0.191658	0.333864	0.136478	0	0.672369	0	0.0558935	0.484813	0.0508836	0	0	0.112513	0	0.207703	0.0317736	0	0	0.128421	0.245681	0
AC005703	0	0	0	0.127113	0	0	0	0	0	0	0	0	0	0	0	0.122909	0	0	0	0	0	0	0	0	0	0	0	0	0	0	0	0	0	0	0	0	0	0	0	0	0	0	0	0	0	0	0	0	0
AC005703	1.87917	2.98502	1.84481	0.937802	2.18056	1.95746	0.10242	1.43187	1.10996	0.532847	0.54721	1.87268	0.211657	0.93618	0.693559	1.7323	1.56199	1.50857	1.19541	0.706652	4.10922	3.03321	0.433359	1.6827	1.40749	4.02817	0.860335	0.387112	1.34257	1.45474	0.946072	0.75506	2.75855	0.544371	0.277303	0.85981	1.99828	0.308977	0.682491	0.0564341	1.91297	0.148028	0.252244	0.411599	1.44805	1.99214	0.270331	3.08312	1.80759
AC005703	0	0	0.0370271	0.0436827	0	0	0	0	0.0198565	0.0182702	0	0	0.00967639	0	0	0	0	0	0.0554205	0	0	0.0247135	0	0	0	0.0499722	0	0	0.0245515	0	0	0	0	0	0	0	0.0880933	0	0	0	0	0	0	0.0211693	0	0	0	0.0409215	0
AC005722	0	0	0	0	0	0	0	0	0	0	0	0	0	0	0	0	0	0	0	0	0	0	0	0	0	0	0	0	0	0	0	0	0	0	0	0	0	0	0	0	0	0	0	0	0	0	0	0	0
AC005722	0	0	0	0.0767579	0.0923891	0	0.0577009	0	0	0	0.0345278	0.100706	0	0	0	0	0.0192497	0	0	0	0.0309654	0	0	0	0	0.0079827	0	0	0	0.00764928	0.0106599	0.00726261	0	0.0063141	0	0	0.0140723	0	0.0219713	0	0	0	0	0	0	0	0	0	0
AC005722	0	0	0	0.685439	0	0	0	0	0	0	0	0	0	0	0	0	0	0	0	0.065803	0	0	0	0.120823	0	0	0	0	0	0	0	0	0	0	0	0	0	0	0	0	0	0	0	0	0	0	0	0	0
AC005725	0.0681348	0.0338093	0.0891853	0.017536	0.0892994	0.1136	0	0.0383528	0	0	0	0	0	0.0220905	0	0	0	0	0.133489	0.350164	0.0518783	0.0744077	0	0.180829	0.0249088	0.381157	0	0	0	0.0961151	0.147338	0.00912565	0.0102777	0	0.050625	0	0.0972519	0.0102071	0.0138037	0	0.0225697	0.0880221	0.0333316	0.00637368	0	0	0.0309129	0.0369621	0
AC005730	0	0	0	0.06836	0.27849	0	0	0	0	0	0	0	0	0.0861145	0	0	0	0	0	0	0	0	0	0	0	0.234608	0	0	0	0	0	0	0	0	0	0	0.758225	0	0	0	0	0	0.0649676	0	0	0	0	0	0
AC005730	0	0.0957311	0.303034	0.198613	0.32365	0.237533	0	0	0.0406269	0	0.417673	0.159244	0.0131988	0.0250198	0.0181046	0.100823	0.520505	0.287003	0.113392	0.0247873	0.205651	0.269678	0	0.159294	0.112847	0.363536	0.0591243	0	0	0	0.030341	0	0.302654	0	0.0327645	0	1.26169	0.138727	0.26578	0	0.10225	0.0332313	0.169881	0.0577507	0	0.186342	0.0116707	0	0
AC005730	0	0.805187	0.326769	0.385506	0.392625	0.57631	0	0.140522	0.350472	0.241856	0.55636	1.23636	0.0426977	0.890321	0.702813	0.559133	0.354488	1.6712	1.22273	0.160372	2.85118	0.54525	0.833078	0.809776	0.821378	3.7486	0.191266	1.08619	0	0.140864	1.57044	0.869331	0.301254	0.988346	0.264981	0.657283	0.323931	0.0747962	0.303456	0.136614	0.909633	0.537512	0.305312	0.0467055	5.07028	1.70797	0.415297	1.1737	1.10935
AC005736	0.229619	0.338182	0.10072	0.135799	0.0115256	0.0845883	0	0.0247503	0.0925934	0.00354986	0	1.24305	0.19553	0.0712786	0.025789	0.0123101	0.218527	0.0490584	0.166905	0.360143	0.108806	0.62423	0.163034	0.110211	0.0482234	0.142405	0.0954487	0.0787755	0.209893	0.0930392	0.276602	0.0942252	0.305096	0.0409596	0.0373371	0	0.13693	0.0395217	0.169252	0.0541392	0.247604	0.0946725	0	0.205657	0	0.406999	0.222765	0.00795094	0
AC005736	0	0	0	0	0.588937	0	0	0	0.19714	0	0	0.463634	0	0	0	0	0	0	0	0	0.427677	0.490725	0	0	0	0	0	0	0	0	0	0	0	0	0	0	0	0	0	0	0	0	0	0	0	0	0.113263	0	0
AC005740	0	0.17371	0.229114	0	0	0	0	0.0492635	0.122867	0.0847886	0	0	0	0	0	0	0	0.065098	0	0	0.0666368	0	0	0	0	0	0	0	0.0759592	0.0493833	0	0.046887	0	0	0	0	0.0908497	0	0	0	0	0.0753753	0	0	0	0	0.0264714	0	0
AC005740	0	0	0	0.112247	0	0.279673	0	0	0.0382675	0	0	0	0	0	0	0	0	0.162201	0	0	0.166035	0	0.0808556	0	0.31888	0	0	0	0	0	0	0.525716	0	0	0	0	0	0	0.176714	0	0	0	0.0533386	0.407977	0	0	0.0659573	0	0
AC005740	0	0.92258	0.434584	0.47852	0.905091	0.408778	0	0.598035	0	0.300211	0.338252	2.302	0.181714	1.03337	0.810074	0.694041	1.60293	1.77808	1.49607	0.511886	2.73017	1.04422	0.886356	1.48816	1.74782	4.06653	0.678326	0.0679799	0.230527	0.149872	1.46201	0.355741	0.641041	0.494849	0.733011	0.437074	1.65431	0.159159	0.591916	0.145351	0.703859	0.228755	0.129935	0.546617	0	0.855152	0.843545	0.672409	0.0983579
AC005740	0.127299	0.544817	0.343671	0.0982898	0.275289	0.0979586	0	0.403065	0.0670182	0.0924966	0.273571	0	0.179625	0.371453	0.111995	0.160378	0.305038	2.09497	0.16367	0.153334	0.945032	0.834113	0.106202	0.197079	0.279229	1.09631	0.585189	0.244358	0.0414323	0.430981	1.23875	0.255747	0.403246	0.377988	0.344558	0.125687	0.61943	0.343265	0.0773702	0.0522472	0.0948776	0.205569	0.023353	0.196485	0	0.730051	0.909653	0.725106	0
AC005746	0.117027	0.114326	0.495451	0.660748	0.0862756	0.185737	0.154105	0.31496	0.161727	0.148808	0.335328	1.11388	0.123848	0.042685	0.324317	0.122864	0.86464	0.93032	0.386905	0.296019	0.150365	1.03519	0.512571	0.524116	0	0.814028	0.268984	0.235873	0.257101	0.130005	0.439988	0.352666	0.59578	0.367928	0.237566	0	0.70042	0.0788916	0.040009	0.504329	0.218054	0.510249	0.0483044	0.147789	0.297106	0.132462	0.169241	0.618982	0.0243769
AC005746	0	0.337625	0.636157	1.00067	0.407661	0.0997302	0	0	0.272921	0.313898	0.061893	0.160463	0.432246	0.630285	0.0456081	0.145137	0.414072	0.433802	0.0952172	0.0624429	0.888113	0	0.792901	0.286633	0.142139	0.515139	0.0496477	0	0.337453	0.219388	0.611468	0.208298	0.293242	0	0.0412694	0.0639803	0.353154	0	0.827079	0.372345	0.579561	0.753432	0	0.0363707	0	0.86061	0.0588003	0.140613	0
AC005746	0.413316	0.0576822	0.456479	0.957388	0	0	0	0.196302	0	0.30032	0.222059	0.959514	0	0	0.327264	0.0433933	0.165067	0.172932	0.170809	0	0.26553	0.710906	0.344819	0.411351	0.254983	0.342261	0.534376	0	0	0.590337	1.18832	0.622774	0.280557	0	0.246776	0.153032	0	0	0	0.381684	0.462076	0.100117	0.0568673	0.173987	0	0.0935662	0.0351605	0	0
AC005753	0.295692	0.146726	0.483809	0.608824	0.503805	0.834312	0	0	0.0778354	0.047745	0.0470707	0.732212	0.101148	0.383474	0	0.0551895	0.629819	4.72877	0.687936	0.807311	0.900568	0	0.109639	0.174391	0.648596	0.652954	1.4348	0	0	0.458833	1.91826	0.356432	0.312222	0.5509	0.313861	0.0486581	1.3429	0	0.0599056	0.647257	0.146922	0	0	0.414908	6.67287	1.84453	0.0894373	0.481225	0.109499
AC005753	0	0	0	0	0.137486	0	0	0	0	0	0	0	0	0	0	0	0.335156	0.19507	0.0770702	0.0336948	0	0	0	0	0	0	0	0	0	0.0591919	0.0824884	0	0.0632945	0	0.0890774	0	0.0272236	0	0.0850095	0	0.0347485	0	0	0.0785039	0	0	0	0	0.0388463
AC005753	0.081298	0.0964402	0.0299293	0.0353091	0.149838	0.516121	0.12652	0.0128706	0.0240752	0.025844	0.0436782	0.0377467	0.0860366	0.0444796	0.0214573	0.0768179	0.178575	1.89635	0.352775	0.330497	0.25244	0.0898925	0.0593467	0.114624	0	0.201965	0.233578	0.0175564	0.0595356	0.503175	0.494446	0.0734985	0.269025	0.0372747	0.043686	0.0602016	0.284826	0.0068507	0.0185293	0.181434	0.219648	0.0196926	0.0167784	0.119779	0.911591	0.322073	0.0172899	0.157117	0.321755
AC005757	0.774311	0.43225	0.190038	0.797147	0.405934	0.446884	0	0	0.61147	0.87519	0.123261	1.59784	0.56285	0.251046	0	0.541957	1.37439	1.58387	1.09036	0.248713	0.368479	1.60664	0	0.742087	0.283074	0.455961	0.741559	0.0990893	0.504034	0.0546145	0.380548	0.311123	0.1752	0.495897	0.164378	0.191127	1.10521	0.289994	0.117654	0	0.320614	0.583519	0.189397	0.289733	0	0.54534	0.292756	0.560069	0.286738
AC005759	0	0.00356629	0	0.00462437	0	0	0	0	0.00315309	0.000580241	0	0.00741542	0	0	0	0.00134143	0	0	0.00352018	0.00577129	0	0.00156974	0	0.00847745	0	0.00529019	0	0.00183946	0	0	0.00989011	0.00673818	0	0	0	0	0	0	0.00946435	0	0	0	0	0.00268925	0.00540632	0	0	0	0
AC005759	0	0.0884936	0.0389061	0.107099	0.0934942	0	0.0885597	0.033462	0.0208641	0.0191974	0	0.147205	0	0.134915	0.0557861	0.16643	0.147723	0.132653	0.101908	0.0954722	0.135788	0	0.11021	0.420718	0.0217324	0.455071	0.0910907	0	0.128987	0.0167717	0.53757	0.0159239	0.125539	0.0692209	0.0630989	0	0.0925638	0.0712437	0	0.0162656	0.0590747	0	0	0.0111218	0	0	0.0179806	0.107495	0
AC005772	0	0	0	0.0481882	0	0	0	0	0.0164284	0	0	0	0	0	0	0	0	0	0	0	0	0	0	0	0	0	0	0	0	0	0	0	0	0	0	0	0	0	0	0	0	0	0	0	0	0	0	0	0
AC005774	0	0	0	0	0	0	0	0	0	0	0	0	0	0	0	0	0	0	0	0	0	0	0	0	0	0	0	0	0	0	0	0	0	0	0	0	0	0	0	0	0	0	0	0.241188	0	0.907939	0	0	0
AC005775	0	0.293365	0.49246	0.38732	0.0281766	0.22058	0	0.211775	0.0188636	0.0347134	0.479124	0.266181	0	0.0348511	0	0.441386	0.152638	0.0799557	0.210598	0.0690545	0.204614	0	0	0	0.275081	0.0632981	0.109809	0	0	0	0	0.0287941	0.129716	0	0.182556	0.0353773	0.111585	0.161032	0	0.0882363	0.391677	0.0462893	0	0.201108	0	0	0.0325131	0.116626	0
AC005776	0.840172	0.156339	0.515506	0.0810891	1.2388	0.161632	0.402314	0	0.22116	0.0508731	1.60495	0.390092	0.64665	0	0.147833	0.235222	0	0.468706	0.848746	1.012	0.119946	0.137629	0.700934	0.0929085	0	0.927645	0	1.12893	0.136727	0.17778	1.85812	0.337586	0	0.0733742	0	0.829537	0.408824	0.755183	0.702135	0.43104	0.104365	0	1.23304	0.412619	0	0	0.0476485	0.455781	0
AC005776	0.0459111	0.115332	0.152117	0.106346	0.0676939	0.0662425	0	0.0726838	0.0453197	0.0750587	0.27955	0.362381	0.353361	0.0669834	0.0242349	0.0578414	0.29337	0.0192092	0.227682	0.265444	0.17697	0	0.325571	0.0456927	0.188823	0.532255	0.237433	0.198291	0	0.145721	0.284303	0.12452	0.186985	0.180428	0.0219295	0.271979	0.281485	0.0309501	0.094176	0.537033	0.205309	0.200177	0.189504	0.106295	0.388528	0.270226	0.0546786	0.41095	0.248647
AC005785	0.0808931	0.248367	0.282912	0.234221	0.250474	0.163403	0	0.256131	0.127762	0.198375	0.115895	0.713615	0.428041	0.324559	0.26688	0.161363	0.484597	0.135383	0.167152	0.102309	0.433073	0.496916	0.320563	0.362288	0.216253	0.68326	0.16269	0.267857	0.0789854	0.141214	0.60827	0.426606	0.205912	0.137759	0.28979	0.134779	0.236173	0.0136332	0.0553112	0.199206	0.301454	0.313513	0.133559	0.153235	0.684567	0.347938	0.27526	0.427862	0.0168502
AC005786	0	0.147202	0	0	0	0	0	0	0	0	0	0	0	0	0	0	0.210621	0.441314	0	0	0	0	0	0	0	1.04812	0	0	0.257472	0	0.233271	0	0	0	0	0	0	0	0	0	0	0	0	0	0	0	0	0	0
AC005786	0	0.368604	0	0.382371	0.194716	0	0	0	0.0434528	0.279871	0.315335	2.45261	0.508207	0.0802802	0	0.0462156	0.0879015	0.828809	1.15215	1.19301	0.471334	0.32449	0	1.31432	0	0.947756	0.379421	0	0.107454	0.139719	1.36296	0.198984	0.373506	0	0.0525653	0	0.0642595	0	0.10033	0.542012	0.492129	0.746399	0.363396	0.138977	0	0.697563	0.374473	0.358202	0.275082
AC005786	0	0	0	0	0	0	0	0	0	0	0	0	0	0	0	0	0	0	0	0	0	0	0	0	0	0	0	0	0	0	0	0	0	0	0	0	0	0	0	0	0	0	0	0	0	0	0	0	0
AC005786	0	0	0.175363	0	0	0	0	0	0	0	0	0	0.0916561	0	0.0314308	0.100021	0.285358	0	0	0	0	0.0585224	0	0	0	0.315562	0	0	0	0	0	0.0717742	0	0	0	0	0	0	0	0	0	0.230768	0	0	0	1.07834	0	0	0
AC005789	0	0	0	0	0	0	0	0	0	0	0	0	0	0	0	0	0	0	0	0	0	0	0	0	0	0	0	0	0	0	0	0	0	0	0	0	0	0	0	0	0	0	0	0	0	0	0	0	0
AC005790	0.631685	0.100752	0	0.313545	0.0532225	0.624976	0.604961	0.114291	0.0356313	0.0655698	0.258575	0.0837976	0.173637	0	0.381081	1.02321	0	0.0755137	0.198898	1.36958	0.61839	0.44347	0	0.179623	0.0742283	0.0597815	0.622251	0	0.528676	0.0572846	0.319322	0.271944	0.183765	0.189142	0.646553	0	0	0.243337	0.0411352	0	0.0672577	0	0.0496641	0.455846	0	0	0.153534	2.93725	0
AC005808	0.373042	0	0.078476	1.11098	0	0	0	0	0	0	0	0	0	0	0	0	0	0.178379	3.81743	0	0	0	0	0	0	0	0	0	0	0	0	0	0.144697	0	0	0.157852	0	0	0	0	0	0.82616	0	0	0	0	0	0	0
AC005821	0.123322	0.0629425	0.106367	0.228527	0.0332496	0.0162684	0.00168722	0.249904	0.0153037	0.0140812	0.0100962	0.0458069	0	0.0976737	0.00371988	0.0369926	0.00844312	0.0147424	0.0504796	0.0560225	0.0331999	0.214713	0.0235165	0.0303918	0.1681	0.126047	0.0769377	1.19715	0.0344041	0.0111835	0.0280532	0.0382256	0.0119587	0	0.506584	0.0678385	0.0144019	0.311165	0.00160615	0.0173538	0.0210089	0.232149	0.00969581	0.302579	0.21469	0.0223341	0.211018	0.0372732	0.0205506
AC005821	0	0	0.0430207	0.287604	0	0.0337217	0	0	0	0	0	0	0	0	0	0	0.023335	0.0488937	0	0	0	0	0.170611	0.0193838	0	0.15483	0.0167873	0	0	0.111272	0.180911	0	0.158646	0	0.153498	0	0.204706	0	0	0	0	0.141532	0	0	0.69225	0	0.0994105	0	0
AC005823	0	0	0	0.241188	0	0	0	0	0	0	0	0	0	0	0	0	0	0	0	0	0	3.95712	0	0	0	0	0	0	0	0	0	0	0	0	0	0	0	0	0	0	0	0	0	0	0.939905	0	0	0	0
AC005823	0	0	0	0	0	0	0	0	0	0	0	0.232055	0	0	0	0	0	0.209115	0	0	0	1.10526	0	0	0	0	0	0	0	0	0	0	0	0	0	0	0	0	0	0	0	0	0	0	0	0	0	0	0
AC005828	0.473764	1.15864	0.86376	3.31835	0.851559	0.911423	0	1.14291	0.213788	0.114747	0.549472	1.38266	0	0.658298	0.690709	0.36002	0.900991	0.679623	0.54697	0.293481	1.43003	2.70517	1.54335	1.61661	0.779397	2.39126	0.544469	0.935403	0.176225	0.830626	1.63652	1.65886	0.336903	0.212785	1.01293	0.935533	0.816739	1.2471	0.123405	0	1.34515	2.44819	0.0993282	1.31056	5.04024	0.858002	1.3511	0.550735	0.150378
AC005828	0.289027	1.37144	0.691622	1.96663	0.554006	0.417021	0.1384	0.549086	0.171182	0.105005	0.051761	0.670977	0.222454	0.105421	0.686556	0.0910333	0.346288	2.96277	0.63704	0.0522209	0.557046	1.70444	2.47156	0.623247	0.297177	1.43603	0.664325	0.499325	0.49387	1.88061	1.78979	2.22104	0.294286	0.0378621	0.897352	0.214026	0.464109	0.633239	0.0329374	0	1.07708	2.0303	0	0.517085	2.44593	0.523438	0.885143	1.41114	0.361229
AC005828	0	0	0.151773	0.19895	0	0	0	0	0	0	0	0.382832	0	0	0	0	0	0	0.151445	0	0.117714	0.135067	0.057324	0	0	0.136557	0.0789658	0	0	0.130853	0.121569	0	0	0	0.03282	0	0	0	0	0	0.0512114	0.399451	0	0	1.16295	0	0	0	0
AC005828	0	0.45174	0.216662	2.00225	0.260327	0.636864	0.211361	0.419275	0.203331	0.240541	0.158096	0.683132	0.0566209	0.107331	0	0.463412	0.0587603	1.8468	0.405363	0.106334	1.00824	0.795354	0.552367	1.17145	1.08922	1.07217	0.591814	1.31329	0.359155	0.140098	0	0.798098	0.299617	0.231288	0.702775	0.108952	1.28868	0.148779	0.57008	0.634065	0.328978	2.20964	0.0404871	0.55742	2.24121	1.06584	2.30301	0.658487	0.183886
AC005828	0	0	0.168447	0.198725	0	0.198056	0	0	0	0	0.0819428	0	0.880415	0	0	0.0480382	0.45684	0.0957216	0	0	0.783874	0.449716	0	0	0.0940921	0.530456	0.657307	0	0	0	0	0	0.388236	0.0599395	0	0.423531	0.333969	0.0771138	0.208573	0.21127	0	0	0	0.288916	0	0.414327	0.0778482	0	0
AC005828	1.31277	2.93135	0.128877	11.8593	0.3097	0.707139	0	1.5518	1.17491	0.381548	2.63312	2.113	0.269437	0.638435	3.41864	2.2052	1.81752	3.22235	2.50766	0	1.94913	4.98904	3.94276	2.20658	0.863863	3.1308	1.00579	2.21755	0.683633	2.00002	4.02593	4.74731	0.118814	0.0917177	2.09015	1.29615	2.86177	1.53397	0.319152	0	2.60913	3.39189	0	2.0631	10.3688	2.85296	2.02506	1.13945	0.583364
AC005828	0	0.815436	1.18307	1.22655	0.129227	0.505826	0	0.647513	0.17303	0.212276	0.366237	0.406931	0	0.372956	0.96384	0.64411	0.116675	0.611172	0.160979	0	0.750743	0.861416	0.792123	0.581514	0.240307	2.37083	0.881335	0.504714	0.0713142	0.834542	0.904554	0.836376	0.446192	0.0382707	1.11635	0.649008	0.255882	0	0.23305	0.0899291	0.870963	0.849192	0	0.18447	1.23616	0.462951	0.571611	0	0
AC005838	0	0	0	0	0	0	0	0	0	0	0	0	0	0	0	0	0	0	0	0	0	0	0	0	0	0	0	0	0	0	0	0	0	0	0	0	0	0	0	0	0	0	0	0	0	0	0	0	0
AC005838	1.21697	1.8593	0	1.7062	0.151105	0.517527	0.245365	0.567851	1.66916	1.30312	0.183531	2.97389	1.47893	0.654145	1.42004	2.04428	2.35338	1.28635	2.18819	1.48129	4.49893	1.51088	0.641233	2.12488	2.52891	6.0253	1.17776	1.03278	0	4.22858	4.41964	1.77579	4.69557	2.14799	1.34614	1.4229	2.99202	0.690862	0.525544	3.39121	1.90952	2.35827	0.493508	0.53925	2.38497	4.29194	0.217951	2.29328	0.320206
AC005840	6.80911	11.9157	28.6258	12.7703	7.6006	9.31501	2.5965	15.8269	6.42828	4.57898	14.0799	10.2279	3.9206	11.3006	10.0999	4.90471	16.9393	15.4943	15.9055	11.4406	9.55267	13.4447	6.98564	13.5526	18.1242	9.07428	12.9001	13.3019	13.7342	3.4623	6.7395	9.5122	7.78754	11.4332	6.81728	1.22598	8.68658	10.9287	6.43834	9.81094	13.9287	11.8269	16.4139	6.00137	13.2395	22.8833	2.64914	15.1253	23.0754
AC005840	0	0	0.317235	1.93366	0	0	0	0.0682109	0.0425307	0.0391332	0	0	0.580327	0	0	0.0452349	0	1.44217	0	0.0778465	0.461332	0.105868	0	0.0714681	0	0	0	0.372176	0	0.273507	1.52461	0.194761	0	0.6773	0.874648	0.319053	0	0.0726138	0.294602	0.464196	0	1.35675	0	0.589456	0	0	0.256569	0	0
AC005840	0.0794684	0.0887245	0.327664	0.377358	0.215598	0.174284	0	0.21136	0.0815825	0.121259	0.250479	1.74155	0.366983	0.0463771	0.234913	0.16019	0.596664	0.531995	0.613042	0.264191	0.816855	0.343667	0.543647	0.200362	0.104588	0.568568	0.219188	0.054916	0.124151	0.242142	0.534286	0.335274	0.22656	0.508019	0.683246	0.0235387	0.408344	0.171431	0.144899	0.68494	0.201378	0.554384	0.0612297	0.066905	0.67251	0.662031	0.416435	0.400926	0.211883
AC005840	0	0.00908946	0.0359656	0.235724	0.0480154	0.582626	0	0.0206219	0.0514325	0.0650703	0.0116639	0.347757	0	0.0475115	0.120329	0.0752162	0.0910384	0.109001	0.0538317	0.04707	0	0.0640133	0.081504	0.0324099	0.0803594	0.0539328	0.187124	0.159401	0.0635937	0	0.230465	0.147203	0.0663146	0.298616	0.0233319	0.0602861	0.0380301	0.109765	0.10391	0.060145	0.0606775	0	0.125455	0.0137083	0.0275584	0	0.121891	0.0529977	0.067833
AC005840	0.338968	0.908279	0.99831	1.57034	1.27947	0.665145	0	0.901546	0.695971	0.960559	0.728456	2.83289	1.17401	0.494548	1.96823	0.825632	1.35374	1.92881	1.12067	1.27388	1.3937	1.33263	0.0565584	1.75425	2.06327	3.23359	1.16867	0.546563	0.0661948	0.989809	3.11859	1.92041	0.368144	1.45646	1.45717	0.602418	0.950054	0.639826	0.86528	1.16863	0.656857	0.919603	2.05206	1.19859	0	2.0872	1.29184	0.386158	0.960262
AC005841	0	0	0	0.0819367	0.0834498	0.163321	0	0.0896011	0	0.154215	0.101358	0	0	0	0	0	0.339049	0.236802	0	0	0.1212	0	0	0	0.232772	0.0937341	0	0	0	0	0	0	0.288133	0	0	0	0	0	0	0.087109	0.105456	0	0.0778706	0	0	0	0.0962931	0	0
AC005842	0.0997952	0.139274	0.318404	0.110765	0.201097	0.244781	0.350436	0.458171	0.111644	0.223579	0.244251	0.223952	0.204823	0.570264	0.272173	0.240978	0.265703	0.389708	0.178715	0.204349	1.13265	0.465902	0.0416283	0.231748	0.868758	0.556435	0.176812	0.215509	0.0324806	0.348424	0.765117	0.215528	0.587085	0.387833	0.0635563	0.110848	0.257367	0.112125	0.208498	0.0460788	0.471065	0.112808	0.0411918	0.161035	0.0281509	0.640094	0.319771	0.62258	0.0485041
AC005845	0	0.104146	0.228939	0	0.220062	0.0358906	0	0.236284	0.0736635	0.022593	0.0445478	0	0	0.0453651	0.623706	0.104463	0.149015	0.104077	0	0	0.159806	0.366729	0.207525	0.247566	0.153458	0.865139	0.0357341	0	0	0.197382	0.110027	0.374809	0.126637	0	0.0594077	0	0	0.16769	0.396863	0.114856	0.139047	0.060254	0.0684498	0.026178	0	0.563117	0.0423218	0.151811	0.414519
AC005856	0.456976	0.424274	0.332924	1.06409	0.402857	0.338695	0.0829219	0.188861	0.182335	0.244663	0.151617	0.946966	0.266565	0.364941	0.49768	0.250491	0.514852	0.619888	0.339272	0.236398	1.21964	0.813186	0.850775	0.357459	0.261144	0.866769	0.348275	0.0554017	0.0939367	0.671781	1.03831	0.405887	0.692221	0.18148	0.381407	0.363328	0.904429	0.201051	0.127177	0.456058	0.530604	0.848253	0.0476521	0.242988	0.911848	0.83631	0.117851	0.360111	0.208413
AC005863	0.0390903	0	0	0.0415008	0	0.00376008	0	0.259919	0	0.00946781	0.844735	0	0.436253	0	0	0.0273601	0	0	0.197446	0	0.0613876	0.102454	0.0978362	0	0.021436	0	0	0.0637809	0	0	0.0230539	0.0196334	0	0.0409662	0.0684622	0.0627177	0	0.00439201	0	0.00802191	0.00485576	0	0.0609547	0.0493656	0	0	0	0	2.93675
AC005865	0.100267	0.0559731	0.418345	0.148385	0.105131	0.30863	0	0.338641	0.0395904	0.101188	0.103749	0.300016	0.0342988	0.373848	0.00588088	0.0888938	0.177973	0.400875	0.282386	0.289858	0.12406	0.251847	0.204479	0.280892	0.146624	0.265696	0.025607	0	0.0217562	0.282887	0.00985561	0.141008	0.00756235	0.297724	0.0585357	0	0.390317	0	0.0761762	0.432104	0.174372	0.0863559	0.0367882	0.0844159	0.0565683	0.433793	0.204712	0.543936	0
AC005865	0.125252	0.0399544	0.382058	0.204643	0.163572	0.353692	0.0856805	0.0764837	0.0423902	0.0308781	0.253149	0.402926	0.0636938	0.124002	0.0212516	0.101442	0.160785	0.25454	0.197189	0.307124	0.0804663	0.19345	0.0298555	0.273056	0.0588724	0.216328	0.0411269	0.0824325	0.0742522	0.235688	0.122674	0.102451	0.0394736	0.199237	0.0918764	0.0364373	0.263812	0.0150779	0.0836025	0.294672	0.200039	0.0823498	0.0640086	0.126164	0.121138	0.0972149	0.0624081	0.495043	0.0186358
AC005865	0.436475	0.0360973	1.47592	0.393179	0.0953428	0.65309	0	0.83944	0.31915	0.446355	0.532693	0.720552	0.199075	0.896249	0.1024	0.773928	0.387369	0.378771	0.249414	0.186931	0.0830838	0.540214	0.0269733	0.536295	0.478701	1.02809	0.371567	0.0930935	0.284121	0.492574	0.114407	0.292297	0.0438929	0.033883	0.447851	0.14365	0.547485	0	0.0736896	0.816092	0.650622	0.187958	0.106762	0.680502	0.328331	0.761194	0.451067	1.21021	0.161633
AC005871	0	0	0	0.297042	0	0	0	0	0	0	0	0	0	0	0	0	0	0	0	0	0	0	0	0	0	0	0	0	0	0	0	0	0	0.0447969	0	0	0	0	0	0	0	0	0	0.143951	0	0	0	0	0
AC005871	0	0	0	0	0	0	0	0	0	0	0	0	0	0	0	0	0	0	0	0	0	0	0	0	0	0	0	0	0	0	0	0	0	0	0	0	0	0	0	0	0	0	0	0	0	0	0	0	0
AC005884	0	0.0528418	0	0.657786	0	0.491677	0	0	0	0	0	0.263699	0	0.138104	0.199868	0	0	0.0792101	0	0	0.32433	0	0.157942	0.251221	0	0.31354	0	0	0	0.48071	0	0.399359	0	0.396802	0.361708	0	0.221089	0	0.0431488	0.582757	0	0.366861	0.208381	0	0	0.514287	0.0322099	0	0
AC005884	0	0	0	0	0	0	0	0	0	0	0	0.152668	0	0	0	0	0	0	0	0	0	0	0	0	0	0	0	0	0	0	0	0	0	0	0	0	0	0	0	0	0	0	0	0	0	0	0	0	0
AC005899	0.216385	0.0402649	0.265536	0.33415	0	0	0	0.0456759	0.370237	0.104819	0	0.267914	0.0277573	0	0	0.0302905	0	0.905359	0.0794886	0.0521281	0.123568	0.496245	2.70787	0.191428	0.652628	0.382262	0	0.332292	0	0.503657	0.319038	0.0434725	0.391684	0	0.482331	0.106823	0.379051	0	0.0328789	0.177622	0.215033	0	0	0.576892	2.9299	0.783762	0	0	0
AC005899	0	0.503758	0	0	0	0	0	0	0.178157	0	0	0.418988	0	0.329149	0	0	0.360396	7.92894	0.99449	0	3.09195	1.33041	0.376428	0	0.371141	0.298908	0	0	0	2.00496	0	1.08778	0.306275	0.472856	0	0	1.05386	0	0	3.33337	0	0	0	1.32955	0	2.45143	0.614136	0	0
AC005899	0	0	0	0	0	0	0	0	0	0	0	0	0	0	0	0	0	0	0	0	0	0	0	0	0	0	0	0	0	0	0	0	0	0	0	0	0	0	0	0	0	0	0	0	0	0	0	0	0
AC005899	0	0	0	0	0	0	0	0	0	0	0	0	0	0	0	0	0	0	0	0	0	0	0	0	0	0	0	0	0	0	0	0	0	0	0	0	0	0	0	0	0	0	0	0	0	0	0	0	0
AC005899	0.147132	0	0.162497	0.340809	0	0.0424576	0.211361	0	0.0290473	0.0267268	0.0526987	0.546506	0.226484	0.0536656	1.00966	0.0308941	0	1.8468	0.932335	0.372168	0.315076	1.08457	2.02535	0.195242	0.484097	0.682289	0.253635	0.0423643	0	0.420295	0.715871	0	0.349553	0.077096	0.175694	0.544759	0.0859122	0.0991862	0	0	0.219319	0	0	0.371613	0	0.599536	0	0.0598625	0
AC005899	0	0.076327	0.201343	0.0791779	0	0	0	0	0	0	0	0	0	0	0	0	0	0	0	0.395261	0.351358	0	0	0.181437	0	0	0	0	0	0.0867948	0	0.164815	0	0	0	0	0.0798376	0	0	0	0.203811	0	0	0.115113	0	0	0.0465255	0	0
AC005899	0	0.385529	0.406794	0.359936	0.162926	0.239149	0	0.262403	0.24542	0.0250905	0.0989445	1.53914	0	0.15114	0	0.087008	0.496464	2.13827	0.380545	0.249559	0.709886	0.67878	0.230466	0.274933	1.07934	1.18953	0.198422	0	0.0674332	0.131521	1.58846	0.166497	0.609425	0.0723759	0.857673	0	0.685544	0	0.125924	0.17007	0.720618	0	0	0.959369	2.33777	2.75161	0.282001	0.337185	0
AC005899	0.10326	0.194168	0.240091	0.276953	0.320531	0.263473	0.083277	0.206495	0.0171671	0.213242	0.342598	0.645977	0.213329	0.222017	0.33852	0.237362	0.373323	1.40982	0.359358	0.109977	0.679674	0.576891	0.77079	0.288474	0.223519	0.32403	0.324783	0.256635	0.403299	0.448494	0.548087	0.314454	0.450067	0.273386	0.306317	0.241467	0.310995	0.241806	0.163506	0.240902	0.518475	0.252757	0.143569	0.315712	0.551905	0.216535	0.251507	0.512997	0.271695
AC005901	0	0	0	0.170405	0	0	0	0	0	0	0	0	0	0	0	0	0	0.0615601	0	0.0531669	0	0	0	0	0	0.29241	0	0	0	0	0	0	0	0	0	0	0	0	0	0	0	0.213836	0.0404871	0	0	0	0	0	0
AC005906	0	0	0	0.63671	0	0	0	0	0	0	0	0	0	0	0	0	0	0	0	0	0	0	0	0	0	0	0	0	0	0	0	0	0	0	0	0	0	0	0	0	0	0	0	0	0	0	0	0	0
AC005906	0.012302	0.000654043	0	0.00814166	0.000691001	0.000676186	0	0.00222581	0.00508872	0.00340524	0	0	0.00360701	0.000854686	0.00247384	0.000984049	0.0393046	0.000980414	0.010975	0.033023	0.0531903	0.00115154	0	0.000777365	0.0038549	0.00077616	0.000673237	0	0	0.00669367	0.0176198	0.00211844	0.00397645	0.00122784	0.00391737	0	0.00889363	0	0	0	0.00261967	0	0	0.00295918	0.107082	0.0254621	0	0	0.0009762
AC005906	0	0	0	0.0566062	0	0	0	0	0	0	0	0	0	0	0	0.0234575	0	0	0.0230839	0	0	0	0	0	0	0.0370037	0	0	0	0	0.0123534	0	0	0	0	0	0	0	0.0763858	0	0	0	0	0	0	0	0	0	0
AC005908	0	0.0653289	0	0	0	0	0	0	0	0	0	0	0	0	0	0	0	0	0	0	0	0	0	0	0	0	0	0	0	0	0	0	0	0	0	0	0	0	0	0	0	0	0	0	0	0	0	0	0
AC005908	0	0	0	0	0	0	0	0	0	0	0	0	0	0	0	0	0	0	0	0	0	0	0	0	0	0.304547	0	0	0	0	0	0	0	0	0	0	0	0	0	0.0471704	0.228422	0	0	0	0	0	0	0	0
AC005908	0	0.00217742	0.0114876	0.0158112	0	0.0315159	0	0	0	0	0	0	0	0	0	0.00655213	0	0.0718073	0	0	0	0.0306693	0	0	0	0.0490954	0	0	0	0.00247604	0	0	0	0	0	0	0.17765	0	0	0.0120067	0	0	0	0	0	0	0	0	0
AC005909	0	0	0	0.0311468	0	0	0	0	0	0	0	0	0	0	0	0	0	0	0	0	0.0921442	0	0	0	0	0	0	0	0	0	0	0	0	0	0	0	0	0	0	0	0	0	0	0	0.273101	0	0	0	0
AC005909	0	0	0	0.0279867	0.0285035	0.0139462	0	0.00765115	0	0	0	0	0	0	0	0	0.0096506	0	0.0798906	0	0.0206989	0	0	0	0	0	0	0	0	0	0.160326	0	0.0164027	0	0	0	0	0	0	0	0	0	0	0	0	0	0.0041113	0	0
AC005911	0.80148	0.795408	1.50808	0.309419	1.05044	0.308376	0.042643	2.14296	0.14065	0.323535	0.765518	1.81929	0.342706	0.454745	0.188033	1.23414	0.213393	0.819721	1.57025	0.6436	0.305127	1.57548	0.074295	1.2999	1.31853	1.59286	0.102344	1.12823	0.52172	0.452247	0.31512	1.01979	0.241796	0.559961	0.425364	0.0659446	1.03999	0.0600338	0.73069	0.438602	0.0663727	0.517709	0.539117	0.412361	0	0	0.484844	1.88409	0.519399
AC005912	29.6998	27.4696	15.4773	33.1988	36.8174	17.3707	22.6479	10.0845	29.8045	18.9188	19.7354	23.6605	17.711	24.9766	41.1904	38.9891	33.7077	19.3226	17.7253	47.7627	30.0101	6.10423	13.8171	83.1549	26.8532	25.8467	27.5437	23.6602	4.97577	38.7176	31.2748	31.4816	30.1591	20.5275	17.495	15.3302	29.9419	13.0972	18.0753	30.5886	26.3492	20.6759	64.1544	12.6028	51.211	43.2606	6.88194	28.5086	34.8966
AC005912	0	0.1039	0.0124581	0.470317	0.139709	0.078122	0	0.0214296	0.15366	0.0491774	0.145448	0.738466	0.0065114	0.0493723	0.125042	0.0426339	0	0.382288	0.158497	0.0244568	0.159429	0.299342	0.296437	0.0561322	0	0.201763	0.0777813	0.116925	0.14869	0.139631	0.239491	0.0917813	0.17228	0.0443302	0.16972	0.0250589	0.177838	0.0342192	0.169683	0.0729175	0.214384	0.245912	0.0465601	0.121084	0.458204	0.0153215	0.0806054	0.853639	0.014098
AC005920	1.22576	1.42372	1.412	2.20962	1.21266	3.44589	0.662689	0.826302	0.850884	0.581796	0.0708123	7.91263	0.57062	0.245179	0.313084	1.92621	0.868531	1.00918	0.305029	0.50009	0.23709	1.34077	0.593781	0.354174	0.0487868	2.61944	0.227209	0.626183	0.637036	0.614959	0	1.12008	0.483121	0.0725168	1.46372	0	0.796549	0.106623	1.16256	0.024343	0.736756	1.55161	0.315539	1.0403	0.301156	0.501267	1.71548	0.707858	0.181201
AC005920	0	0.273122	0.0900583	1.41662	0.64925	0.211776	0.702838	0.154913	0.193182	0.577686	0.262859	1.93088	0	0.62459	0	0.0513662	1.56316	1.12588	0.741375	0.44199	3.87658	0.120218	0.102044	0.97386	0.804885	0.729263	0	0	0	0.15529	0.973836	1.1058	1.2454	0.256368	1.05162	0.543447	0.71421	0	1.17087	0.301208	0.455813	0	0	0.0514886	0	0	0.915655	1.59249	0.203826
AC005920	0.108001	0.310064	0	0.250168	0.0909958	0.0356179	0	0.214947	0.292415	0	0.154732	0.114617	0.0118749	0	0	0.0907105	0.17253	0	0.102018	0.044602	0.0264319	0.242628	0	0	0	0.0817681	0.0354626	0.0355396	0.0602594	0.0391764	0.0545953	0.0557941	0.0418917	0	0.147391	0	0.0360361	0	0	0.0379944	0.0459969	0.0298981	0.0339648	0.103916	0	0	0.420002	0.351533	0
AC005920	0	0	0	0	0	0	0	0	0	0	0	0	0	0	0	0	0	0	0	0	0	0	0	0	0	0	0	0	0	0	0	0	0	0	0	0	0	0	0	0	0	0	0	0	0	0	0	0	0
AC005921	0	0	0	0.0822232	0	0	0	0	0	0	0	0	0	0	0	0	0	0	0	0	0	0	0	0	0	0	0	0	0	0	0	0.0855769	0	0	0	0	0	0	0	0	0	0	0	0	0	0	0	0	0
AC005921	0	0	0	0	0	0	0	0	0	0	0	0	0	0	0	0	0	0	0	0	0	0	0	0	0	0	0	0	0	0	0	0	0	0	0	0	0	0	0	0	0	0	0	0	0	0	0	0	0
AC005921	0.3115	0.611255	0.152902	1.07139	0.37857	0.207018	0.180801	0.382565	0.0819968	0.281209	0.892571	3.61136	0.457705	0.468245	0.219241	0.126851	0.45238	1.67457	0.260065	0.150083	0.63068	0.909206	0.535504	0.300624	0.527983	1.15061	0.347141	0.0978455	0.0921681	0.527306	1.23587	0.921653	0.820151	0.286879	0.360699	0.587155	0.628345	0.139995	0.249565	0.104604	1.12565	0.439006	0.16624	0.19073	4.82488	1.21375	2.82014	0.368693	0.235949
AC005921	0	0	0	0.173915	0.0126519	0	0	0.0271691	0	0	0.015367	0.0796807	0	0	0	0	0	0	0	0	0.0735012	0	0	0.071166	0.0705815	0.0142111	0	0	0	0	0	0	0	0	0	0	0.012526	0	0	0	0	0	0	0.00903023	0.580924	0	0	0	0
AC005944	0	0	0	0	0	0	0	0	0	0	0	0	0	0	0	0	0	0	0	0	0	0	0	0	0	0	0	0	0	0	0	0	0	0	0	0	0	0	0	0	0	0	0	0	0	0	0	0	0
AC005954	2.79752	3.78643	6.25242	4.45144	3.79128	2.46173	1.8761	4.12688	2.38978	2.90736	3.6905	6.23269	2.92544	4.37898	3.88551	2.78891	5.29597	5.1893	4.65182	4.04104	3.18293	4.5164	2.50546	4.64624	5.868	4.43233	3.70808	3.67529	4.11636	2.31379	3.69808	3.385	3.61016	4.27131	2.28803	1.37318	3.43058	4.26897	1.74393	3.94661	4.03	2.88919	2.97581	2.04331	2.40044	5.1274	1.78321	4.9885	5.53923
AC005954	0	0	0.177444	0	0	0	0	0	0.142737	0	0	0.223792	0	0	0	0	0	0	0.0663977	0	0	0.710604	0	0.159902	0	0	0	0	0	0	0.106599	0	0.327178	0	0	0	0	0	0	0.14837	0.08981	0	0.0663171	0	0.611844	0	0	0.0980537	0
AC005954	0	0	0	0	0	0	0	0	0	0	0	0	0	0	0	0	0	0	0.0804893	0	0	0	0	0	0	0	0	0	0	0	0	0	0	0	0	0	0	0	0	0	0	0	0	0	0	0	0	0	0
AC005962	0.124565	0.104306	0	0.0721345	0	0	0	0	0	0.226276	0	0	0.0479367	0	0.131508	0	0	0.521183	0	0.135037	0	0	0	0	0.0512312	0	0.035789	0	0.121628	0	0.936661	0.0375383	0.0845545	0.0326357	0.118998	0	0.0363677	0	0.0283908	0	0.139261	0.422425	0	0.131091	0	0	0.0423867	0.152043	0
AC005962	0	0.031794	0.0524182	0.0659631	0.00839765	0.0164352	0	0.0721333	0.0899528	0	0.122397	0.0132219	0.0547944	0	0	0.179385	0.011373	0.0714891	0.0706116	0.360163	0.0853755	0.391846	0.0712731	0.160603	0.011712	0.00943257	0.00818177	0.114793	0.0139028	0.207888	0.100768	0.0429085	0.00966506	0.00746091	0.0816126	0	0.0498845	0	0.0259619	0	0	0.110367	0.125379	0.0299688	0	0	0.0193802	0.162208	0.166091
AC005972	0.233381	0.455988	0.257753	1.14876	0.0688221	0.740812	0.502893	0.14779	0.414675	0.0847886	0.167182	2.81733	0	0.680998	0	0.196018	0.745648	1.07412	0.771587	0.337335	0.799642	3.6701	1.94704	0.696814	1.2478	0.61843	0.201159	0.403191	0.227878	0.666674	1.03229	1.19562	0.0792091	0.0611451	1.56065	1.03692	0.885785	1.02264	0.159576	0.14368	0	1.69594	0.256883	0.0491213	0.592505	1.37365	1.50887	0.66468	0.486137
AC005972	0.0844248	0.659808	0	0.586674	0.448131	0.146174	0	0.0534626	0	0.0306719	0.362865	0	0.0324893	0.184761	0.891302	0.177272	0.404603	0.777116	0.0465198	0.244059	0.578535	1.32764	1.0565	0.224062	0.347222	1.00672	0.291074	0.8265	0.329736	0.482334	0.0746855	0.457952	0.286536	0.442381	0.403256	0.562654	0.838046	0	0.038484	0.311854	0.314615	0.981602	0	0.248772	0.285782	0.38224	1.37893	0.480891	0
AC005972	2.52204	3.30431	4.40889	8.83694	2.53419	3.58075	0.852198	3.03232	0.927881	0.575125	1.11992	7.32265	0.56758	1.87208	1.56746	1.63929	2.68596	7.58611	2.49766	1.10855	2.93941	8.33036	14.3553	2.90963	3.66378	3.24384	3.30524	5.8038	6.74926	1.97861	2.23545	5.1676	1.31483	1.21591	3.16075	2.63574	2.53768	5.07737	0.842623	0.835361	2.75545	10.5081	0.80629	2.09849	5.67484	2.12794	5.3064	2.35229	1.81874
AC005993	0.00482972	0.00539227	0	0.0447495	0	0	0.360781	0	0	0.00701865	0.0138391	0.107637	0	0	0	0.0243391	0	0	0.00532256	0	0	0	0.0805863	0	0	0	0	0	0	0	0.00854513	0	0	0	0.618255	0	0	0.0390705	0.0352252	0	0	0.00935915	0	0	0.0653954	0.46358	0	0	0
AC005996	0.108001	0	0.159039	0.0416947	0	0.415542	0	0.0911898	0.0284292	0	0	0	0	0	0	0	0.0575101	0.0602503	0.119021	0	0	0	0	0	0.0592247	0	0	0.331703	0	0	0	0	0	0	0	0	0	0	0	0	0	0	0.317005	0.0606178	0	0	0	0	0
AC005999	0	0	0	0.0799858	0	0	0	0	0	0	0	0	0	0.10076	0	0	0	0	0	0	0	0	0	0	0	0	0	0.238623	0	0	0	0	0	0	0	0	0	0	0	0	0	0	0.266058	0	0	0	0	0	0
AC005999	0	0	0	0	0	0	0	0	0	0	0	0	0	0	0	0	0	0	0	0	0	0	0	0	0	0	0	0.0598084	0	0	0	0	0	0	0	0	0	0	0	0	0	0	0	0	0.351563	0	0	0	0
AC006001	0	0.430426	0.315394	0.148834	0.353694	0	0	0.217009	0	0.684748	0.736448	0.318219	0.131877	0.0624966	0	0.215868	0.273719	0.286761	0	0	0.366924	0.421016	0.285895	0.170528	0.21141	0.170264	0	0.0493356	0.334605	0.108768	0.303154	0.20654	0.407074	0.0448914	0.0818422	0.126881	0.200099	0	0.0390524	0.0527432	0.702375	0	0	0.144255	0	0.077577	0.029152	0.278853	0
AC006001	0.430477	0.376955	0.584191	0.801621	0.472929	0.219216	0.165715	0.726941	0.136645	0.487583	0.592557	0.376227	0.675638	0.344816	0.347535	0.194959	0.741618	0.586247	0.288363	0.347712	0.354279	0.75494	0.492932	0.319222	0.610983	0.52562	0.44137	0.247898	0.0989001	0.509024	0.99311	0.284889	0.561494	0.667856	0.447521	0.325021	0.581582	0.290199	0.311656	0.748294	0.603935	0.466164	0.473827	0.46191	0.142861	0.626744	0.252752	0.590686	0.703286
AC006001	0.965946	1.02245	1.91298	1.40922	0.980094	1.23077	0.640536	1.22501	0.534267	0.901865	1.29546	1.20154	1.22952	0.750625	0.882635	0.65358	1.79171	2.3485	1.83845	1.02252	1.16565	1.99233	1.30269	1.25108	1.50022	1.57123	1.49591	0.956972	0.994658	0.787092	2.7968	1.06359	1.54011	1.02847	1.11322	0.544801	1.53512	1.05957	1.0061	1.31447	1.76388	0.949625	0.743263	1.05147	1.5108	2.01724	0.607484	1.29572	1.42319
AC006001	0	0	0	0	0	0	0	0	0	0	0	0	0	0	0	0	0	0	0	0	0	0	0	0	0	0	0	0	0	0	0	0	0	0	0	0	0	0	0	0	0	0	0	0	0	0	0	0	0
AC006003	0	0	0.0487755	0	0	0	0.0317214	0	0	0	0	0	0	0	0	0	0	0.0554342	0	0	0	0	0	0	0	0	0	0	0	0	0	0	0	0	0	0	0.386815	0	0.0603942	0	0	0	0	0	0	0.599862	0	0	0
AC006004	0	0	0	0	0	0	0	0	0	0	0	0	0	0	0	0	0	0	0	0	0	0	0	0	0	0	0	0	0	0	0	0	0	0	0	0	0	0	0	0	0	0	0	0	0	0	0	0	0
AC006007	0	0	0	0	0	0	0	0	0	0	0	0	0	0	0	0	0	0	0	0	0	0	0	0	0	0	0	0	0	0	0	0	0	0	0	0	0	0	0	0	0	0	0	0	0.492531	0	0	0	0
AC006013	0	0	0	0.124094	0	0	0	0	0	0	0	0	0	0	0	0	0	0	0	0	0	0	0	0	0	0	0	0	0	0	0	0	0	0	0	0	0	0	0	0	0	0	0	0	0	0	0	0	0
AC006017	0.241357	0.808408	0.621978	1.04825	0.925264	0.417889	0.577866	1.06989	0.214423	1.20569	0.648359	0.280155	0.650173	1.40854	1.5607	0.557472	0.867522	1.06033	1.89515	0.566903	1.49888	3.499	1.96324	1.48129	0.794121	2.6382	1.66427	0.382223	0	1.76195	3.04257	0.581872	1.06491	0.663965	1.46988	1.29577	0.95129	0.569473	0.467584	1.30016	1.84384	0.935415	0.232455	0.3556	1.63401	2.34944	0.533833	1.66939	0.4022
AC006019	0	0.00173205	0.0228449	0.0197642	0.00731971	0.00358139	0	0	0	0	0	0.00576236	0.00238805	0	0.00655128	0.00260599	0.0247828	0	0	0.00224237	0.0079732	0	0	0.00205864	0.00255216	0	0.00534865	0	0	0.00393919	0	0.0056101	0.00631833	0	0.00148201	0	0.00905859	0	0	0	0	0	0	0	0.0315085	0.00280956	0.00105578	0.00252476	0
AC006019	0.0667022	0.0446829	0	0	0.0314719	0	0	0	0	0	0	0.0495518	0	0.00973174	0	0	0	0	0.0147017	0.00964131	0	0	0.055648	0	0	0.00883761	0.0459942	0	0	0.00846848	0	0	0	0	0.00637208	0	0.00778968	0	0	0.0410649	0.0198856	0	0	0	0	0	0	0.0651329	0.0666921
AC006019	0	0	0	0	0	0	0	0	0	0	0	0	0	0	0	0	0	0	0	0	0	0	0	0	0	0	0	0	0	0	0	0	0	0	0	0	0	0	0	0	0	0	0	0	0	0	0	0	0
AC006026	0	0.0120516	0	0.0750106	0	0	0	0.0273424	0	0.0627462	0	0.120284	0	0.0157488	0	0	0.0172438	0	0.118958	0	0.0184925	0	0	0.014324	0.017758	0.0286036	0	0	0	0	0.0763928	0.0390351	0.0439629	0.0565617	0.0206237	0.0159866	0.0126059	0	0	0.0265819	0.0482711	0.0209175	0.0237627	0	0.0365394	0	0	0	0
AC006026	0	0	0	0	0.532225	0	0	0	0	0	0	0	0	0	0	0	0	0.188784	0	0	0	0	0	0	0	0.448362	0	0	0	0	0	0	0	0	0	0	0.131732	0	0	0	0.168144	0	0	0.0949679	0	0	0	0	0
AC006026	0	1.9023	0.836346	2.30225	0.167483	0	0	0.719315	0.112127	0.928524	0.813698	0	0	2.69304	0	1.55032	0.453646	1.18815	2.50361	0	0.972991	0	1.8953	2.07257	0.700756	2.44561	0.815888	0	0	0.180266	0	0	0.385521	0	0	0.630854	1.32653	0.574309	1.94169	0.699309	1.2699	0.275146	1.094	1.31494	0	1.28572	0.579779	0.92431	0.236609
AC006027	0	0	0	0	0	0	0	0	0	0	0	0	0	0	0	0	0	0	0	0	0	0	0	0	0	0	0	0	0	0	0	0	0	0	0	0	0	0	0	0	0	0	0	0	0	0	0	0	0
AC006033	0	0.0532139	0	0	0.281105	0.0550155	0	0.301825	0	0.484847	0	0	0	0	0.100638	0	0	0.717912	0.26263	0.413354	0	0	0.079527	0.316238	0.15682	0	0	0.823418	0.0930767	0	0	0.172359	0.129412	0.199798	0	0	0	0.578353	0	0	0.0710468	0	0.209848	0.0401273	0	0.690545	0.194621	0	0.0794251
AC006033	0.701567	0.518349	1.03311	0.812539	0.620658	0.273903	0.928784	1.65949	0.554024	1.18445	1.04948	0.958052	0.532029	0.76768	1.65561	0.216636	1.91186	0.65614	1.15973	0.402642	1.02515	0.243368	0.172147	0.862519	1.256	1.50365	0.391278	0.701077	0.141034	0.65493	1.3873	1.21878	1.06449	1.03798	0.571648	0.336156	0.506044	0.737244	0.837126	0.254068	0.861226	0.259907	0.215766	0.364816	0.384165	3.25114	0.386176	0.335814	1.13471
AC006037	0	0	0	0	0	0	0	0	0	0	0	0	0	0	0	0	0	0	0	0	0	0	0	0	0	0	0	0	0	0	0	0	0	0	0	0	0	0	0	0	0	0	0	0	0	0	0	0	0
AC006041	0	0	0	0	0	0	0	0	0	0	0	0	0	0	0	0	0	0	0	0	0	0	0	0	0	0	0	0	0	0	0.109524	0	0	0	0	0	0	0	0	0	0.184549	0	0	0	0	0	0	0	0
AC006041	0	0	0	0	0.0070691	0	0	0	0	0	0.0085861	0	0	0	0.0506158	0	0	0.0100299	0.066045	0.00866238	0.184805	0.0942439	0.199991	0.00795262	0	0.0476417	0	0.00690232	0	0.0304345	0.0106032	0.00722403	0	0	0	0.0177513	0.0349938	0	0	0.00737907	0	0	0	0	0	0.0108535	0.0448638	0	0
AC006042	0.387484	1.77373	1.82592	2.37851	1.64543	0.939253	1.03906	0.687056	1.04038	0.5631	0.721691	6.18887	0.328056	1.80906	0.981793	2.50596	1.9189	1.16729	2.00701	2.07229	3.58465	5.17946	1.68099	4.3706	3.69725	6.62274	1.46953	0.714048	1.05937	7.08405	5.75876	1.35453	0.894276	1.25884	2.73921	0.91819	7.8285	2.55991	0.741846	1.43131	4.67852	1.65193	0.682408	0.489338	1.18049	5.89467	1.95141	5.36021	0.839421
AC006042	0.250227	0.0798208	0.157919	0.455412	0.126497	0.0412616	0.102703	0.0452738	0	0.0519479	0	0.199167	0.055026	0.0521539	0.0377391	0.0300239	0.685261	0.538434	0.118183	0	0.428681	0.702681	0	0.474357	0.176423	0.0947243	0.24649	0.247025	0.418845	0.408455	0.758952	0.517078	0.291177	0.149849	0.0682979	0	0.375715	0.144588	0.0651789	0.616204	0.372996	0	0.0786931	0.0902864	0.363013	0.194216	0.0973103	1.16352	0.416982
AC006042	0.953701	0.540108	1.34333	2.14508	0.130429	0.0797706	0	0.857768	0.218299	1.29555	0.970317	2.23327	1.54252	0.584805	0.598276	0.429532	1.10401	1.78118	1.99541	0.619328	1.13659	1.27698	1.01474	1.15551	1.9555	2.28912	0.87365	0.795952	0.269916	2.17596	6.67609	2.36586	2.17666	1.72372	1.09593	2.29266	2.01768	1.2113	1.09628	0.612669	1.73066	0.830308	0.304273	0.616742	1.07611	1.80228	0.855986	1.25968	0.598851
AC006042	0	0.163794	0	0.13593	0.10383	0.0677358	0	0.297289	0.185365	0.277156	0	0.871882	0.15808	0.25685	0.433672	0.0985755	0.0468724	0.0491057	0.808383	0.0424106	0.1508	0.51909	0	0.194678	0.144809	0.544254	0.101161	0	0.0572987	0.48427	1.14208	0.353685	0.597502	0	0.364387	0.521458	0.342656	0.593397	0.401246	0.397403	0.174948	0	0.129184	0.197621	1.58915	0.956485	0.159746	0	0
AC006043	0.697543	0.105242	0.111047	0.0218346	0	0.348176	0	0.023877	0	0	0.10804	0.105039	0	0.0275055	0	0.269184	0.0301167	0	0.0207763	0.109	0.161488	0.222353	0	0	0	0.799307	0.0216661	0	0	0.263286	0.166777	0.0681755	0.051188	0	0	0.0279208	0.088066	0.203346	0	0.0464258	0.0281021	0.146131	0	0	0	0.13657	0	0.705677	0
AC006055	0	0	0	0.686594	0	0	0	0	0	0	0	0	0	0	0	0	0	0	0	0	0	0	0	0	0	0	0	0.56898	0	0	0	0	0	0	0	0	0	0	0	0	0	0	0	0	0	0	0	0	0
AC006058	0.0400714	0	0.0236032	0.0974605	0.0661736	0.0786308	0.0460514	0	0.00316441	0.14267	0.0401871	0	0.00308415	0	0.0338438	0	0.0640136	0.0335318	0.203137	0	0.0343245	0.0945229	0	0.0106349	0.0659221	0	0.0230259	0	0.00782528	0.208585	0.120526	0.00966055	0.206722	0.36955	0.0306242	0.0593462	0.079554	0.0162081	0.0657578	0.0444055	0.0657047	0.124242	0.167605	0	0	0.101599	0.00818121	0	0.0801305
AC006058	0	0	0	0	0	0	0	0	0	0	0	0	0	0	0	0	0	0	0	0	0.253901	0	0	0	0	0.0490907	0	0	0	0	0	0	0	0.155318	0	0	0	0	0	0	0	0	0.0407826	0	0	0	0	0	0
AC006058	0	0.127235	0	0.21998	0.112021	0.0219238	0	0	0	0.0138009	0.13606	0	0	0	0	0	0	0	0	0.109815	0.130157	0	0	0	0.124987	0	0.0218283	0	0	0.0241142	0	0	0.206284	0.577247	0	0	0.0443625	0	0	0	0.0566248	0.625706	0.480845	0	0	0	0	0	0.0316512
AC006058	0	0	0	0	0.0573655	0	0	0	0	0.141348	0	0	0.0374308	0	0.0770149	0	0	0	0	0	0	0	0	0	0	0	0	0	0	0.15436	0.129067	0	0	0.0764497	0.0116147	0	0.085192	0	0	0	0.0181233	0	0.0936778	0	0	0	0	0	0
AC006063	0.14503	0	0	0.251955	0	0.37666	0	0	0.114529	0.05269	0	0	0	0	0	0	0	0	0.0399572	0.104815	0.434805	0.142544	0.120995	0	0	0.0960775	0.0833371	0	0	0.184129	0.0641495	0	0	0	0	0	0	0	0	0.0892868	0	0	0	0	0	0	0	0	0.0604198
AC006063	0	0	0.0176293	0.0277309	0	0.0967312	0	0	0.0756325	0.00869883	0	0	0	0	0	0	0.0382496	0.0801442	0.0131934	0.0346087	0.348665	0.141199	0	0	0	0	0	0	0	0.106395	0	0	0	0	0	0	0.013981	0	0	0	0.071382	0.0463984	0	0	0	0	0	0	0
AC006063	0	0	0	0	0	0	0	0	0	0	0	0	0	0	0	0	0	0	0.0630755	0	0	0	0	0	0	0	0	0	0	0	0	0	0	0	0	0	0	0	0	0	0	0	0	0.0120467	0	0	0	0	0
AC006063	0	0	0	0	0	0	0	0	0	0	0	0	0	0	0	0	0	0	0	0	0	0	0	0	0	0	0	0	0	0	0	0	0	0	0	0	0	0	0	0	0	0	0	0	0	0	0	0	0
AC006065	0	0	0	0.058643	0	0	0	0	0	0	0	0	0	0	0	0	0	0	0	0	0	0	0	0	0	0	0	0	0	0	0	0	0	0	0	0	0	0	0	0	0	0	0	0	0	0.0458498	0	0	0
AC006065	0	0	0	0.891596	0	0	0	0	0	0	0	0	0	0	0	0	0	0	0	0	0	0	0	0	0	0	0	0	0	0	0	0	0	0	0	0	0	0	0	0	0	0	0	0	0	0	0	0	0
AC006065	0	0	0	0	0	0	0	0	0	0	0	0	0	0	0	0	0	0	0	0	0	0	0	0	0	0	0	0	0	0	0	0	0	0	0	0	0	0	0	0	0	0	0	0	0	0	0	0	0
AC006065	0	0	0	0.0114936	0	0	0	0	0	0	0	0	0	0	0	0	0	0	0	0	0	0	0	0	0	0	0	0	0	0	0	0	0	0	0	0	0	0	0	0	0	0	0	0	0	0	0	0	0
AC006065	0	0	0	0	0	0	0	0	0	0	0	0	0	0	0	0	0	0	0	0	0	0	0	0	0	0	0	0	0	0	0	0	0	0.0609699	0	0	0	0	0	0	0	0	0	0	0	0.105363	0	0	0
AC006065	0	0	0	0	0	0	0	0	0	0.10828	0	0	0	0	0	0	0	0	0	0	0.0638246	0	0	0	0	0	0	0.171634	0	0	0	0	0	0	0	0	0	0	0	0	0	0	0	0	0	0	0	0	0
AC006076	0	0	0	0.017445	0	0	0	0.0763072	0	0	0	0	0	0	0	0	0	0	0	0	0	0	0	0	0	0	0	0	0	0	0	0	0	0	0	0	0	0	0	0	0	0	0	0	0	0	0	0	0
AC006111	0.215565	0.18337	0.0906958	0.118887	0.0121082	0.142184	0.117969	0.247015	0.259399	0.0969624	0.176479	0.266898	0.0948071	0.134788	0.0541856	0.232784	0.147584	0.274873	0.0791872	0.0148373	0.0879283	0.786946	0.256915	0.17708	0.0168871	0.367212	0.306721	0.0945807	0.160367	0.169421	0.236101	0.0618681	0.376263	0.204394	0.294185	0.228039	0.0599388	0	0.0467918	0.101113	0.214218	0.33816	0.0677923	0.0950639	0.625455	0.167312	0.0768446	0	0.0342114
AC006111	0.0760456	0.0636773	0.475926	0.880743	0.381228	0.0438888	0	0.26486	0.345303	0.372974	0.10895	1.44763	0.746251	0.416059	0.120426	0.351291	0.212593	1.78178	0.46093	0.659509	0.260558	1.94329	0.190329	0.580243	0.312759	0.806043	0.284033	0.306546	0.0742522	0.941334	0.840911	0.9625	0.593623	0.816872	0.944404	0.140781	0.466243	0.0256324	0.138658	0.16386	0.651795	0.368407	0.272037	0.176064	0.900962	0.791896	0.633975	0.464102	0.411851
AC006111	0	0.473506	0.0780662	0.368394	0.312665	0.0611921	0	0.268569	0.0837289	0.154081	0.0759522	0.984567	0.122408	0.0773457	1.2313	0.578842	0.254065	0.0887236	0.408961	0.076627	0	0.416838	0.796101	0.844182	0	0.351197	0.0609253	0.0610576	0.62116	0.47114	0.84416	0.38342	0.431824	0.555575	0.607726	0	0.0619106	0	0.821629	0.522199	0.790234	0.102731	0	1.07118	0	0.480046	0.144314	1.89809	0.795081
AC006115	0	0	0.104179	0	0	0	0	0.0896011	0	0	0	0	0	0	0	0	0	0	0.0779653	0	0	0	0	0.0938797	0	0	0.0813045	0	0	0	1.00136	0	0	0	0	0.209552	0	0	0	0.174218	0	0	0	0	0	0	0	0	0
AC006115	0.0100489	0.0081595	0.00874408	0.0063482	0.0123921	0.0131808	0.00437442	0.00347101	0.00324635	0.0172583	0.00523526	0.0127246	0	0.00866337	0.01302	0.00805644	0.00583743	0.00458668	0.0226519	0.0033011	0.00782517	0.0260383	0.00685923	0.0121225	0.0067629	0.0302593	0.0131234	0.00789112	0	0.0075388	0.0161629	0.00770832	0.0192231	0.00239342	0.00567254	0.0304414	0.0106685	0.00615842	0.00249854	0.0748007	0.00340434	0.00442566	0.00150829	0.00461465	0	0.0173716	0.00714963	0.0156107	0.122547
AC006116	0.125945	0.100439	0.198711	0.156286	0.137949	0.114224	0.120617	0.0113937	0.042625	0.143806	0.0644433	0.0668301	0	0.0525005	0.0569849	0.204008	0.12934	0.165615	0.0991406	0.156038	0.123294	0.194522	0.0600416	0.131315	0.103597	0.262223	0.0723708	0.124334	0	0.137057	0.222832	0.0867523	0.329751	0.0188556	0.0859397	0.0532933	0.1786	0.0242582	0.0738136	0.110768	0.0670491	0	0.0396081	0.0530171	0.0304522	0.0814611	0.110202	0.292814	0.0299824
AC006116	0	0.0780348	0	0.0809495	0.0412222	0.161353	0	0	0.11039	0.0507856	0.500683	0	0	0	0	0.176113	0.111655	0	0	0.0505132	0.478959	0.206088	0	0.185497	0.172475	0	0.16065	0	0	0	0.370985	0	0.0948873	0	0.233694	0	0.081624	0	0	0	0	0	0	0.0588441	0	0	0.261616	0	0
AC006116	0.103531	0.421561	0.152456	0.303294	0.201141	0.513159	0.104983	0.107984	0.168324	0.177003	0.148328	0.27145	0.0562473	0.337639	0.00642945	0.342708	0.262676	0.0917308	0.704704	0.334502	0.667728	0.598565	0	0.598025	0.0601129	0.669718	0.181972	0.0981977	0	0.324739	0.624948	0.0367052	0.479531	0.070205	0.360705	0.00901941	0.113794	0.238118	0.227638	0.307442	0.0635458	0.0708084	0.00670331	0.364034	0.453531	0.044117	0.484917	0.931657	0
AC006116	0	0.137667	0.060525	0.666441	0.266651	0.0237212	0	0	0.0811442	0.0895944	0.088329	0.229001	0	0.119933	0.0216962	0.172607	0.459615	0	0	0.297046	0.352069	0	0	0.136354	0	0.435655	0.118089	0.284029	0	0.313094	1.0908	0.123861	0.334795	0	0.0981609	0	0.119999	0.110832	0.0187356	0.0506079	0	0	0	0.0173018	0	0.148873	0.0419577	0.334454	0
AC006116	0	0	0	0.0651408	0.0663438	0	0	0	0	0.0817352	0	0	0	0	0	0	0	0	0	0	0	0.221121	0	0.0746356	0	0	0	0	0	0.0714074	0	0	0	0	0	0	0	0	0	0.207759	0	0	0	0	0	0.30558	0	0	0
AC006116	0.0898414	0	0	0.520262	0.211948	0.259254	0	0.227571	0.39021	0.0979195	0.514862	0.834268	0	0.0655385	0.0948487	0.377291	0.502322	0.0751795	0.099009	0.0649295	1.15435	1.14792	0	1.31141	1.1085	1.84503	0.516248	0	0	0.855467	0.317909	0.216593	0.243936	0.376611	0.0858257	0	0.891814	0.060565	0.0819063	0.0553104	0.0669601	0	0.197777	0.0756381	2.28088	0.325412	0.397422	0.877277	0
AC006116	0.181611	0.283871	0.267436	0.841354	0.728357	0	0	0.50603	0.0286835	0.237529	0.520388	0	0.167736	0.370955	0.23008	0.0610146	0.52222	0.121578	0.720516	0	1.55565	2.57038	0.242422	0.674792	0.418281	0.72187	0.793119	0.0418338	0.0709315	0.645604	1.02823	0.350268	0.641041	0.152261	0.485782	0.322763	1.27255	0	0.0993425	0.402509	0.379001	0.351931	0	0.24464	1.22953	0.526247	0.123596	0.945806	0.30264
AC006116	0	0	0	0.0639597	0.151995	0.0424961	0	0.0466283	0.0872208	0.0401266	0	0.0341876	0	0.0268571	0	0.0154611	0	0.123232	0	0.0266076	0.0630724	0	0.122859	0.0732823	0	0.0487791	0.0211554	0	0	0.0467417	0.260553	0	0	0	0.0879266	0	0.0214975	0.0992761	0	0.113329	0.0274397	0	0	0	0.996998	0	0.0125277	0.299584	0
AC006116	0	0	0	0	0	0	0	0	0	0	0	0	0	0	0	0	0	0	0	0	0	0	0	0	0	0	0	0	0	0	0	0	0	0	0	0	0	0	0	0	0	0	0	0	0	0	0	0	0
AC006116	0	0.12101	0.00483652	0.0152157	0.0426158	0.0834042	0.0440363	0.0499169	0.0259367	0.0286377	0.0188222	0.0487983	0.00252788	0.00479188	0.124828	0.0524131	0.0209872	0	0.0253368	0.0427262	0.0450138	0.0581059	0	0.108959	0.0162097	0.10879	0.0830406	0.0189138	0.0384834	0.116756	0.0406771	0.0237545	0.129307	0.0206521	0.0502015	0.0389139	0.049863	0	0.00299431	0.0404405	0.0195833	0.0190938	0.0108454	0.0138258	0	0.0416371	0.0558802	0.0587973	0
AC006116	0.0685951	0	0	0.0317782	0.0161825	0.190026	0.0131386	0	0.0108338	0.0199368	0	0.025479	0	0.0200158	0	0	0.131496	0	0	0.0594895	0.047006	0.161807	0	0.0910252	0.0225694	0.0181768	0	0	0	0.174176	0.0728183	0	0.0372497	0.0287547	0.0131058	0	0.0801073	0.0369938	0	0.0337842	0.02045	0	0.0302012	0.0577507	0	0	0.140048	0.133963	0
AC006130	0	0.141461	0.326514	0.0733724	0	0	0	0.0802357	0.0250142	0.0460318	0	0	0.0487593	0.231072	0.200647	0.0266046	0	0.106025	0.034908	0	0.108532	0.0622657	0	0.084067	0.312662	0.209842	0	0	0	0.0804308	0.112086	0.267278	0.215014	0	0	0	0.0369918	0	0.028878	0	0.14165	0	0.0348656	0.0800041	0.321672	0.573659	0.0431141	0	0
AC006130	0	0	0	0.0721345	0	0	0	0	0	0	0	0	0	0	0	0	0	0	0	0	0	0	0	0	0.102462	0	0	0	0	0.316295	0	0	0	0	0	0	0	0	0	0	0	0	0.0685548	0	0	0	0	0	0
AC006141	0.973103	1.03421	0.633812	1.39795	0.242812	0.291607	0.268828	0.912486	0.428561	0.346734	0.69708	6.96833	0.842582	0.109211	0.642086	0.557974	0.747366	3.00663	1.23738	0.581553	2.03577	1.5266	0.70255	0.844311	0.815827	2.87613	0.741969	0.409508	0.237539	1.44927	0.993282	1.98507	1.21945	1.00019	1.21564	0.734446	0.896021	0.706462	0.435047	0.92167	1.46448	1.41428	0.298671	0.488406	6.9364	1.22007	0.859649	1.27913	0.467766
AC006145	0.0166473	0.055759	0.0163429	0.173525	0.124365	0.0768623	0	0.161644	0.0262926	0.0483844	0.00795018	0.0824464	0	0.0890564	0.0292919	0.0372857	0.212751	0.287897	0.281306	0.00802081	0.798549	0.0981718	0	0.0589089	0.0912892	0.13234	0.0446408	0.00639111	0.021673	0.33112	0.127633	0.0735789	0.158202	0.0465231	0.0424085	0.0493097	0.123128	0.0299266	0.0354129	0.314297	0.115803	0.0752723	0	0.00934365	0.375679	0.180893	0.0868586	0.478638	0
AC006146	0	0	0	0	0	0	0	0	0	0	0	0	0	0	0	0	0	0	0	0	0	0	0	0	0	0	0	0	0	0	0	0	0	0	0	0	0	0	0	0	0	0	0	0	0	0	0	0	0
AC006148	0	0.000823852	0	0.0128194	0	0.00511046	0.0169605	0.000934566	0	0	0.00105719	0	0	0	0	0	0	0	0	0	0.00252831	0.00870307	0	0.000979193	0	0	0.00084803	0	0	0.0121789	0.00130556	0.00177896	0.00601063	0	0.000704921	0.00109285	0	0	0.000672729	0	0.00329982	0	0	0	0.0999135	0.00133637	0	0.00960724	0
AC006148	0	0.0209705	0	0.108769	0	0	0	0.0237886	0	0	0	0	0	0	0	0	0	0	0	0	0	0	0	0	0	0	0	0	0	0	0	0	0	0.0393682	0	0	0	0	0	0	0	0	0	0	0	0	0	0	0
AC006150	0	0	0	0	0	0	0	0	0	0	0	0	0	0	0	0	0	0	0	0	0	0	0	0	0	0	0	0	0	0	0	0	0	0	0	0	0	0	0	0	0	0	0	0	0	0	0	0	0
AC006150	0	0	0	0	0	0	0	0	0	0	0	0	0	0	0	0	0	0	0	0	0	0.676479	0	0	0	0	0	0	0	0	0	0	0	0	0	0	0	0	0	0	0	0	0	0	0	0	0	0	0
AC006153	0	0	0	0	0	0	0	0	0	0	0	0	0	0	0	0	0	0	0	0	0	0	0	0	0	0	0	0	0	0	0	0	0	0	0	0	0	0	0	0	0	0	0	0	0	0	0	0	0
AC006157	0	0	0	0	0	0	0	0	0	0	0	0	0	0	0	0	0	0	0	0	0	0	0	0	0	0	0	0	0	0	0	0	0	0	0	0	0	0	0	0	0	0	0	0	0	0	0	0	0
AC006159	0.263007	0.234913	0.464757	0.243687	0.124094	0.425016	0.0503761	0.0666205	0.124617	0.49687	0.0753619	2.14921	0.323883	0	0.444265	0	0.336121	0	0.057969	0.152063	1.71219	0.1034	0	0.41881	0.692284	0.418161	0.241807	0.0605831	0	1.20209	0.930666	0.697474	1.14258	0.330754	0.201001	0.46742	2.51861	0.141841	0.287733	0	0.392046	0	0.115797	0.221428	8.90292	0.476315	0.322183	0.856065	0
AC006159	0	0	0	0	0	0	0	0	0	0	0	0	0	0	0	0	0	0	0	0	0	0	0	0	0	0	0	0	0	0	0	0	0	0	0	0	0	0	0	0	0	0	0	0	0	0	0	0	0
AC006160	0.0807523	0.529679	0.401334	0.257195	0.315525	0.436924	0.048335	0.613644	0.334791	0.601423	0.932779	0.974826	0.547715	0.375539	0.293057	0.487487	0.540191	0.422336	0.678567	0.262623	0.665772	0.654788	0.134739	0.462118	0.489873	0.842559	0.191408	0.186011	0.14784	0.403683	1.86628	1.13158	0.767401	0.87272	0.385714	0.231716	0.565829	0.24497	0.414112	0.441218	0.300929	0.0880221	0.322206	0.182712	0.580869	2.11141	0.470563	0.681745	0.546677
AC006160	0	0	0	0	0	0	0	0	0	0	0	0	0	0	0	0	0	0	0	0	0	0	0	0	0	0.174686	0	0	0	0	0	0	0	0	0	0	0	0	0	0	0	0	0	0	0	0	0	0	0
AC006205	0	0	0.0768621	0.241808	0.492547	0.120497	0	0	0	0.113778	0	0.0969381	0.88381	0	0	0	0.416911	0	0.230088	0.0754451	0.26826	0	0	0.138527	0	0	0	0.0601159	0	0.26507	0.461744	0.125835	0.0708605	0.109401	0.54849	0	0	0.281495	0	0	0	0	0	0.351552	0	0	0	0	0
AC006205	0	0	0	0.0630451	0.128419	0.125665	0.417055	0	0.0429868	0.0395528	0	0.909866	0.58655	0.0794193	0.344812	0	0	0.0911023	0.119979	0	0.279768	0	0	0.288938	0	0.216367	0	0	0.106302	0.414661	0.674172	0.131233	0.1478	0.627516	0.468014	0.0806185	0.508563	0	0.0496269	0.0670249	0.162284	0	0.479332	0	0	0.394333	0.0370457	0	0
AC006206	0	0	0	0.548495	0	0	0	0	0	0	0	0	0	0	0	0	0	0.170558	0	0	0	0.011784	0.220055	0	0	0	0	0	0	1.03508	0	0.108392	0	0.106801	0	0	0	0	0.153027	0.110719	0	0	0	0.161504	0	0.19542	0	0	0
AC006206	0	0	0	1.82104	0	0.0857436	0	0	0	0	0	0	0	0	0.0392118	0	0	1.30537	0	0	0	0.0243368	0.929593	0	0	0.0164035	0	0	0	3.45803	0.0219047	0.447713	0.0672311	0.583862	0.0946176	0	0	0	1.03841	1.60063	0.0738194	0	0	1.45926	0	1.07624	0	0	0
AC006207	0.543018	0.131797	0.139067	0.13672	0.111396	0.327022	0	0	0.316953	0.411717	0.169126	0.964647	0.308913	0.378904	0.0747761	0.376765	0.264011	0.474156	0.104075	1.1944	0.121341	0.232048	0.157574	0.187978	0.466084	0.469216	0.108532	0.217536	0.553266	0.809311	0.626576	0.483808	0.448729	0.0989698	0.0676626	0	1.24073	0	0.172194	0.232561	0	0.137253	0.025987	0.19877	1.59838	1.36824	0.273148	0.268964	0.236059
AC006213	0.035877	0.0350489	0.132079	0.05194	0.0396744	0.0569415	0.0214745	0.150516	0.076142	0.0374736	0.0353381	0.0208221	0.0517748	0.134131	0.0378766	0.0565	0.0537311	0.105077	0.103787	0.110197	0.126768	0.136641	0.0261899	0.0922416	0.0700885	0.157459	0.105655	0	0	0.0654771	0.122986	0.11082	0.0943686	0.0328989	0.025705	0.0166045	0.0366609	0.0393021	0.0551952	0.0938719	0	0.00869042	0.0419581	0.0302051	0.356746	0.121827	0.0579886	0.0912316	0.0822057
AC006213	0.0978695	0.14289	0.376929	0.453401	0.133204	0.112968	0.0793093	0.0572092	0	0.278982	0.377508	0.209727	0.249157	0.186725	0	0.531146	0.38485	0.188994	0.282086	0.0652906	0.116077	1.43548	0	0.219784	0.185777	0.0498734	0.121128	0.208099	0	0.0860225	0.572755	0.317621	0.143087	0.126235	0.107879	0.0445988	0.386844	0.263908	0.274539	0.27809	0.0673325	0.11671	0.273456	0.171132	0.0509681	0.190879	0.11784	0.612608	0.150546
AC006213	0.221782	0.284757	0.718499	0.847649	0.457812	1.01119	0	0.266846	0.394066	0.491505	0.540169	1.1739	0.256046	0.40447	0.351215	0.475004	0.212577	0.872263	0.525489	0.160285	0.417945	1.80924	0.296044	0.500316	0.674987	1.17539	0.305858	0	0.0216552	0.337888	1.13794	1.2164	0.767778	0.615926	0.0847476	0.410578	0.401455	0.119609	0.262852	1.22885	0.264476	0.085955	0.634703	0.102696	1.87686	0.341407	0.649019	0.469223	0.646766
AC006213	0.384306	0.715114	0.235799	0.0741825	0.188881	2.69854	0.184024	0.162243	0.328775	0.302511	0.550594	1.36799	0	0.467246	1.21717	0.511069	0.869726	0.26799	1.55291	1.15726	1.31676	1.88859	0	0.594966	0.316114	1.86699	0.036805	0.22131	0.0625405	0.121978	0.113324	0.579062	1.17389	0.335623	0.061188	0.474302	0.860206	0.431789	0.554741	0.433759	0.286429	0.186179	0.458257	0.0808875	3.46905	0.0579992	0.588466	0.20848	0.160103
AC006213	0	0.393561	1.03817	0.653218	0.16632	0.569639	0	0	0.334044	0.0512264	0.202012	1.04747	0	0	0.14886	0.414496	2.92822	0.943921	0.621556	0.815226	3.01948	1.94018	0.588168	0.74843	1.04383	1.58795	0.324089	0	0	1.61113	0.124735	0.169965	0.478555	0.147767	0.0673493	0.104412	0.32933	0.950535	1.02838	0.347226	0	0	0.465601	0.0593549	0	0.510716	0.143938	1.72105	0.469932
AC006213	0.0485862	0.0705189	0.164557	0.19695	0.0171932	0.0504736	0	0.0738421	0.0191841	0.0176516	0.0835311	0.442148	0.089748	0.0992409	0	0.122423	0.116424	0.146365	0.176695	0	0.0249709	0.362926	0.00810684	0.0580261	0.00799299	0.102998	0.061421	0.0447668	0	0.271413	0.361042	0.0585666	0.151708	0.0814683	0.0232072	0.0935437	0.141851	0.111362	0.0442949	0.137594	0.00724239	0.0470757	0.0641747	0.0981721	0.213806	0.554345	0.0793571	0.181865	0
AC006213	0	0	0.171835	0.432475	0.275289	0.161632	0	0	0.05529	0.118704	0.401237	0.0433436	0.0179625	0.715048	0	0.588054	0.111847	0	0.231476	0.168667	0.839624	0.36701	0.116822	0.309695	0.460727	0.21645	0.268211	0.0268794	0	0	0.908416	0.196925	0.221785	0.0244581	0.0222949	0.380204	0.190784	0.346126	0.0212768	0.344832	0.104365	0.135675	0.0513767	0.235782	1.02701	0.591726	0.365305	0.87358	0.0388909
AC006237	0	0.0944547	0.186871	0	0	0	0	0	0	0	0	0	0	0	0	0	0	0	0	0	0	0	0.352901	0.50519	0	0.11209	0	0	0	0	0	0	0.459413	0	0.0404096	0	0.0493995	0	0.115693	0	0	0	0	0.0712259	0	0.306429	0	0	0
AC006238	0	0.339612	0	0.660557	0	0.438888	0	0.337095	0.0900792	0.0276277	0.2179	0	0	0	0	0.383226	0.242964	0	0.586638	0.0549591	0	0.149484	0.0634429	0	0.0625519	0.302266	0	0	0	0.337915	0.47091	0.275	0	0.278932	0	0	0.177616	0.205059	0.207987	0	0.0566778	0	0	0.128047	0	0.413163	0	0.123761	0
AC006238	0.157702	0.264106	0.174171	0.684927	0.511556	0.136524	0	0.0249665	0	0.0429705	0.338909	1.7207	0.40965	0.115042	1.35274	0.165569	1.10218	4.38786	0.564832	0.59836	0.607883	0.232499	0.0328917	0.392381	0.291868	1.17532	0.770262	0.0681119	0.230975	0.875954	1.74387	0.261384	0.107048	0.247905	0.282475	0.554703	1.40429	0.0797342	0.179717	0.145633	0.176307	0.1528	0.10849	0.0663853	0	1.71362	0.362221	0.449143	0
AC006249	0	0.0481298	0	0	0.101699	0	0	0	0	0	0	0.400307	0	0.251579	0	0	0.0688655	0	0.0475075	0	1.25549	0	0	0	0.0709187	0	0.0495422	0	0	0.0547305	0	0	0	0	0	0.0638444	0	0	0.0393011	0	0.0642589	0	0	0	0	0	0.176026	0	0
AC006252	0.169437	0.157643	0.415847	0.228944	0.122138	0.271634	0.324537	0.298047	0.141237	0.526656	0.971005	0.541945	0.224594	0.206004	0.4472	0.197654	0.150374	0.236308	0.570553	0.27212	0.322526	1.72084	0.12565	0.537121	0.170343	1.03516	0.118998	0.021683	0.257353	0.179263	0.716143	0.158855	1.11179	0.355135	0.314734	0.027882	0.197873	0.0253828	0.489159	0.185445	0.18241	0.255374	0.300471	0.055475	1.78438	0.630759	0.409994	0.245112	0.360782
AC006262	0.0207044	0.00577901	0.0609776	0.0719383	0.0529149	0.0856368	0.00165238	0.00218521	0.0081751	0.00125367	0.551241	0	0	0.0100691	0.00182153	0.00869489	0.00275626	0.049089	0.0817615	0.022445	0.00295585	0.200104	0.0345464	0.00457911	0	0.166878	0.00396574	0.00993588	0	0.0131431	0.0366319	0.0166383	0.0046847	0.00180817	0.019779	0	0.0745526	0	0.0110109	0.00212443	0.0128594	0.00334346	0	0.18448	0.0700855	0	0.0187873	0.0112318	0.0747547
AC006262	0	0.119942	0.0316395	0.0746535	0.0760321	0.942424	0	0	0.0678692	0.0156119	0	0	0.0661476	0	0	0.0180461	0.0343235	0.395548	0.0236783	0	0	0.211176	0	0	0.318121	0.370076	0.172847	0.0247461	0	0.218227	0.152058	0.0517989	0	0	0.0205255	0	0.401469	0	0	0	0	0	0	0.633119	0	0.155647	0.0731114	0	0
AC006262	0	0	0	0	0	0	0.602952	0	0	0	0.451003	0	0	0	0	0	0	0	0.173458	0	0	0	0	0.104432	0	0	0	0	0	0	0	0	0	0	0	0	0	0	0	1.0659	0	0	0	0	0	0	0	0	2.22944
AC006270	1.06193	4.07854	1.06337	7.23186	2.1044	0.784488	0.976328	2.68991	0.805059	0.432102	0.669428	4.18111	0.0326932	2.47895	2.06286	0.891923	2.64642	3.6256	2.29378	1.16656	4.00239	4.25842	6.30792	3.15656	3.14461	8.55451	3.27072	1.56553	0.0829512	3.28967	3.83287	5.83713	0.807336	0.712251	3.28687	3.39711	2.62913	1.43177	0.968139	0.261509	1.58295	4.28031	0.0935098	2.28877	13.6598	3.3079	5.20345	1.79738	0.778632
AC006270	0	0.799678	0.458579	2.81324	0.697933	0.107837	0.83507	0.631056	0.122961	0.226276	0.312313	0.347015	0.14381	1.31761	0.032877	0.470804	0.696471	1.77202	0.617743	0	0.746905	1.28552	3.84511	0.909135	1.58817	2.22805	1.35998	3.1204	0.425698	0.553517	0.936661	1.83938	0	0.293722	1.39822	0.691811	0.32731	0.377881	0.113563	0.038344	0.557042	1.26728	0	0.576799	10.5415	1.29715	1.99217	0.202725	0.0518943
AC006270	0.43117	0.590798	0.230883	0.658262	0.624182	0.2036	0	0.0744658	0.154769	0.0142405	0.140394	1.23755	0	0.085782	0.600037	0.181071	0.532246	0.328003	0	0.0283283	1.34303	0.231152	0.196208	0.18205	0.257936	0.571271	0.157665	0.112862	0.26791	0.497646	0.485456	0.637862	0.186248	0.184852	0.243394	0.319284	0.480644	0.687027	0.160808	0	0.701142	0.265851	0	0.330004	1.19416	0.0709875	1.58721	0.127583	0.130637
AC006272	0	0.205336	0.108331	0.170405	0.477267	0.0424576	0	0.652205	0	0.855258	0.158096	0.341566	0.0283105	0.536656	0.77666	0	0.352562	0.18468	0.689117	0	0.882214	0.216915	0	0.0976212	0.84717	0.877229	0.211362	0.0423643	0	0.326896	0.78095	0.310371	0.549298	0.57822	0.210833	0.0544759	0.171824	0.446338	0.0670682	0.181162	0.164489	0	0	0.309678	0.996095	1.93184	0.225295	0.119725	0.122591
AC006272	0	0	0	0	0	0	0	0	0	0	0	0	0	0	0	0	0	0	0	0	0	0	0	0	0	0	0	0	0	0	0	0	0	0	0	0	0	0	0	0	0	0	0	0	0	0	0	0	0
AC006273	0	0	0.0347263	0	0.0278166	0.136101	0	0.179202	0	0	0.0337859	0.13139	0.108902	0.0688116	0	0	0.0376721	0.157868	0.129942	0	0	0.185423	0	0.0312932	0.620724	0.187468	0.325218	0.162962	0	0.179638	0	0	0	0	0	0	0	0.12718	0	0	0	0	0	0	0	0	0	0	0.0785949
AC006288	0	0	0	0.0964423	0	0	0	0	0	0	0	0	0	0	0	0	0	0.023227	0	0	0	0	0	0	0	0	0	0	0	0	0.0982193	0	0	0	0	0	0	0	0	0.0170884	0	0	0	0	0	0.075403	0.0283351	0	0
AC006296	0	0	0	0	0.0405247	0	0	0	0	0	0	0	0	0	0	0	0	0	0	0	0	0	0	0	0	0	0	0	0	0	0.0607846	0	0	0	0	0	0	0	0	0	0	0	0	0	0.814067	0	0	0	0
AC006296	0	0	0	0.0923397	0	0	0	0	0	0	0	0.0493572	0	0	0.0280573	0	0	0	0	0	0	0	0	0	0	0.0352116	0	0	0	0	0	0	0	0	0	0	0	0	0	0	0	0	0	0.0894985	0	0	0.0361729	0	0
AC006296	0.0149736	0.0334353	0.132298	0	0	0.103702	0	0	0.0118246	0.0435198	0	0.0278089	0	0	0	0.0125764	0	0.250598	0	0	0.0513045	0	0.124921	0.119219	0.0246333	0.19839	0.068833	0	0	0.0950519	0.132462	0.0180494	0.020328	0	0	0	0.192352	0	0.0273021	0	0.02232	0.0580323	0	0.0252127	0.304117	0	0.254758	0	0
AC006299	0.106319	0.0562277	0.0618011	0.0291639	0.108909	0.100115	0.0750262	0.0602403	0.0132568	0.00406592	0.024051	0.0415697	0.0215342	0.130625	0.0236305	0.101048	0.093861	0.140476	0.024667	0.101103	0.196522	0.0274992	0.0560207	0.207914	0.105865	0.22242	0.0610932	0.0257793	0.00546379	0.29483	0.163357	0.0809425	0.0911608	0.152471	0.133641	0.0580116	0.313674	0.0641287	0.0535658	0.106795	0.170994	0.0162654	0.141663	0.0376888	0.284128	0.146944	0.165657	0.0819614	0.00932482
AC006305	0	0	0	0.0334711	0	0.00476547	0	0	0	0	0	0	0	0.00602347	0	0.00346758	0	0	0.00909965	0	0.0141458	0	0	0	0.0475435	0	0	0	0	0	0	0	0	0	0	0.0244577	0	0.0333982	0	0.0101669	0	0.0400019	0	0.00347585	0	0	0.00280969	0	0
AC006305	0	0	0	0	0	0	0	0	0	0	0	0	0	0	0	0	0	0	0	0	0	0	0	0	0	0	0	0	0	0.373595	0	0	0	0	0	0	0	0	0	0	0	0	0	0	0	0	0	0	0
AC006305	0	0	0	0	0	0	0	0	0	0	0	0.0170977	0	0.0067158	0	0	0.00735336	0	0	0	0	0	0	0.00610824	0	0	0	0	0	0	0	0	0.00624909	0	0	0	0	0.0868863	0	0	0	0	0	0.00387536	0	0	0	0	0
AC006329	0.189365	0.109626	0.29951	0.0812291	0.161322	0.206436	0	0.084386	0.204926	0.0305766	1.53236	0.319126	0.66666	0.0972098	0.570141	0.347551	0.246489	0.093903	0.0463752	1.31281	0.10213	0.14476	0.0351073	0.474652	0.0980736	0.204434	0.306289	2.66162	0.849169	0.053426	0.384675	0.038044	0.133301	0.338104	0.127301	0.00519356	0.180193	0.0283683	0.354871	1.43352	0.852047	1.08048	1.19271	0.212571	0.522305	0.0889121	0.06205	0.473689	1.53105
AC006329	0	0	0	0	0.243148	0.178451	0	0	0.203478	0.0374447	0	0	0	0	0.217622	1.12536	0.082324	0	0	0.297951	0.0882854	0.2026	0	0.273538	0	1.36557	0.0592244	0	0	0	0	0	0	0	0	0	0.240729	0	0	0.0634525	0.614537	0	0	0	0	0	0.666353	1.92897	0
AC006333	0.103782	0.0248293	0	0.0944411	0	0	0	0	0	0	0	0	0	0	0	0	0	0	0	0	0	0	0.0742136	0	0	0	0	0	0	0	0.0262313	0	0	0	0.00708164	0	0.0173142	0	0	0.00912752	0.0221	0.0718253	0	0	0	0	0.0201797	0.0120643	0
AC006333	3.23087	1.67399	4.4728	3.11453	1.57461	2.73557	0.361297	3.2221	1.5889	1.30031	3.46471	3.01815	1.17633	1.77825	1.37867	5.15101	2.79698	1.94271	3.60319	3.67726	4.72299	5.47629	1.35579	3.5685	3.89884	4.65236	3.04603	1.62659	1.64345	1.62111	1.42052	2.50697	1.86479	1.52062	2.08844	1.31801	3.87477	2.15195	1.19937	1.66748	5.46489	2.51184	1.75682	1.62065	3.73286	4.11687	1.39563	2.42439	3.35288
AC006355	0	0.0896013	0.0295448	0.023237	0.0236661	0.0926348	0	0.0254106	0.0792198	0	0	0	0	0	0	0	0	0	0	0	0.206232	0.473268	0	0.39936	0	0.0265827	0	0	0	0.10189	0.141991	0.0967391	0.0817137	0	0.0191666	0	0	0.108203	0	0	0.0299071	0	0	0	0	0.218013	0.0136542	0.0326523	0
AC006355	0	0.0715114	0	0.148365	0	0.29573	0	0.0811215	0.0505807	0	0.0917656	0	0	0.0934492	0	0	0.204641	0.107196	0.282347	0	1.20703	0	0	0	0	0.0848634	0	0	0	0.243956	0.793268	0.308833	0	0	0	0.0948603	0	0	0	0	0.0954762	0	0	0	0	1.15998	0	0	0
AC006357	0.535326	0	0	0.0885719	0	0	0.952119	0	0	1.94487	0.712177	0	0	0.111576	0	0.0321159	0	0	0.168558	0	0	0.0751644	8.16657	0	1.95006	0	0	0.924833	2.3895	0.339824	0	2.44289	0.051911	0.16029	5.29662	1.35913	0	3.66036	2.57966	0.329571	0	0	0.0841765	0	19.1565	0	0.0260227	0	0.0637196
AC006369	0.255328	0.161126	0.228863	0.398574	0.261893	0.0640694	0.191369	0.506156	0.210398	0.830826	0.954282	0.886541	0.495565	0.275341	0.421919	0.130536	0.354682	0.464477	0.379255	0.032092	0.66564	0.130931	0	0.486131	0.602673	0.750129	0.153096	0.409143	0.0216789	0.535575	1.11955	1.19097	1.0399	0.698037	0.424201	0.180852	1.34829	0.299348	0.485795	0.164026	0.496434	0	0.281041	0.158886	0	1.34702	0.302199	0	0.24049
AC006369	0	0	0	0	0	0	0	0	0	0.0768396	0	0	0	0	0	0	0	0	0	0	0	0	0	0	0	0	0	0	0	0	0	0	0	0	0	0	0	0	0	0	0	0	0	0	0	0	0.0719691	0	0.0881123
AC006372	0.0436931	0	0.051473	0.126511	0.0257694	0.0706073	0	0.0442703	0.00345042	0.00317478	0	0.0405734	0	0	0.00461283	0.0036698	0.00697992	0	0	0	0.0299414	0	0	0.00579803	0.1797	0	0.0100428	0	0	0	0.30149	0.0790026	0.0355904	0	0.02087	0	0	0.0648008	0.0517841	0	0.00651301	0.0169339	0	0.147142	0	0.142433	0.0862328	0	0.00728106
AC006372	0	0	0.0163385	0.295554	0	0.0256138	0	0.210783	0.0525708	0	0.222544	0.0824239	0.0512373	0	0	0	0	0	0.0978187	0.0160372	0.0190079	0.17448	0	0.0147232	0.109517	0	0	0	0.130002	0.0845182	1.11894	0.0133743	0.0150627	0.0116276	0.286179	0	0	0	0.101152	0	0.0330775	0.236505	0	0.233528	0	0.0803749	0.271831	0	0.0184891
AC006372	0	0.0055987	0.0221532	0.0696938	0.0354904	0.0868236	0	0.0698619	0.0673202	0	0.0287377	0.00931314	0	0.0219487	0.0635292	0.109507	0.00801078	0.00839248	0.0552631	0	0.0429543	0	0	0.00665435	0.00824962	0.0132881	0.023052	0.0577552	0.0195854	0	0.257295	0.0544023	0	0.0157658	0.148504	0	0.058562	0	0.109721	0.0246977	0	0.00971743	0	0.0844367	0.0339494	0.472245	0.245715	0	0.0334256
AC006378	0.98158	0.121768	0.615654	0.821054	0.364505	0.377671	0	0.138132	0.502411	0.515108	0.312512	0.405109	0.0419715	0.663013	0.36462	0.473286	0.261344	0.578014	0.921484	0.289015	1.3702	0.357317	0.0909897	0.675396	0.269136	0.698432	0.543146	0.0628068	0.070995	0.761572	1.06131	0.328671	0.863712	0.62864	0.312568	0.753787	0.573158	0.24508	0.563445	0.156671	0.623202	0.0704492	0.320127	0.244859	1.969	0.526718	0.210302	0.502909	0.151455
AC006387	0.134415	0.083373	0.0549823	0.121082	0.0704674	0.249967	0	0.302647	0.0176912	0.0542597	0.0748907	0.041606	0.0344848	0.446693	0.0394185	0.03136	0.15508	0.312442	0.032918	0.107937	0.191896	0.293581	0.0498396	0.307189	0.405403	0.455122	0.0772378	0.0602043	0	0.350786	0.369939	0.0540088	0.364962	0.219124	0	0.0884758	0.697662	0.0604091	0.108927	0.13792	0.0556564	0.0868243	0.0575366	0.132026	0.0252779	0.162287	0.320168	0.291673	0.0995516
AC006435	0	0	0	0	0	0	0	0	0	0	0	0	0	0	0	0	0	0	0	0	0	0	0	0	0	0	0	0	0	0	0	0	0	0	0	0	0	0	0	0	0	0	0	0	0	0	0	0	0
AC006435	0.930082	1.14402	3.27315	0.602502	1.02271	0.400314	0.120778	0.938377	0.74693	1.03089	1.35511	1.31747	0.99491	0.712986	0.915349	1.21811	2.14055	1.05532	2.25845	1.98237	1.35033	2.541	0.920611	3.28426	0.596477	2.36016	0.50727	0.526527	1.2006	1.26088	1.19932	0.969119	1.90471	0.28085	0.978866	0.280162	2.17235	0.446338	0.258692	0.970508	0.610959	0.549865	0.381735	0.55742	0.640347	0.999226	0.482774	2.6425	2.91591
AC006435	0	0	0	0	0	0	0	0	0	0	0	0	0	0	0	0	0	0	0	0	0	0	0	0	0	0	0	0	0	0	0	0	0	0	0	0	0	0	0	0	0	0	0	0	0	0	0	0	0
AC006435	0	0	0	0.100495	0	0	0	0	0	0	0	0	0	0	0	0	0	0	0	0	0	0	0	0	0	0	0	0	0	0	0	0	0	0	0	0	0	0	0	0	0	0	0	0	0	0	0.0590516	0	0
AC006435	0	0	0.800876	1.04981	0	0.209255	0	0	0.572646	0	0.259729	0.673373	0	0	1.14835	0.609056	0.289604	3.03403	1.3985	1.04815	1.55288	2.85088	0	1.68397	1.49119	0.240194	0	0.208795	0	0.230161	1.92448	3.2779	0.738342	0.189987	2.59776	0.536977	1.6937	0	1.65275	1.11608	0.810695	0.351303	0.199543	1.22102	0	3.93981	0.493502	0	2.41679
AC006441	0.418164	0.570619	1.02629	1.29149	1.75378	0.482676	0	0.470765	1.17412	0.472643	0.399401	0.604033	0.929775	0.474517	1.1282	0.702435	1.48447	5.59873	4.40352	0.940215	1.19397	7.12393	3.87626	1.23311	0.458618	1.90836	0.694158	1.28431	0	1.53371	7.56289	1.79222	1.70309	0.0973845	1.10965	1.30742	1.13947	2.38047	1.39784	0.629298	0.761843	0.720291	0.255708	3.05114	0	2.18778	7.08294	0.756158	0.464555
AC006441	0	0	0	0.155734	0.47583	0	0	0	0	0	0	0	0	0	0	0	0	0	0	0	0	0	0	0	0	0	0	0	0	0	0	0	0	0	0	0	0	0	0.367765	0	0	0	0	0	0	0	0	0	0
AC006441	0	0	0	0	0	0	0	0	0	0	0	0	0	0	0	0	0	0	0	0	0	0	0	0	0	0	0	0	0	0	0	0	0	0	0	0	0	0	0	0	0	0	0	0	0	0	0	0	0
AC006441	0.0177174	0.0197811	0.156541	0.0205199	0.0208989	0	0	0	0.0139914	0	0	0	0.0136364	0.206795	0	0	0.141517	0	0.0976267	0.179264	0.0910587	0	0.0295624	0	0	0.0469489	0.0814464	0	0	0.0674818	0	0.0213569	0.024053	0	0.033851	0.0262397	0.0206909	0.0238878	0.75917	0.0872611	0	0.0343332	0	0.0149164	0.239897	0.256695	0.0120576	0.115337	0.0295245
AC006441	0	0	0	0	0	0	0	0	0	0	0	0	0	0	0	0	0	0	0	0	0	0.190968	0	0	0	0	0	0	0	0	0	0	0	0	0	0	0	0	0	0	0	0	0	0	0	0	0	0	0
AC006449	0	0	0	0	0	0	0	0	0	0	0	0	0	0	0	0	0	0	0	0	0	0	0	0	0	0	0	0	0	0	0	0	0	0	0	0	0	0	0	0	0	0	0	0	0	0	0	0	0
AC006449	1.04445	1.49262	1.90716	1.45159	1.4784	0.964469	0	0.687864	0.692831	2.21602	2.51392	2.87084	2.31517	0.426674	1.54373	0.912331	2.0022	7.62129	6.12348	1.26813	1.50303	21.845	3.41573	4.26882	2.26809	4.64967	0.960263	0.577409	1.06062	0.795619	6.94821	2.71944	2.04183	0.350264	0.678482	0.494991	1.46369	0.901248	0.304705	2.16052	1.12096	1.05246	0.827735	4.25597	0	1.9672	15.8368	2.31173	0.556956
AC006449	0.288514	0.0805297	0	0	0.0425402	0	0	0.137028	0.113919	0.235842	0.206676	0.0669785	0.471874	0.105234	0.571114	0.181743	0.51851	0.543216	0.596164	0.104256	0.0617841	1.98498	0.12035	0.239285	0.11866	0.0955655	0	0.0415365	0	0	2.16946	0.999867	0.342723	0.377949	0.172261	0	0.252701	0.0486242	0.493184	0.266433	0	0	0.119088	0.880519	0	0.457195	1.7426	0	0.480783
AC006449	0.522605	0.324153	0.342033	0.874278	0.410965	0.569717	0	0.355458	0.420341	0.253153	0.249578	2.1209	0.11173	0.508314	0.398473	0.991676	0.602951	1.86265	3.91421	0.741397	0.215537	7.8569	2.16383	1.15582	0.366188	1.23096	0.567233	0.111464	0.359086	0.2826	2.27734	1.45823	0.604375	0.121707	0.536226	0.315327	1.13021	0.46974	4.86152	0.0119162	1.28392	0.506358	0.0532623	4.62799	3.57084	9.92025	14.8916	1.32302	1.03215
AC006449	1.07888	1.1453	0.781342	1.44413	1.1683	0.704323	0.389581	2.11683	0.670415	1.31083	1.39367	1.80661	1.02095	0.670913	1.53113	0.609056	1.59635	4.15884	5.6135	1.27823	1.68165	7.9616	2.21332	1.80718	1.92037	2.20275	1.00614	0.549997	1.03617	1.03292	5.22584	1.60964	2.47314	0.889694	0.903936	0.929887	1.27027	2.13423	1.0239	0.63154	2.25413	0.925382	0.700835	5.52435	1.70629	6.71048	13.1079	1.16575	1.29682
AC006449	0	0	0	0	0	0	0	0	0	0	0	0	0	0	0	0	0	0	0	0	0	0	0	0	0	0	0	0	0	0	0	0	0	0	0	0	0	0	0	0	0	0	0	0	0	0	0	0	0
AC006450	0	0	0	0	0	0	0	0	0	0	0	0	0	0	0	0	0.0705123	0	0	0	0	0	0	0	0	0	0	0	0	0	0.078095	0.0532065	0	0	0	0	0	0	0	0	0	0	0	0	0	0	0	0	0
AC006450	0	0	0	0.242849	0	0	0	0	0	0	0	0	0	0	0	0	0	0	0	0	0	0	0	0	0	0	0	0	0	0	0	0	0	0	0	0	0	0	0	0	0	0	0	0	0	0	0	0	0.058236
AC006450	0	0	0	0.010958	0.0111603	0	0	0	0	0	0	0	0	0	0	0	0	0	0	0	0	0.0185985	0	0	0	0	0	0	0	0.0720729	0.133919	0	0	0	0	0	0	0	0	0	0	0	0	0	0.256218	0	0	0	0
AC006452	0.0442036	0.0329015	0.0723255	0.119456	0.00579345	0.164408	0	0.0435435	0	0.0499625	0.0562936	0.0364866	0.0226812	0.0573264	0.00518524	0.0082504	0.0627686	0.312357	0.0270634	0.0851906	0.0252427	0.231711	0.0983411	0.149903	0.01616	0.162686	0.0903121	0.0905083	0	0.0748275	0.278074	0.0296021	0.126689	0	0.0234598	0	0.154866	0.026488	0.0044777	0.0302374	0.0512486	0.0571058	0.0216244	0.00827006	0.432267	0.151213	0.0200552	0.0479595	0.163692
AC006455	0	0	0	0	0	0	0	0	0	0	0	0	0	0	0	0	0	0	0	0	0	0	0	0	0	0	0	0	0	0	0	0	0	0	0	0	0	0	0	0	0	0	0	0	0	0	0	0	0
AC006455	0	0	0	0	0	0	0	0	0	0	0	0	0	0	0	0	0	0	0	0	0	0	0	0	0	0	0	0	0	0	0	0	0	0	0	0	0	0	0	0	0	0	0	0	0	0	0	0	0
AC006455	0	0	0	0	0	0	0	0	0	0	0	0	0	0	0	0	0	0	0	0	0	0	0	0	0	0	0	0	0	0	0	0	0	0	0	0	0	0	0	0	0	0	0	0	0	0	0	0	0
AC006455	0	0	0	0	0	0	0	0	0	0	0	0	0	0	0	0	0	0	0	0	0	0	0	0	0	0	0	0	0	0	0	0	0	0	0	0	0	0	0	0	0	0	0	0	0	0	0	0	0
AC006455	0	0	0	0	0	0	0	0	0	0	0.0155539	0	0	0	0	0	0	0	0	0	0	0	0	0	0	0	0	0	0	0	0	0	0	0	0	0	0	0	0	0	0	0	0	0	0	0	0	0	0
AC006455	0	0	0	0	0	0	0	0	0	0	0	0	0	0	0	0	0	0	0	0	0	0	0	0	0	0	0	0	0	0	0	0	0	0	0	0	0	0	0	0	0	0	0	0	0	0	0	0	0
AC006455	0	0	0	0.0599894	0	0	0	0	0	0	0	0	0	0	0	0	0	0	0	0	0	0	0	0	0	0	0	0	0	0	0	0	0	0	0	0	0	0	0	0	0	0	0	0	0	0	0	0	0
AC006455	0	0	0	0	0	0	0	0	0	0	0	0	0	0	0	0	0	0	0	0	0	0	0	0	0	0	0	0	0	0	0	0	0	0	0	0	0	0	0	0	0	0	0	0	0	0	0	0	0
AC006458	0	0	0	0	0	0	0	0	0	0	0	0	0.0239317	0	0	0	0	0	0	0	0.372881	0	0	0	0	0	0	0	0	0	0	0	0	0	0	0	0.0363121	0	0	0	0	0	0	0	0	0	0	0	0
AC006460	0	0.148763	0.181117	0	0.0241798	0.0709841	0	0.129811	0.00809394	0.0372368	0.220265	0.0190353	0.0473318	0.269168	0.108207	0.0946942	0.180107	0.120075	0.0564766	0	0.491653	0.0402951	0.0684069	0.0136009	1.73674	0.258017	0.0353373	0.0236094	0.0200155	0.156152	0.761634	0.123549	0.194804	0.418911	0.0195826	0.0151796	0.191514	0.994967	0.0186884	0.1262	0.56529	0	0.101534	0.120807	0	0.111373	0.0767283	0	0.0170798
AC006480	0.339819	0.331975	0.312755	0.442767	0.150314	0.147092	0	0.484184	0.268353	0.0617289	0.304286	0.0788889	0.686558	0.0619736	0.538137	0.107031	0	0.924174	0.374494	0.245591	0.800479	0.58449	0	0.450937	0.698802	0.112559	0.2929	0.195691	0	0.107858	0.676388	0.614435	0.461335	0.133547	0.486944	0.566185	0.248031	0	0.658335	0.732226	0.569861	0.0823136	0.140265	0.107286	0	0	0.0867242	0.27652	0
AC006480	0.3341	0.491701	0.536713	0	0.698619	0.140234	0	0.384675	0.287822	0.297933	0.478664	0.423062	0.198703	0.620385	0.272557	0.57398	0.970401	1.65204	1.15478	0.548769	1.40491	1.3732	0.202714	1.04791	0.549633	1.46883	0.244339	0.402286	0.0296565	1.11827	2.36446	0.732236	0.783441	0.477453	0.754393	0.967121	1.0109	0.081901	0.623027	1.90728	0.747028	0.294285	0.38446	0.485849	4.83221	0.907599	0.516756	0.914459	0.885736
AC006482	0	0	0	0	0	0	0	0	0	0	0.319667	0	0	0	0	0	0	0	0	0	0	0	0	0.098694	0	0	0.170948	0	0	0	0.131589	0	0.403879	0	0	0.440597	0	0	0	0	0	0	0	0	0	0	0	0	0.247876
AC006483	0	0	0.527193	0	0	0	0	0.388648	0	0	0	0	0	0	0	0.21478	0	0	0.225451	0	0	0	0	0	0	0	0	0	0	0	0	0	0	0	0	0	0	0	0	0	0	0	0	0	0	0	0	0	0
AC006483	0	0.0440177	0.058057	0.0456618	0	0	0.0755153	0	0	0	0	0	0	0.0575212	0	0	0.0629819	0	0.0868972	0	0.0675426	0.0774996	0	0.0523174	0	0	0.181238	0.181632	0	0	0	0	0	0.33054	0	0	0	0	0	0	0	0	0	0	0	0	0	0.256653	0.0656992
AC006487	0	0.0868549	0.0458228	0.378416	0.0183526	0	0	0	0	0.079136	0.0891638	0	0.227525	0	1.49476	0.0784072	0	0	0.0342928	0	0.266547	0	0	0.0412927	0.0511919	0.123686	0.0715231	0	0	0.0790132	0	0	0.105612	0.0815269	0	0	0.218039	0	0.0425536	0	0.0231923	0.0301501	0	0.0654951	0	0.225419	0.29648	0.0253211	0
AC006487	0.143211	0.0177658	0	0.460734	0	0	0	0.161226	0	0	0.0911903	0.11821	0	0.27859	2.67108	0	0	0.053262	0	0.0460002	0.245345	0	0	0	0	0	0	0	0	0	0	0	0	0.0667038	0	0	0.315909	0	0	0	0	0.0308353	0	0	0	0	0.443997	0	0
AC006504	0.404311	0.525607	0.619845	1.05841	0.627171	0.568973	0.297035	0.484007	0.726039	0.309874	0.357075	0.977181	0.861083	1.00199	0.339137	0.437271	0.495471	1.10304	0.68361	0.344236	1.20503	1.87259	0.535994	0.565916	1.61273	0.873241	0.700159	0.344461	0.0108158	1.19538	3.34151	0.307106	0.639117	0.684906	0.16931	3.84702	0.957267	0.28376	0.353453	4.01669	0.602677	0.386375	0.225561	0.601515	1.70608	0.732221	0.561618	0.396601	0.16613
AC006504	0	0.0922259	0.0973128	0.0574024	0.253337	0.0381393	0.0632878	0.167392	0.169604	0.0960339	0.307702	0	0	0.144622	0.0174417	0	0.0263919	0.359443	0.0728268	0.0238797	0.169818	0.194852	0	0.109615	0.0815363	0.0437782	0.075946	0	0	0.60827	0.555371	0.0398291	0.0897144	0.0173137	0.0157824	3.37653	0.0192935	0	0.0301234	0.0610259	0	0	0.163661	0.0278181	0	0.0598397	0.0787034	0.430192	0
AC006504	0.271757	0.216722	0.800366	0.494597	0.412143	0.582554	0	0.295016	0.337237	0.564176	0.0556208	0.288405	0.657366	0	0.245917	0.260858	0.992296	0.779682	0.941248	0.33669	0.532075	0.228942	0.194332	0.669723	0.76641	0.771559	0.62463	0.178853	0	0.492888	1.99195	0.561568	0.737871	0.406855	0.222523	1.78239	0.90676	0.418744	0.778658	2.7247	0.636569	0.601849	0.042732	0.947863	0.262832	0.281235	0.607678	0.758182	1.0998
AC006504	0	0	0	0.209963	0.0458229	0.134521	0	0	0	0.0564536	0	0	0	0.0188925	0	0	0.0827441	0	0.0570817	0	0.155288	0	0	0.0171833	0	0	0	0	0	0.0164401	0.481121	0	0	0	0.0123703	0.268489	0	0	0.0354161	0.271049	0.0193023	0	0.114025	0.109019	0	0	0.0793129	0	0
AC006504	0.134798	0.221441	0.430418	0.224982	0.194338	0.220556	0.0856291	0.189693	0.184226	0.232168	0.185322	0.178699	0.186888	0.165546	0.25731	0.30687	0.323371	0.293203	0.39114	0.251259	0.346009	0.739612	0.132527	0.358355	0.274025	0.294057	0.327045	0.144275	0.0132949	0.242015	0.712275	0.192579	0.29884	0.167903	0.0906181	1.01499	0.262899	0.243549	0.141512	0.9735	0.143428	0.191734	0.184842	0.277414	0.477807	0.401942	0.19027	0.313186	0.219335
AC006504	0	0.113915	0	0	0	0	0	0	0	0	0	0	0	0	0	0	0	0	0	0	0	0	0	0	0	0	0	0	0	0	0	0	0	0	0	0.151109	0	0	0	0	0	0	0.224612	0	0	0	0	0	0
AC006504	0.159875	0.57119	1.9776	0.777689	0.33945	1.3656	0.428713	0.242981	0.101002	0.627302	0.320674	0.475073	0.393761	0	0	0.053712	1.37915	0.267568	1.16285	0.647046	1.80769	3.1427	0.746928	0.67889	0.78904	1.18622	0.808436	0.331442	0	0.730717	2.4892	0.69378	0.564318	0.569661	0.274912	4.59348	0.896193	0.431109	0.116604	1.7323	1.38222	0.061962	0.175975	0.592241	2.59769	0.347447	0.957472	0.728531	0.0532836
AC006511	0	0.0719655	0	0	0	0	0	0	0	0	0	0	0	0	0	0	0	0.107877	0	0	0	0	0.107551	0	0	0	0	0	0	0	0	0	0.0875072	0	0	0	0	0	0	0	0	0	0	0.217069	0	0	0.0438669	0	0
AC006511	0	0	0	0	0	0	0	0.0779258	0	0	0	0	0	0	0	0	0	0	0	0	0.0527037	0	0	0	0	0	0	0	0	0	0	0	0	0.0322402	0	0	0	0	0.280467	0	0	0	0	0	0	0	0	0	0
AC006511	0.0569382	0.0762842	0.536612	0.171456	0.21492	0.0262889	0	0.475946	0.0809348	0.00827437	0.0326301	0.317237	0.0613526	0	0.0721339	0.200855	0	0.0571752	0.163146	0.03292	0.799866	0.134309	0	0.22667	0.131138	0.256494	0.0654358	0.0131156	0.0222382	0.0144577	0.10074	0.0549075	0.340115	0.0238682	0.0217573	0.0337305	0.265976	0.368485	0.0726729	0.0560859	0.101848	0.0220672	0.125344	0.0479367	0	0.226857	0.147248	0.0185329	0.170789
AC006511	0	0	0	0	0	0	0	0.0458387	0	0	0	0	0	0	0	0	0	0	0	0	0	0	0	0	0	0	0	0.0833693	0	0	0	0	0	0	0	0	0	0	0.263969	0	0	0	0	0	0	0	0	0	0
AC006511	0.0506128	0.084762	0.0993747	0.0488489	0.0895517	0.0681579	0	0.0213673	0.0865988	0.0306465	0.0483418	0.0469991	0.0519397	0.0123072	0.124679	0.0637649	0.107804	0.0988235	0.0464812	0.073157	0.31793	0.0165818	0.014075	0.100744	0.235914	0.0782351	0.0290832	0	0	0.0749674	0.149247	0.0813461	0.0458076	0	0.0241752	0.0874512	0.059107	0.0113732	0.0307616	0.0727055	0.0377224	0.0653858	0.0278548	0.0710188	0.656752	0.0305538	0.0631486	0.109827	0.0702848
AC006511	0	0	0	0.0432276	0	0	0	0.0236356	0	0.122039	0.0267369	0	0	0.408411	0	0	0	0.124931	0.16453	0.0809232	0.127884	0	0	0.0495284	0.122804	0	0	0.47286	0	0	0.0330181	0.112477	0.126676	0.0195575	0.071311	0	0.130763	0.0251612	0	0	0.611995	0	0.225953	0	0	0.0675947	0	0	0.0310984
AC006547	0.0568675	0.248444	0.487885	0.383722	0.227485	0.10845	0.0568296	0.288094	0.119104	0.29104	0.191286	0.202045	0.125597	0.140686	0.271471	0.128753	0.355481	0.604146	0.46594	0.171543	0.216026	0.597809	0.198023	0.383875	0.280661	0.402936	0.233003	0.233509	0.125538	0.216596	0.428705	0.342745	0.292028	0.220248	0.184235	0.117178	0.236771	0.263353	0.135247	0.106553	0.468068	0.182068	0.0816446	0.0853462	0.125543	0.546289	0.139661	0.12474	0.131846
AC006547	0	0	0	0	0	0	0	0	0	0	0	0	0	0	0	0	0	0	0	0	0	0	0	0	0	0	0	0	0	0	0	0	0	0	0	0	0	0	0	0	0	0	0	0	0	0	0	0	0
AC006547	0	0	0	0	0	0	0	0	0	0	0	0	0	0	0	0	0	0	0	0	0	0	0	0	0	0	0	0	0	0	0	0	0	0	0	0	0	0	0	0	0	0	0	0	0	0	0	0	0
AC006557	0	0.189859	0.150248	0.19695	0.100294	0.0785145	0.456001	0.0215373	0.0134289	0.148273	0.0487265	2.11599	0.157059	0.198482	0.466776	0.199958	0.190159	0.512279	0.356068	0.0245797	0.524388	0.233992	0.255366	0.203091	0.0279755	0.31543	0.0390861	0.117513	0.166041	0.496562	0.96278	0.450963	0.415549	0.392066	0.146206	0.125924	0.297887	0.0458549	0.124026	0.900346	0.887193	0.098859	0.0935882	0.0143168	0	0.862314	0.0810104	0.415127	0.340051
AC006557	0	0	0	0.208608	0	0.0756019	0	0	0	0	0	0	0	0	0	0.0550115	0.0261578	0	0	0	0	0	0	0	0	0.0216949	0	0	0	0	0	0	0	0	0	0	0	0	0	0	0	0	0	0	0	0	0	0	0
AC006557	0	0	0	0	0	0	0	0	0	0	0	0	0	0	0	0	0	0	0	0	0	0	0	0	0	0	0	0	0	0	0	0	0	0	0	0	0	0	0	0	0	0	0	0	0	0	0	0	0
AC006557	0	0	0	0	0	0	0	0	0	0	0	0	0	0	0	0	0	0	0	0	0	0	0	0	0	0	0	0	0	0	0	0	0	0	0	0	0	0	0	0	0	0	0	0	0	0	0	0	0
AC006557	0.275396	0.251569	0.184336	0.0289961	0.38391	0.231187	0.551467	0	0.138395	0.0363828	0	1.4879	0	0	0.0264313	0.336445	0.0799893	0.0419003	0.165544	0.180938	0.643362	0.196855	0.167095	0.232558	0	0.165855	0.0575448	0	0.0488911	0.222499	0.664434	0	0.169943	0.104949	0	0.0741571	0.233902	0	0.502143	2.95934	0.746386	0	0	0.021078	0.593235	0.136023	0.0340766	0.122235	0
AC006557	0	0.0182963	0	0.0189797	0	0	0	0	0	0	0	0	0	0	0.0173009	0	0.0261789	0.109705	0	0	0	0	0	0	0.161756	0	0	0	0	0	0	0	0	0	0.0469651	0	0	0.0441895	0	0	0	0	0	0.0137968	0	0	0	0.02667	0
AC006566	0.316634	0.309325	0.466267	0.183359	0.560236	0.0913707	0	0.45115	0	0.143793	0.0567051	0	0.182776	0.346473	0	0.498642	0.126455	0.3312	1.13407	0	2.78004	0.46681	0.52832	1.62816	0.26045	1.41588	0.227431	1.32196	0	0.502496	1.33051	0.381676	0.161197	0.124436	0.453722	0.293087	1.43288	0.0533633	0.144334	0.682269	0.530982	0	0	0.0333221	1.60773	0.573435	0.0269358	0	0.461688
AC006566	0.00915427	0.0715437	0.363969	0.0318068	0.140375	0.211331	0	0.185504	0.0216872	0.0266063	0.0786917	0	0	0.186983	0.115974	0.184529	0.0584953	0.168527	0.100884	0.132318	0.39207	0.0539842	0	0.242953	0.406616	0.230447	0.0105205	0.0632599	0	0.302177	0.550679	0.0551736	0.161561	0.0671549	0.0437254	0.108461	0.513149	0.098739	0.00834573	0.270517	0.0272912	0	0	0.0693634	0.619752	0.414467	0.0872195	0.0893889	0.0762739
AC006581	0	0.182815	0	0.142233	0.289719	0	0	0.103692	0.0646536	0	0	0.076026	0.157534	0	0	0.0343822	0	0.205531	0.135339	0	0.14026	0	0	0.0543215	0	0	0	0.0471473	0	0.0519719	0.144854	0	0.166722	0.257401	0.117318	0	0.143418	0	0.0746404	0	0.610201	0	0	0	0	0.593089	0.111436	0.199863	0
AC006581	0.267747	0.348756	0.591416	0.465148	0.0526376	0.463581	0	0	0.140959	0.259397	0.255734	0.165753	0	0	0.376893	0.787088	0	1.94178	0.0491781	0.516011	0.229348	1.75439	0.595666	0.414515	0.0734126	0.295623	0.666697	0.308375	0	0.283275	0.789532	0.215165	0.0605819	0.187064	0.255779	0.0660895	0.781707	0	0.162732	0.329674	0.266074	0.432372	0	0.0751394	0	1.21225	0.0607387	0.290498	0
AC006942	0.351418	0	0.0574988	0.180891	0	0	0	0	0.123339	0.141858	0	0.290069	0	0	0.0412227	0.196772	0	0.39209	0.301216	0	0	0	0	0.259072	0	0.25867	0	0	0	0	0	0.141202	0.0530091	0.122761	0	0	0.182398	0	0.0355977	0	0.232815	0	0	0	1.05739	0.0707145	0.0797196	0.127093	0
AC006946	0.0619029	0.276453	0	0	0.438112	0.285812	2.78635	0.078401	0.342191	0.62971	0.177376	0.229932	0.0476444	0.0903152	0.261412	0.20797	0.0988892	0.725208	0.545757	0.357904	2.7573	0.243368	0.309864	0.657158	0.40735	2.13245	0.142283	0	0	0.550142	0.547618	0.67157	0.504233	1.29747	0.059136	1.28351	0.72292	0.333846	0	0	0.738194	0	0.20441	0	0	2.57849	0.168513	0.100744	1.23787
AC006946	0.206242	0.262025	0.167562	0.0658938	0.268443	0.377612	0.204328	0.261208	0.258343	0.180862	0.478885	0.105664	0.700632	0.176392	0.090098	0.077652	0.181776	0.285656	0.548624	0.575655	1.15745	0.139798	0.628918	0.160434	0.210595	0.0188453	0.0899049	0.0655274	0	0.316018	0.213907	0.282898	0.801357	0.0745307	0.176642	0.31598	0.672733	0.124652	0.168575	1.87393	0.424041	0	0.383571	0.0538872	0.240737	0.476549	0.0725993	0.428242	3.0339
AC006946	0.107429	0.179914	0.237297	0	0.12672	0.217005	0.102885	0.510229	0.0212091	0.468356	0.0384784	0.099759	0.868187	0.156738	0.170125	0.631614	0.171617	0.584332	0.295979	0.155281	0.828201	0	0.492941	0.0356395	0	0.0711685	0.308656	0.0309326	0	0.375078	0.190073	0.129497	0.437536	0	0	1.07395	0.564566	0	0.195882	0.165346	0	0	0.059124	0	0	0.778233	0.0365557	0.524509	1.70071
AC006947	0	0.046837	0	0.340105	0	0.0484227	0	0	0	0.0609637	0.0601027	0	0.129152	0	0.132867	0	0.469111	0.070209	0	0.0606367	0	0.412317	0	0.111337	0.207042	0.055582	0	0.289898	0	0.213042	0.0742226	0.151705	0.113904	0.219819	0.200378	0	0.0489913	0	0.0382455	0.413228	0.312665	0.243879	0	0.105956	0	0.0759742	0.0285497	0	0
AC006960	0	0.148164	0	0	0	0	0	0.504226	0	0	0	0	0	0	0	0	0	0	0	0.191818	1.3641	0	0	0.176101	0	0	0.152512	0	0	0	0	0	0	0.139075	0.126775	0	0	0	0	0	0	0	0.146071	0	0	0	0	0	0
AC006960	0	0	0	0.0442859	0.270623	0	0.21972	0	0	0	0.0547829	0.0710149	0.0294301	0	0	0	0	0	0	0	0	0	0.255205	0.101482	0.251621	0	0	0	0	0	0.0676529	0.0921846	0.207644	0	0	0	0	0.0515544	0	0	0.113996	0.0740977	0.0420882	0.12877	0	0.692496	0.0260227	0.0622299	0
AC006960	0	0	0.339284	0.100067	0.135887	0.132974	0	0	0	0	0	0	0.132999	0	0	0	0.046008	0.0964004	0.380869	0.0416286	0.0493396	0.113226	0	0.229306	0	0.190792	0	0	0	0	0.0509556	0	0.0390989	0.0301823	0.0275129	0	0	0	0	0	0.128791	0	0	0.0242471	0	0	0	0	0
AC006967	0	0	0	0.1597	0	0	0	0	0	0	0	0	0	0	0	0	0	0	0	0	0	0	0	0	0	0	0	0	0	0	0	0	0	0	0	0	0	0	0	0	0	0	0	0	0	0	0	0	0
AC006967	0	0	0	0.10887	0	0	0	0	0	0	0	0	0	0	0	0	0	0	0	0	0	0	0	0	0	0	0	0	0	0	0	0	0	0	0	0	0	0	0	0	0	0	0	0	0	0	0	0	0
AC006967	0	0	0	0.0860598	0	0	0	0.0470549	0	0	0	0	0	0	0	0	0	0	0	0	0	0	0	0	0	0	0	0	0	0	0.0328671	0	0.756581	0	0	0	0.0216942	0	0	0	0	0	0	0	0	0	0	0	0
AC006970	0	0.0582754	0	0	0	0.36149	0	0.0661068	0	0	0	0	0	0	0	0.0438395	0	0.698841	0.0575219	0	0.26826	0	0	0	0.0858682	0	0	0	0	0	0	0	0	0	0	0	0	0	0	0	0	0	0.0574521	0	1.2368	0	0.035522	0	0.0869797
AC006970	2.03302	1.19311	1.49689	5.4337	0.430426	0.300855	0.174732	0.990328	0.49399	2.04537	0.672162	3.09804	9.16779	2.39573	1.48592	0.612965	0.832751	0.0436215	0.344689	0.753483	1.16097	2.40806	0.956774	0.553396	2.48698	0.414403	1.67744	0	0.458095	0.430186	0.922303	0.848299	0.495387	0	0.273893	0.617627	0	7.69604	0.641582	0.192557	0.660489	0	0.172135	0.504707	0	4.24831	2.12858	0.593861	0.521208
AC006970	0	0	0	0	0	0	0	0	0	0	0	0	0	0	0	0	0	0	0	0	0	0	0	0	0	0	0	0	0	0	0	0	0	0	0	0	0	0	0	0	0	0	0	0	0	0	0	0.174145	0
AC006972	0	0.0196269	0	0.1018	0	0	0	0	0	0	0	0	0	0	0	0	0	0	0	0.152458	0.120466	0	0	0.0233277	0.0289201	0.046583	0.0202029	0	0	0.0223187	0.0311028	0	0	0	0	0	0	0	0	0	0	0	0	0	0	0	0	0	0
AC006974	0	0	0	0.313336	0	0	0	0	0	0	0	0.10049	0	0	0	0.624881	0.0864375	0	0	0	0	0	0	0	0	0	0	0	0	0	0	0.0163058	0	0	0	0	0	0	0	0	0	0	0	0	0	0	0	0	0
AC006974	0	0	0	0.153322	0	0	0	0.0838322	0	0.0360714	0	0	0	0	0.104821	0	0	0	0.0729455	0	0	0	0	0	0	0	0.0380349	0	0	0	0.0292777	0.239364	0	0.173419	0	0.0245075	0	0.133865	0	0.0815005	0	0	0.0364284	0	0	0.599373	0.0112617	0	0
AC007000	1.07402	1.31332	0.414223	2.75437	1.35737	0.974065	0.636744	0.809683	0.686598	0.167228	0.512917	1.13982	1.299	0.559636	1.02589	1.18129	0.653615	0.684759	2.22633	0.591398	2.49712	2.91551	1.74939	1.73063	1.55655	2.64274	1.05798	0.500688	0	1.46097	2.71464	1.01722	1.07621	1.66155	0.977159	1.13617	0.866047	0.448212	0.466268	2.77081	1.67721	0.644202	0.788121	0.516702	0	1.52829	0.73093	2.4138	2.59942
AC007000	0.542	0.884422	0.429765	1.20718	0.147537	0.336871	0.638856	0.105608	0.0658484	0.0908822	0.716789	0.077431	0.320891	0	0	0.245123	0.599427	0.976871	1.42435	0.723158	0.999963	1.39324	0.904354	1.16183	0.274355	1.38099	0.0958292	0	0.0814183	1.90557	2.72932	1.35693	0.452809	0.830168	0.278801	0.123494	1.60675	0	0.190049	0.924035	1.11866	0	0.0917817	0.175505	0.705652	1.28361	0.425608	0.0678524	0.41686
AC007000	0.0658158	0.698077	0.436133	1.67698	0.970426	1.40544	1.1976	1.5421	0.64968	1.14774	1.08438	2.44466	0.278608	1.48837	0.86855	1.27142	3.20677	2.53344	2.10342	1.52211	1.91681	0.776252	0.164725	3.8865	2.43618	5.3629	0.718563	0.568519	0.385582	1.62941	5.18187	1.15036	4.5569	3.31076	1.32035	2.68053	3.03603	0.709897	1.08005	0.810382	1.42255	0.255079	0.253553	0.166232	1.11395	1.78792	2.06039	1.23179	0.438705
AC007001	0	0.203007	0	0.105295	0.0357464	0	0	0.575721	0.0239315	0.0440394	0.694679	0.56282	0	0.884281	0	0.763593	0.0968229	0	2.271	0.0438032	0.259585	0.0595706	0.404519	0.160857	3.98838	0.722732	0	0.244322	0	0	0.268087	0.146119	0.0822828	0.508143	0.0289501	0	0.49547	0.980611	0	0.223883	0.225865	0	0.0333565	0.127569	0	0	0.0824959	0	0.707002
AC007003	0	0	0	0	0	0	0	0	0	0	0	0	0	0	0	0	0	0	0	0.0125473	0	0	0	0	0	0	0	0	0	0	0	0	0	0	0	0	0	0	0	0	0	0	0	0	0	0	0	0	0
AC007009	0	0	0	0	0	0	0	0	0	0	0	0	0	0	0	0	0	0	0	0	0	0	0	0	0	0	0	0	0	0	0	0	0	0	0	0	0	0	0	0	0	0	0	0	0	0	0	0	0
AC007009	0	0	0	0	0.275289	1.34693	0	0.295581	0.3686	0	0	0	0	0.340499	0	0	0	1.17176	3.08635	0	0.399821	0	0	0.309695	0	0	0	0	0	0	0.825833	0.562644	0.316836	0.244581	0.668848	0	2.99804	0	0	0	3.13096	1.80901	0.513767	0	0	0	0.476485	0.759634	0
AC007014	0.0332855	0.408787	0.294092	0.501157	0.431887	0.115262	0	0.548036	0.0525708	0.411155	0.23844	0.370907	0.102475	0.291378	0.210844	0.25161	0.584905	1.05843	0.18341	0.192447	0.228095	1.37403	0.610924	0.353357	0.0547585	0.485112	0.535544	0	0	0.0422591	0.588913	0.280861	0.451881	0.174414	0.158989	0.0492963	0.505333	0.224389	0.0303456	0.819682	0.645012	0	0.0366375	0.196163	0.338019	0.180844	0.135915	0.162512	0.388272
AC007014	0	0.283956	0.187261	0.736404	0.900004	0.293569	0.243572	0.697916	0.200845	0.2156	0.971681	0.0787242	0.261	0.43291	0.0447512	0.249217	0	0.212826	0.0934281	0.245078	1.30714	0.833242	0	0.112499	0.557874	0.336973	0	0	0	0.376715	0.374987	0.153288	0.920743	0.533073	0.0404939	0.251112	0.445524	0.228605	0.231868	0.991661	1.13734	0	0.186629	0.142749	0	0.153535	0.115391	0.689856	0
AC007029	0.778434	0.651828	0.382101	0.375652	1.75991	0.0748773	0	0.657266	0.35859	0.424214	0.55763	0.361427	0.449349	1.5143	0.479395	0.980716	0.829027	0.651396	1.85871	0	0.111132	0.637576	0	0.430407	1.60077	0.0859479	0.596406	0.224138	0.12668	0.082358	1.49204	0.860144	0.616464	0.54386	0.49576	0	0	2.36146	0.35484	2.71569	1.54714	1.13135	1.78505	0.873826	0.878345	0	0.0441472	0.422289	0.432398
AC007032	0.143831	0.053528	0.141201	0.138818	0.113106	0.166021	0.137746	0.151804	0.0567914	0	0.240411	0.445206	0	0.139898	0.12654	0.161073	0.191474	0.441314	0.26418	0.0346495	0.533881	0.188488	0	0.349915	0.157746	0.0317611	0.110198	0.441749	0.140439	0.0608691	0.212064	0.0866883	0.455616	0.0502444	0.160302	0	0.05599	0.0969613	0.0218546	0.0885489	0.250132	0.185813	0.184701	0.161457	0	0	0.0326282	0.117039	0.079894
AC007036	0.963996	0.302703	0	0.732689	1.38584	0.486814	0.259654	0.343382	0.404421	0.634782	0.517917	1.23085	0.973812	0.307661	0.349843	0.303624	0.57749	0.605006	0.531182	0.391889	0.877352	0.888256	0.603178	0.679583	0.842502	0.598702	0.311587	0.485743	0.352974	1.64459	2.23857	0.581009	0.654356	0.347275	0.259005	0.356922	1.0906	0.0812326	0.32957	1.11277	1.07772	0.116753	0.828963	0.253623	0	1.25481	0.184514	0.490268	0.100401
AC007036	1.1151	0.0518744	0	0.860992	0.931697	0.321784	0	0.0588456	0.330222	0.168801	0.1997	4.40081	0.250324	0.203364	0	0.273169	0.371117	2.09952	0.563241	0.470108	0.318393	0.0913325	0.15505	0.924833	0.229309	1.60056	0.320381	0	0.725871	0.589887	0.575437	0.280034	1.70309	0.0486922	0.310701	0.825741	1.84485	0.375864	0.804818	0.572089	3.11663	0	0.460274	0.0782344	0	0.252436	0.379443	0.680542	0
AC007036	0	0	0	0	0	0	0	0	0	0	0	0	0	0	0	0	0	0	0	0	0	0	0	0	0	0	0	0	0	0	0	0	0	0	0	0	0	0	0	0	0	0	0	0	0	0	0	0	0
AC007038	0.276281	0.364545	0.436433	0.418887	0.314041	0.307308	0.471457	0.260845	0.321317	0.638746	0.338252	1.48335	0.645663	0.630285	0.662908	0.135011	0.882712	0.706189	0.75288	0.508256	1.88466	1.16518	0.469371	0.819903	0.834655	0.86522	0.50225	0.364488	0.127526	1.67092	1.91972	0.762952	0.722876	0.615929	0.65743	0.252945	0.921016	0.616319	0.499179	1.11332	0.688884	0.253091	0.387041	0.384852	1.17328	1.61023	0.888841	0.465986	0.401802
AC007038	0.329257	0.367607	0.202023	0.730898	0.550205	0.60175	0	0.208504	0.108338	0.259178	0.235862	0.25479	0.54907	0.24019	0.289673	0.184363	0.701312	0.688807	0.99785	0.118979	3.19641	0.431484	0.0915635	0.364101	0.180555	1.4905	0.567593	0.0316015	0.107164	0.766375	1.50491	0.330743	0.744993	0.460076	0.498021	0.528269	0.993331	0.369938	0.400234	0.574331	1.4724	0.691211	0.453017	0.0231003	2.13622	0.447221	0.653557	0.178617	0.228616
AC007064	0	0	0	0	0	0	0	0	0	0	0	0	0	0	0.122141	0	0	0	0	0	0	0	0.19304	0.076762	0	0	0	0	0	0	0.30704	0	0	0	0	0	0	0	0	0	0	0	0	0.0487015	0	0	0	0	0
AC007064	0	0.0453382	0.0597987	0	0.0479002	0.0468732	0	0	0	0	0.116359	0	0	0	0.25723	0	0	0	0.358017	0	0.139138	0.798246	0	0	0	0.0538034	0	0	0.317206	0.103112	0.431085	0	0.220518	0.127671	0.155173	0	0.142271	0.273754	0.0370216	0.0500006	0	0	0	0.136754	0	0	0.0276361	0.264353	0
AC007064	0	0	0	0	0	0	0	0	0	0	0	0	0	0	0	0	0	0	0	0	0	0	0	0	0	0	0	0	0	0	0.100066	0	0	0	0	0	0	0	0	0	0	0	0	0	0	0	0	0	0
AC007064	0	0	0	0	0	0	0	0	0	0	0	0	0	0	0	0	0	0	0	0	0	0	0	0	0	0	0	0	0	0	0	0	0	0	0	0	0	0	0	0	0	0	0	0	0	0	0	0	0
AC007066	0.213167	0.713988	0.313904	1.60476	0.628612	0.246053	0	1.14741	0	0.0387223	0.152702	1.18768	0.738301	1.63279	0.337572	0.35808	0.085133	0.802704	0.234919	0.539205	1.91725	0.62854	0	0.282871	1.13973	0.282432	1.59237	0	0	1.1502	3.96009	0.770866	0.289394	0.223396	0.661826	0.236777	0.871299	0.50296	0.388679	0.787411	0.87382	0.51635	0.410609	0.673001	0.541185	0.386053	0.906697	0.954029	0.710448
AC007066	0.460982	0.421098	0.833109	0.428737	0.140059	0.370858	0.494993	0.265382	0.292331	0.685134	0.410278	0.778306	0.55908	0.407615	0.501422	1.16741	0.870307	0.514335	0.954464	0.504784	0.909397	1.02973	0.279699	1.01026	1.73506	1.28632	0.288971	0.27351	0.286434	0.594128	1.22341	0.900869	0.436181	0.548981	0.493756	0.186196	0.579132	0.122422	0.241972	0.928803	0.73921	0.270698	0.199887	0.758567	1.0403	0.645114	0.389777	1.36405	0.651794
AC007066	1.18701	0.279005	0.45999	0.0723564	0.147385	0	0	0.949496	0.394685	0.453945	0	2.5526	0.0961684	0.546894	0.72552	0.157418	0	0.313672	0.413096	0.090302	0.214058	0.245614	0.521208	0.165806	0.513888	0.496647	0.861578	0	0	0.0793171	0.552673	0.225923	0.339259	0.0654723	0.6565	0	0.364796	0.168464	0	0.692316	0.093126	0.484257	0.0687657	0.841561	0	0	0.29762	0.101674	0
AC007091	0	0.0252862	0	0.104923	0	0	0	0	0	0	0	0	0	0	0	0.133157	0	0	0	0	0.0194001	0	0	0	0	0	0	0	0	0	0	0	0.0461206	0	0	0	0	0	0	0	0	0	0	0	0.613323	0	0.00770667	0	0.0754827
AC007092	0	0.0274777	0	0	0	0	0	0	0	0	0	0	0	0	0	0	0	0	0	0	0	0	0	0	0	0	0	0	0	0	0	0	0	0	0	0	0	0	0	0	0	0	0	0	0	0	0	0	0
AC007098	0.101296	0.0753962	0.0828697	0.186841	0.110634	0.168889	0.0179649	0.199566	0.0355523	0.0190821	0.0430003	0.243868	0.574621	0.0109473	0.075255	0.0598703	0.0779127	0.0816251	0.186053	0.0867647	0.392064	0.176995	0.0250395	0.0846339	0.129611	0.253508	0.0603625	0.0345677	0.0366322	0.257209	0.305338	0.158283	0.224104	0.310606	0.075264	0.10557	0.166491	0.0303497	0.0923489	0.729868	0.408244	0.0436207	0.0619425	0.0979159	0.647682	0.101917	0.0689371	0.0366343	0.26883
AC007098	0.442598	0.926531	0.0814697	0.640759	0.326296	0.0638599	0	0.0700696	0.0436896	0.482394	0.951162	0.410996	0.29807	0.322871	0.350449	0.18587	0.0883806	1.85183	0.12194	0	2.36951	1.19628	0.553872	0.0734154	1.09219	0.659714	0.0635815	0.318598	0	0.07024	1.07673	0.266758	0.225325	0.289898	0.0528518	0.327746	0.129219	0.149185	0.201753	1.02181	0.907154	0	0.0608961	0	0	0.601169	0.602422	0.900384	0
AC007099	0.376955	0.248691	0.555094	0.416736	0.404221	0.276888	0.229732	0.0434017	0.0135309	0.286349	0.540062	0.445506	0	0.124993	0	0.0143912	0.410578	0.286761	0.188827	0.198131	0.998034	0.943075	0.228716	0.568428	0.225504	0.454037	0.157532	0.0394685	0	0.282797	1.87955	0.123924	0.116307	0.161609	0.114579	0.304514	0.10005	0	0.296798	0.0210973	0.766227	0	0.094299	0.173106	1.16001	0.0930925	0.0233216	0.0278853	0
AC007099	0	0	0	0.139975	0	0	0	0	0	0	0	0	0	0.0881649	0	0	0	0	0	0	0	0	0	0.0801889	0	0	0	0	0	0	0	0	0	0	0	0	0	0	0	0	0	0	0	0.0508756	0	0	0	0	0
AC007100	0	0	0	0.0177211	0	0	0	0	0.0241659	0	0	0	0	0	0	0	0	0	0	0	0.18349	0.0300771	0	0.0406081	0	0	0	0	0	0	0	0	0	0.0962103	0	0	0	0	0	0.207237	0	0	0.0842082	0	0	0	0	0	0.0254974
AC007100	0	0	0	0	0	0	0	0	0	0	0	0	0	0	0	0	0	0	0	0	0	0	0	0	0	0	0	0	0	0.0664383	0	0	0	0.548415	0	0	0.0611128	0	0	0	0	0	0	0	0	0	0	0	0
AC007106	0	0	0	0.00576086	0	0	0	0.0314987	0	0	0	0.0461893	0	0	0	0	0	0	0	0	0.0340857	0	0	0.0264022	0.00818293	0	0	0.0229153	0	0	0	0	0	0	0.00950348	0	0	0	0.00453474	0	0	0	0	0	0	0.0720657	0	0	0
AC007106	0	0	0	0.039368	0	0	0	0	0	0	0	0	0	0	0	0	0	0	0	0	0	0	0	0	0	0	0	0	0	0	0	0	0	0	0	0	0	0	0	0	0	0	0	0	0	0	0	0	0
AC007114	2.05681	0.579175	1.31337	2.70891	0.633373	1.08201	0.57525	1.7866	0.431217	0.601767	0.586749	0.862015	1.99632	0.916188	0.701396	1.90333	1.13401	1.20328	0.902664	2.06529	1.6371	0.518806	0.622599	1.05069	3.41363	1.43492	0.62755	0.524094	1.4929	1.22478	1.19155	1.71139	1.33438	0.429194	1.25195	0.593058	2.402	3.32529	0.721847	0.13447	1.24808	0.723075	0.230401	0.367782	1.2939	1.33505	0.30349	1.40708	1.59242
AC007114	0.0664	0.148268	0.223494	0.274654	0.106296	0.0985421	0.181688	0.198228	0.101126	0.203326	0.135901	0.581357	0.0985609	0.186833	0.12518	0.24698	0.18184	0.968395	0.224753	0.0891207	0.186882	0.0839081	0.0237411	0.232868	0.226274	0.49015	0.136267	0.0382377	0.18524	0.270968	0.495094	0.131494	0.16741	0.0894681	0.21295	0.0351211	0.437568	0.00639463	0.0691832	0.490545	0.459539	0.634166	0.0678662	0.095833	0.513753	0.31781	0.1162	0.285595	0.13436
AC007126	0	0	0	0.073779	0.0100189	0	0	0	0	0	0.0121689	0	0	0	0	0	0.0542743	0.0142151	0	0	0	0	0	0	0	0	0	0	0	0	0	0	0	0	0	0	0	0	0	0	0	0	0	0	0	0	0.0173412	0	0
AC007128	0	0.0367012	0.177492	0.0126907	0.168026	0.0379438	0.262347	0	0.00865304	0	0.156987	0	0	0.0479602	0	0.0736258	0	0.0366769	0.32604	0	0	0	0	0.0872427	0.0180263	0.0145179	0.0377783	0	0.0213981	0	4.16816	0	0.0148757	0	0.104677	0	0.0127964	0	0.00998965	0.0134918	0.065334	0	0.217096	0.470483	0	0.158755	0	0.0178328	0.0365193
AC007128	0	0	0	0	0.0217728	0.042612	0	0	0	0	0	0	0	0	0	0	0	0	0	0	0	0	0	0	0	0	0	0	0	0	1.50226	0	0	0	0.0176333	0	0	0	0	0	0	0	0	0.0932412	0	0	0	0	0
AC007132	0	0	0	0.131478	0	0	0	0	0	0	0	0	0	0.0236609	0	0	0	0	0	0	0	0	0	0	0	0	0	0	0	0.041179	0	0	0	0.0169956	0	0	0	0	0.05914	0	0.0966963	0	0.035701	0	0.0548966	0.293702	0.0441472	0	0.0270248
AC007159	0	0	0	0.00999398	0	0	0	0	0	0	0	0	0	0	0	0	0	0	0	0	0	0	0	0	0	0	0	0	0.0421278	0	0	0	0	0	0	0	0	0	0	0.0903113	0	0	0	0	0.438146	0.0468825	0	0	0
AC007161	0.0692502	0.061853	0.152964	0.256653	0.147033	0.111907	0.00663206	0.0789358	0.0820298	0.0704451	0.0297644	0.347251	0.0959388	0.0909313	0.153531	0.133776	0.0774385	0.440411	0.0992116	0	0.676232	0.449217	0.0577737	0.119463	0.0113925	0.532162	0.0238756	0.0797581	0.0811406	0.307719	0.710633	0.0751279	0.244435	0.188691	0.112463	0.205121	0.29114	0.177399	0.0189401	0.10232	0.289034	0.0268389	0.0228672	0.104944	0.210974	0.601989	0.103683	0.191593	0.0692396
AC007161	0.311245	0.449703	0.296567	0.678545	0.28075	0.190198	0	0.510137	0.0144582	0.146335	0.104922	0.918071	0	0.320542	0.0386579	0.215284	0.906678	1.19501	0.645657	0.0529272	2.25832	0.971715	0.641523	0.388724	0.331316	1.23714	0.23145	0.25304	0.214521	1.2552	2.23511	0.617944	0.472255	0.287807	0.314823	0.433843	0.70558	0.148109	0.150223	0.112715	0.736863	0.106436	0.0403045	0.107899	0.557777	0.795777	0.598077	0.327759	0.335605
AC007161	0	0	0	0	0	0	0	0	0	0	0	0	0	0	0	0	0	0	0	0	0	0	0	0	0	0	0	0	0	0	0	0	0	0	0	0	0	0	0	0	0	0	0	0	0	0	0	0	0
AC007163	0	0.051697	0.136371	0	0	0.0267236	0	0	0.0548487	0	0	0	0	0	0	0.0388907	0	0.154988	0	0	0	0.04551	0	0.0921669	0	0.0613494	0	0	0.0904235	0	0	0	0	0	0	0	0.108149	0	0.021107	0	0	0.358913	0	0.0389834	0	0	0.0157561	0	0
AC007179	0	0	0	0	0	0	0	0	0	0	0	0	0	0	0	0	0	0	0	0	0.0449702	0	0	0	0	0	0	0	0	0	0	0	0	0	0	0	0	0	0	0.0161605	0	0	0.0577863	0	0	0	0	0	0
AC007179	0	0.0025524	0	0.0158864	0	0	0	0	0	0.000830558	0	0	0	0	0.00241353	0	0	0	0	0	0.00195825	0	0	0	0	0	0	0.0013165	0	0.00145122	0.0161791	0	0	0.00838538	0.00109197	0	0	0	0	0.0126669	0	0	0.00629084	0	0.0309545	0	0	0	0
AC007179	0	0	0	0	0	0	0	0	0	0	0	0	0	0	0	0	0	0	0	0	0	0	0	0	0	0	0	0	0	0	0	0	0	0	0	0	0	0	0	0	0	0	0	0	0	0	0	0	0
AC007182	0	0	0.0138487	0	0	0.0108553	0	0	0.00742663	0.0341668	0.188632	0.244523	0.057906	0.205813	0	0	0.0600939	0	0.0310922	0	0.0161114	0	0	0	0	0.0373808	0	0	0	0.0955185	0	0.0113363	0	0.00985572	0.00898407	0	0.0219655	0	0	0	0.0140185	0	0.0103515	0	0	0.0170317	0.0128004	0	0
AC007182	0.808126	2.53759	0.966895	3.27584	0.953238	0.9328	0	0.767628	1.47577	0.990887	2.09851	5.722	0.971851	0.810591	2.23956	0.763593	4.92183	3.71933	1.66985	3.94229	6.83575	0.496421	0.589924	4.42355	3.8222	2.00759	2.72815	1.57064	0.887702	4.03985	1.60852	2.07003	2.67419	2.59365	0.916755	1.49606	3.83399	0	1.70373	2.98511	2.03279	1.1745	1.61223	1.27569	8.03566	3.75033	0.20624	0.328797	1.515
AC007193	0	0	0	0	0	0	0	0	0	0	0	0	0	0	0	0	0	0	0	0	0	0	0	0	0	0	0	0	0	0	0	0	0	0	0	0	0	0	0	0	0	0	0	0	0	0	0	0	0
AC007193	0.172069	0	0	0	0	0	0	0	0	0	0	0	0.264871	0	0	0	0	0	0	0.124357	0	0	0	0	0	0	0	0	0	0	0	0.0518538	0.1752	0	0	0	0	0	0	0	0	0	0	0	0	0	0	0	0
AC007193	0	0	0	0	0	0	0	0	0	0	0	0	0	0	0	0	0	0	0	0	0	0	0	0	0	0	0	0	0	0	0	0	0	0	0	0	0	0	0	0	0	0	0	0	0	0	0	0	0
AC007207	0	0	0.0567889	0.0223322	0	0	0	0.708215	0.0152271	0.0140106	0.0276255	0	0.296816	0	0.32571	0	0	0	0.871242	0	0.0330336	0	0	0	0.0317215	0	0	1.19923	0	0	0.272925	0.0464862	0.0261774	1.39432	0	0.142786	0.13511	0.727931	0.158212	0	0	0	0.339584	0.0649353	0	1.04762	0.104981	0	0
AC007216	0	0	0	0.0692661	0.0352726	0.483229	0	0.113618	0.0236143	0.152095	0.0856839	0.499824	0.115076	0	0.347266	0.0753471	0	0.450413	0.0329544	0.0432226	0.409831	0.470248	0	0.0793622	0.049194	0.0792391	0.0687317	0	0	0.303718	0.581975	0.108137	0.162384	0.031338	0.199965	0.177147	0.174608	0	0.0545238	0.0736386	0.178297	0	0	0.0251756	0.809785	0	0.0610518	0	0.199323
AC007216	0.105751	0.590342	0.0778629	3.00072	0.18711	0.366197	0	0.468773	0.0417554	0.461038	0.378772	0.392801	0	0	1.5072	0.888207	1.52042	0.176985	1.3985	0.458565	0.362338	1.97483	0.0882253	0.350826	0.521917	0.0700565	0.0607667	0.0608986	0.206514	0.335652	0.374205	0.254948	1.2921	0.387889	0.353584	0.313237	0.555745	0.784191	0.337437	0.846364	2.12808	0.30739	0.0582001	0.489678	0	0.287277	0.359845	1.11868	1.05735
AC007216	0.135814	0.894634	0.859982	1.28983	0.432544	0.4703	0	0.481629	0.450456	0.384866	0.311328	1.21072	0.919872	0.31704	0.114707	0.684424	0.173569	0.909195	0.673526	0.510403	1.09356	1.04119	0.271934	0.630783	0.647946	1.63749	0.421424	0.0469266	0.848711	0.758685	0.96117	0.605736	0.368759	0.384294	0.350306	0.502855	0.412379	0.292981	0.222873	0.585291	0.97175	0.421093	0.149491	0.800398	3.1262	0.713294	0.203343	0.397855	0.31685
AC007216	0.252899	2.25884	1.48965	1.67373	0.639238	1.12596	4.152	0.869386	1.76889	1.10255	1.70811	2.9523	0.333681	0.421685	0.114426	1.54757	0.519432	1.33022	1.39353	0.156663	1.54735	2.91175	2.77297	1.34238	0.594354	2.8242	0.913446	0.87382	1.83437	1.6054	1.59803	1.00165	2.10905	1.21159	1.10443	0.588573	1.09699	1.12035	0.197624	2.35768	2.47728	2.38036	0.874866	0.851669	0	1.30859	0.393397	1.94031	1.2643
AC007216	0	0	0	2.15742	0	0	0	0.235922	0	0	0	0	0	0	0	0.156455	0	0	0	0	0	0	0	0	0	0	0	0	0	0	0	0	0	0	0	0	0.217539	0	0	0	0	0	0	0	0	0	0	0	0
AC007218	0	0	0	0.17815	0	0	0	0	0	0	0.0440753	0	0	0	0	0	0	0	0	0	0	0	0	0	0	0	0	0	0	0	0	0	0	0	0	0	0	0	0	0	0	0	0	0	0	0	0	0	0
AC007218	0	0	0	0	0	0	0	0	0	0	0	0	0	0	0	0	0	0	0	0	0	0	0	0	0	0	0	0	0	0.288023	0	0	0	0	0	0	0	0	0	0	0	0	0	0	0	0	0	0	0
AC007218	0	0.012615	0	0.078517	0	0	0	0	0	0	0	0	0.104356	0	0	0	0.0180499	0	0	0	0	0	0	0	0	0	0	0	0	0.0717253	0	0	0	0	0	0	0	0	0	0	0.0168425	0	0	0	0	0	0	0	0.112972
AC007220	0.115474	0	0.0566813	0.312059	0.045403	0.111074	0.202746	0	0.395153	0.223745	0.110293	0.679118	0.192565	0	0.629867	0.242468	0.122979	0.0322096	0.042419	0.250363	0.032971	0.226989	0.41746	0.255388	0.443259	0.101997	0.0663537	0	0	0.342079	0.0340509	0.162393	0.156766	0.0605076	0.275781	0.0570061	0.202281	0.129741	0.175458	0.402848	0.143441	0.0372947	0	0.0486091	0.195442	1.60331	0.209563	0	0
AC007220	1.14865	0.414909	0.248747	0.469534	0.518056	0.428956	0.323547	0	0.293469	0.834624	0.0484022	1.12939	0.312027	0.394321	0.606337	0.822884	0.539695	0.678492	0.484007	0.0488322	1.09967	0.597688	0.507332	0.493142	0.444628	0.895231	0.232956	0	0.197924	0.514703	0.956372	0.162895	0.596243	0.637293	0.322739	0.350241	1.26252	0.592147	0.0924001	1.20634	0.151078	0.327337	0.0743722	0.255987	0	0.0611839	0.0459836	0.0549819	0
AC007221	0	0	0	0.024977	0	0	0.268494	0	0	0	0	0	0	0	0	0	0	0.0721851	0.0356496	0.0155858	0	0	0	0	0	0	0.0123921	0	0	0	0.0190779	0	0	0.0452013	0.0618054	0	0	0	0	0	0	0	0	0	0	0	0.00733832	0	0
AC007223	0	0	0	0	0	0	0	0	0	0	0	0	0	0	0	0	0	0	0	0	0.364872	0	0.0592281	0	0	0	0	0	0	0	0	0	0	0	0	0	0	0	0	0	0	0	0	0	0.120158	0	0	0	0
AC007250	0	0	0	0.626161	0	0	0	0	0	0	0	0	0	0	0.634195	0.151363	0	0	0	0	0	0	0	0	0	0	0.0690367	0	0	0	0	0.217234	0	0	0.229546	0.0889666	0	0	0	0	0	0	0	0.151724	0	0	0	0	0.400415
AC007255	1.36565	0.387231	1.89398	3.74078	3.02573	1.2177	0.46364	1.85774	1.36375	0.614279	0.217396	2.63023	0.0834201	0.864455	0.90778	2.32438	1.5583	1.47534	1.43334	1.80684	0.606561	4.14747	1.66378	5.82017	0.772661	2.24979	1.53625	0.216374	0.409206	1.67878	1.03552	1.18456	0.343333	0.00757242	2.5471	0.470858	1.63704	2.30889	2.57571	0.106763	0.743185	0.518077	0.02386	1.11934	2.78836	2.09375	1.61784	0.776125	0.168573
AC007255	0.450489	0	0.0947682	0.968957	0.189779	0.334278	0.431431	0	0.101642	0.0233807	0.184404	1.25497	0	0	0	0.0810788	0.0514036	0.430823	0.0354612	0.279063	0.220504	1.45481	0.751662	0.426996	0.211745	0.724768	0.22188	0	0	0.490233	0	0.0387876	0	0	0.799226	0	0.338203	0.390457	0.4107	0	0.143895	0.0623548	0	0.081272	0.871385	0.2331	0.416075	0	0
AC007262	0	0	0.0931445	0	0	0	0	0	0	0	0	0	0	0	0.0667782	0.0531264	0	0	0	0	0	0	0	0	0	0	0	0	0	0	0.783383	0.0762461	0.0858715	0.132576	0	0	0.517079	0	0.0576661	0	0	0	0	0	0	0	0	0	0
AC007262	0.113337	0.0328063	0.0473906	0.0923715	0.0363105	0.0936753	0.00134003	0.0939234	0.0475133	0.127086	0.0380886	0.0935512	0.064616	0.0428703	0.0649973	0.305556	0.0961156	0.22715	0.10794	0.190113	0.302036	0.0412573	0.0256814	0.0946948	0.110491	0.113087	0.032161	0.0193385	0	0.328643	0.302026	0.121439	0.188058	0.0571885	0.0280703	0.169926	0.132358	0.0565958	0.0357179	0.191236	0.0938576	0.0406718	0.0292625	0.0259164	0.151566	0.205258	0.0685618	0.186728	0.0233169
AC007272	0	0.0178638	0.0706841	0	0	0	0.0919394	0	0	0.0348776	0	0.118862	0	0	0	0	0	0.0803337	0	0	0.0274109	0	0	0.0849282	0	0.148394	0	0	0	0.0203137	0.0566174	0.0192868	0.13033	0	0.168134	0	0.0186854	0	0.0145869	0	0.0238502	0	0	0.0134706	0	0.0579535	0	0.104158	0
AC007277	0	0.103559	0.0546357	0.0537137	0	0.0107065	0	0.0469905	0.0219745	0.0067397	0.0265781	0	0	0.230058	0	0.0155812	0	0.0620944	0.153331	0.241328	0	0	0	0.381566	0	0.0860264	0.0106598	0	0	0.129538	0.0984661	0	0.062962	0.00972065	0	0.0961604	0.617438	0	0.059194	0.0228417	0.0829583	0	0	0	0	0.050395	0.0063125	0.57363	0
AC007278	0	0.017083	0.0225316	0.0354421	0	0	0	0.135651	0.0845807	0.0111177	0.0219214	0.0284167	0.0706588	0.0669708	0.0969215	0	0.146657	0.153645	0	0	0.0786385	0	0	0	0.100686	0	0.0351687	0.14098	0	0.0777033	0.433142	0.0368877	0	0.320701	0	0	0	0	0.0139494	0	0	0	0.0842082	0	0	0.969859	0.052065	0	0
AC007278	0	0	0	0.137176	0.119751	0.078122	0.324086	0.214296	0.0801705	0.270475	0.193931	0.0314241	0.0130228	0.148117	0.196495	0	0.0270297	0.226541	0.149174	0.146741	0.347844	0.0332602	0	0.134717	0	0.0896723	0	0.1559	0	0.365189	0.568792	0.101979	0	0.301446	0	0.0250589	0.0592794	0.0228128	0.0771284	0	0.378324	0	0.018624	0.0569807	0	0.858002	0.0806054	0	0
AC007285	0.252773	0.315031	0.683859	0.728487	0.769676	0.251058	0.0788166	0.617947	0.0928436	0.230652	0.286349	1.21184	0.0769153	0.531746	0.186182	0.281428	0.215987	0.314822	0.576568	0.059478	0.463255	0.254218	0.274638	0.280824	0.599585	0.194714	0.513438	0.345292	0.459186	0.514964	0.821648	0.496019	0.231435	0.166335	0.292016	0.252476	0.418766	0.562725	0.117903	0.477713	1.11285	0.0683484	0.174702	0.361285	0.537268	0.223567	0.236035	0.392243	0.636735
AC007285	0.352775	0.743967	0.461766	1.40732	0.739772	0.633421	0	0.89359	0.0619077	0.25633	0.280789	1.60154	0.573205	1.31532	0.0413819	0.625517	0.626171	1.83682	0.647955	0	0.872968	1.07871	0.457818	0.728202	0.257936	0.207735	0.405424	0.18058	0.688912	0.696704	5.96417	0.566988	0.744993	0.657251	1.42292	0.696619	0.823961	0.31709	0.357352	1.20658	0.934856	0.303829	0.431445	0.924012	0.796106	0.993825	0.0533516	0.127583	0.587869
AC007292	0.190522	0.546976	0.400796	0.252181	0.417361	0.439829	0	0.551539	0.343895	0.711951	0.233965	1.92083	0.35612	0.238258	0.632155	0.52578	0.869589	0.501063	1.07981	0.708132	0	1.71206	1.08992	0.577876	0.134327	0.973654	0.250235	0.407515	0	0.310995	0.818637	0.557741	0.960702	0.342282	0.130004	0.322474	0.190711	0.220177	0.620336	1.50806	0.770849	1.3713	0.0898747	0.527034	0	1.42946	0.222274	0.44295	0.0453554
AC007292	0.14567	0.262722	0.264012	0.441246	0.31722	0.362155	0.0214627	0.212877	0.318558	0.455949	0.513725	0.728373	0.327726	0.326969	0.0709795	0.357636	0.304308	0.975177	0.469255	0.0647862	0.767868	0.704853	0.317845	0.460953	0.497723	0.653242	0.50223	0.0129057	0.0218823	0.199168	0.297382	0.540287	0.775829	0.375779	0.321136	0.165953	0.170118	0.332372	0.173667	0.731245	0.517795	0.542852	0.345347	0.207546	0.227585	0.466747	0.320286	0.328253	0.093364
AC007292	0	0	0.251255	0.263483	0	0	0	0	0	0.082651	0	0.105627	0	0	0	0.0955382	0	0.0951853	0	0.0822077	0	0.111799	0	0.150944	0	0	0.0653625	0.131009	0.111066	0.361037	0.100627	0.137115	0.0772122	0	0.0543322	0	0	0	0	0.280115	0.59345	0.8817	0.0626018	0.47883	0	0	0.0387061	0	0
AC007298	0	0.241896	0.364626	0.215084	0.109528	0.142906	0	0.0392005	0.0244422	0.202407	0.044344	0	0.381155	0.0903152	0	0.0779889	0.197778	0.362604	0.170549	0.044738	0.583276	0	0	0.164289	0.152756	0.287061	0.0355707	0	0.0604431	0.0392958	0.547618	0.0746189	0.504233	0.0973103	0.266112	0.137519	0	0.208654	0.112871	0.342992	0.507508	0.239914	0	0.15635	0	0.280271	0.0842565	0.352605	0.154734
AC007298	0	0	0	0.109122	0	0	0	0	0.0744041	0.0684604	0	0.0874917	0.326326	0	0.0746026	0.0593512	0	0.0394213	0.0778748	0.0680931	0.161413	0	0	0.0312569	0	0.156042	0.0541401	0	0.0459985	0	0.166699	0	0.383732	0.024685	0.0900074	0.348848	0	0	0	0.290027	0.0351113	0	0.0259267	0.0594926	0	0.170633	0.0160302	0.115003	0
AC007308	0	0	0	0	0	0	0	0	0	0	0	0	0	0	0	0	0	0	0	0	0	0	0	0	0	0	0	0	0	0	0	0	0	0	0	0	0	0	0	0	0	0	0	0	0	0	0	0	0
AC007308	0.219962	0.340037	0.224245	0.421325	0.37921	0.244131	0.048613	0.2893	0.100213	0.28277	0.3515	0.958435	0.117205	0.148117	0.151837	0.525818	0.094604	0.552194	0.19579	0.0489136	0.130442	0.831506	1.21398	0.359246	0.194849	0.212972	0.116672	0.107182	0.0495634	0.0107409	0.883125	0.224354	0.689119	0.239383	0.42026	0.22553	0.246998	0.0798449	0.347078	0.104168	0.706206	0.311488	0.176928	0.0997163	0.572754	0.505608	0.207271	0.344209	0.14098
AC007314	0.0359366	0.320979	0.105838	0.541072	0.169558	0.165923	0	0.273085	0.227031	0.0261119	0.411889	0.400449	0.276591	0.419446	0	0.150917	0.803716	0.360862	0	0.519436	1.35444	0.988977	0.479696	0	0.11824	0.0476136	0.495598	0	0.0701782	0.456249	1.08089	0.30323	0.195149	0.527255	0.377633	0.585448	0.629516	0.145356	0	0.0884966	0.214272	0.0696387	0.355999	0	0	0.780988	0.14674	0.175455	0.479081
AC007317	0	0.0887245	0	0.0460193	0	0	0	0	0.0313779	0	0	0	0	0	0	0	0.12695	0	0.0437887	0.804059	0	0	0	0.0527269	0	0.0526452	0.0913284	0	0	0	0	0	0	0.0832818	0.0379581	0	0	0	0.181123	0	0	0	0	0	0	0	0	0	0
AC007319	0.172763	0.233493	0.107118	0.221152	0.117981	0.125947	0.557318	0.0575807	0.0574441	0.112317	0.0651359	0.287081	0.111974	0.225525	0.143993	0.0458224	0.348614	0.182613	0.561154	0.499431	2.95971	0.679206	1.44132	0.229255	0.523553	0.518035	0.146297	0.282757	0	0.773457	0.289578	0.0986453	0.901132	0.257286	1.15528	0.727192	0.88136	2.57449	0.024869	0.94045	1.17919	0.123341	0.370312	0.122484	2.093	0.477552	0.123762	0.473538	0.0151523
AC007327	0	0.343472	0	0	0	0	0	0	0	0.16765	0	0	0	0	0	0	0	0.128716	0	0	0.527037	0.151183	0.128328	0.102059	0	0	0	0	0	0	0	0.185417	1.14853	0	0	0	0.718539	0	0	0	0.114644	0	0	0	0	0	0	0	0
AC007327	0	0	0.130851	0	0.471665	0	0	0.112541	0	0.484241	0	0.330056	0	0	0	0	0	0.297428	0	0.192657	0.761147	0	0	0	0	0.117732	0.20424	0	0.260289	0	0.0786077	0.107112	0.0603167	0	0	0	0.155657	0	0	0.0547052	0.132455	0	0	0	1.20316	0	0	0	0
AC007333	0	0	0	0.031213	0	0	0	0	0	0	0	0	0	0	0	0	0	0	0	0	0	0	0	0	0	0	0	0	0	0	0	0	0	0	0	0	0	0	0	0	0	0	0	0	0.218945	0	0	0	0
AC007333	0	0	0	0.0841354	0	0	0	0.0460027	0	0.0263921	0	0	0	0	0	0	0	0	0	0	0	0.142799	0	0	0	0	0	0	0	0	0	0	0	0	0	0	0	0	0	0	0	0	0	0	0	0.197343	0.0247193	0	0
AC007336	0.0848659	0.142126	0.10935	0.0737174	0.175184	0.0428569	0.0507973	0.0604597	0.0586409	0.123329	0.296368	0.315226	0.126554	0.0851247	0.117595	0.142559	0.245725	0.301818	0.23966	0.0153334	1.64472	0	0.00885018	0.443427	0.183244	0.604374	0.140201	0.164942	0.0103581	0.491588	0.572452	0.19181	0.0936107	0.28905	0.167212	0.102121	0.439795	0.0858163	0.106384	0.104494	0.237194	0.0205569	0.0525443	0.0178623	0.754097	0.739657	0.115512	0.15538	0.114905
AC007336	0	0.122096	0.268396	1.09769	0	0	0	0	0	0.238382	0.156677	0	0.196394	0.265919	0.153938	0.0306168	0	0	0.482069	0.0526897	0	1.36146	0	0.0483725	0	0.19319	0	0	0.284745	0	0.25798	0.483348	0.247439	0.152808	0	0	0.127712	0.24574	0.0996992	0	0.271687	0	0.200618	0	0	0.660171	0	0	0
AC007336	0.103401	0.167919	0.290688	0.0653218	0.410256	0.217005	0	0.0595267	0.0890783	0.0683019	0.121207	0.0174578	0.101289	0.0685727	0.0396959	0.0315807	0.210231	0.047196	0.176108	0.0679355	1.17558	0	0.156845	0.187107	0.309284	0.298908	0.0432119	0.075785	0	0.0596714	0.182945	0.135972	0.599789	0	0	0	0.285419	0.0126738	0	0	0.308264	0	0	0.0553979	0.509115	0.936312	0.051178	0.183578	0.0313288
AC007342	0.143797	0.128437	0	0.866022	0.542779	0.0663926	0.0826283	0	0.0227112	0.146278	0.247221	1.38871	0.0221351	0.251757	0.273261	0.0241552	0.0459429	1.25143	0.792352	0.0415696	0.541967	0.452264	0.0479865	0.152654	0.0473126	0.990714	0.0991547	0.0331233	0	0.146051	0.559718	0.104001	0.390436	0.180837	0.164844	0	0.537377	0.387754	0.36707	0.0708224	0.814523	0	0.0316556	0.0242128	0	0.72918	0.548025	0.140414	0.1917
AC007342	0	0.229561	0	0	0	0	0	0	0	0	0	0	0	0.149992	0	0	0	0	0	0	0	0	0	0	0	0	0	0	0	0	0	0	0	0	0	0	0	0	0	0	0	0	0	0	0	0	0	0	0
AC007342	0.0243164	0	0.0358076	0.0234689	0.0239023	0.00467796	0	0	0.00320042	0.00294475	0.0406443	0	0	0.0118257	0.269552	0.0170195	0.0323709	0.00678267	0.0401965	0.00585791	0.652642	0.0477991	0	0.0752911	0.0133344	0.0429568	0.139727	0.0233384	0	0.0617439	0.0430224	0.00488523	0.00550195	0	0.0309726	0	0.00473289	0.202174	0.0147791	0	0.0120822	0.0157069	0.0089217	0.00341202	0	0.242208	0	0.00659563	0
AC007342	2.12906	0.316212	2.57431	0.927513	0.4608	0.687654	1.1972	1.31113	0.524444	0.3832	3.90381	0.925038	0.503624	2.90677	0.453668	2.22295	0.655266	0.539383	0.193732	1.24225	1.03734	1.82379	0.439981	1.86621	1.65487	2.21269	1.18973	6.0403	0	2.10787	0.362866	1.00066	0.437536	0.869973	4.07711	0.014464	1.24319	3.43674	0.222593	0.132277	1.03361	1.66543	1.08573	0.197336	0	2.4762	0.119637	2.54308	0.0650988
AC007342	0.597181	0.264579	1.11669	0.713599	0.402523	0.558014	0.0907805	0.456204	0.157197	0.254841	2.48525	0.73939	0.175097	1.18936	0.320236	1.44103	0.121142	0.444198	0.282051	0.328831	0.974354	1.13662	0.0158163	0.93082	0.436637	1.54477	0.838818	2.87128	0	1.11922	0.117398	0.45705	0.205899	0.854319	1.95596	0.0561545	1.54979	1.99373	0.0345674	0.0700288	0.395633	0.44085	0.11477	0.143649	0.449219	0.909846	0.012902	0.647923	0
AC007342	0.0313094	0.209737	0.207474	0.19944	0.083096	0.162629	0.0599697	0.168529	0.0741747	0.119436	0.145785	0.494257	0.53015	0.0456799	0.322281	0.177504	0.300099	0.340598	0.267408	0.169708	0.643659	0.107705	0	0.22851	0.309046	0.508166	0.350826	0.0450753	0.0152855	0.109313	0.360068	0.264187	0.43568	0.114842	0.224325	0.0463696	0.292512	0.116087	0.185536	0.183117	0.326695	0.0455041	0.0258468	0.112028	0.026496	0.453619	0.213077	0.229296	0.0782616
AC007342	0.738491	0.620806	0.767635	0.281747	0.686631	0.611738	0.698929	0.671223	0.466546	0.643914	0.448108	0.91973	0.421277	0.354923	0.908064	0.401346	1.15197	0.930592	1.08194	0.740924	1.42889	0.836843	0.449394	0.87621	0.986216	3.10803	0.988492	0.370239	0.0508995	0.705946	2.18278	1.66518	2.47694	0.783035	0.580985	0.772034	0.933454	0.632551	0.182178	0.716739	2.16278	0.521918	0.306018	0.219438	3.17625	1.90387	0.709528	0.735256	1.46228
AC007342	0.329419	0.300918	1.49938	0.763051	0.176623	1.38269	0	0.2655	0.189193	0.0870396	1.45878	0.0556179	0.138295	1.31077	0.569092	1.20733	0.0478402	0.751795	0.495045	0.735868	1.02609	1.53056	0.0499683	0.437136	1.0346	2.65843	1.30783	1.51762	0	0.760415	0.10597	0.397087	0.162624	0.533532	2.40312	0	0.839355	1.00942	0	0	0.491041	0.928516	0.131852	0.0756381	0	1.19318	0.0407612	0.438638	0
AC007342	0.615722	0.0163676	0.949872	0.15281	0.190217	0.355356	0.112319	0.297075	0.358886	0	1.34422	0.217813	0.0225666	0.641662	0.0773856	0.2832	0.140516	0.147211	0.177716	0.14833	0.728338	0.0288175	0	0.583613	0.771759	1.49562	0.252719	1.21569	0	0.576982	0.0518754	0.176715	0.179121	0.122908	0.728248	0.0217117	0.564974	0.553438	0	0.180508	0.524464	0.852257	0.0484091	0	0.1985	0.584096	0	0.763474	0
AC007344	0	0	0	0.0663539	0	0	0	0	0.00452429	0	0	0	0	0	0	0	0	0	0	0	0	0	0	0	0	0	0	0	0	0	0.0101365	0	0	0	0	0	0	0	0	0	0	0	0	0	0	0	0	0	0
AC007347	0.433541	1.04875	1.70246	0.66949	0.426158	0.417021	0	0.457572	0.285304	0.262513	0.207044	0.268391	0.389294	0.737949	1.22054	0.0606889	1.15429	1.08836	1.19445	0.208884	2.84712	0.568146	0.723384	1.63003	0.475483	2.6806	0.664325	0.0832209	0.141106	1.10084	3.3239	1.0452	1.37333	0.681518	0.483189	0.642079	2.36274	0.389685	0.592873	0.711752	1.2925	0.140021	0.0795333	0.365001	1.95674	3.40235	0.393397	1.41114	0.481639
AC007347	0	0	0	0	0	0	0	0	0	0	0	0	0	0	0	0	0	0	0	0	0	0	0	0	0	0	0	0	0	0	0	0	0	0	0	0	0	0	0	0	0	0	0	0	0	0	0	0	0
AC007349	0	0	0.101872	0	0.0408009	0	0	0.0438084	0	0.0251332	0	0.12848	0	0	0	0	0	0	0	0	0	0.407962	0.230859	0.0918006	0.227616	0.274975	0	0	0	0	0.489591	0	0	0.0362496	0	0	0	0	0	0.17036	0	0	0	0	0	0.751718	0	0	0
AC007349	0	0	0	0	0.0866188	0	0	0	0	0.053357	0	0	0.0282593	0.107137	0	0	0	0	0	0	0.125803	0.721741	0	0.0487224	0.241611	0	0	0	0	0.605994	0.649615	0	0.0996917	0	0.175376	0.0543774	0.171514	0.198014	0.635996	0.226042	0	0	0	0.0309118	0	0	0.0499749	0	0.183554
AC007349	0.0931384	0	0.0342883	0.215742	0	0	0	0.0294903	0.147102	0.0676753	0	0	0	0.339718	0	0	0	0	0.153964	0	0.438794	0	0	0.0926954	0.0766117	0.185103	0.160558	0	0	0.059124	0.411969	0	0.126444	0	0.0222438	0.0344848	0	0.0313938	0	0.0573401	0	0	0.0256294	0	0.551736	0.421692	0.0158464	0.151578	0
AC007349	0	0	0	0	0	0	0	0	0	0.0277316	0	0	0	0	0	0	0	0	0	0	0	0	0	0	0.0627871	0	0	0	0	0	0.0675258	0	0	0	0	0	0	0	0	0	0	0	0	0	0	0	0	0	0
AC007359	0	0	0	0	0	0	0	0	0	0	0	0	0	0	0	0	0	0	0	0	0	0	0	0	0	0	0	0	0	0	0	0	0	0	0	0	0	0	0	0	0	0	0	0	0	0	0	0	0
AC007362	0.0514715	0.151228	0.239355	0.141189	0.220488	0.128206	0	0.181844	0.0192537	0.0944835	0.217348	0.105655	0.0646362	0.126477	0.0629203	0.0455065	0.186089	0.158684	0.229881	0.105724	0.645102	0.186382	0.0135604	0.222881	0.231747	0.45225	0.0591532	0.0592817	0.00529029	0.0756661	0.517647	0.176338	0.323642	0.255512	0.082814	0.0481452	0.0474552	0.0474823	0.0740927	0.0400272	0.189793	0.0262481	0.0238547	0.09123	0.0458509	0.353242	0.06084	0.0529058	0.212175
AC007364	0.0241343	0.0161672	0.0959566	0.0335421	0.0227744	0.0362149	0	0.0275098	0.0114352	0.0280579	0.0276617	0.152395	0.0390081	0.0140846	0.0229314	0.0101352	0.0346988	0.0242347	0.0345761	0.0174421	0.231538	0.0332088	0	0.0928754	0.0476444	0.0863361	0.0804348	0.0361353	0.00942605	0.107243	0.132371	0.0232735	0.127781	0.0303509	0.0299722	0.0357432	0.163471	0.0260315	0.00880106	0.0653758	0.0323777	0.0701519	0.0079694	0.0182869	0.0898652	0.157349	0.049274	0.0235665	0.0482612
AC007365	0.712427	0.325394	0.476864	0.975138	0.152792	0.560684	0.651274	0.738245	0.690463	0.800014	1.76301	1.68397	0.423709	0.519709	0.0683758	0.707166	0.517315	0.379375	0.999249	0.374458	2.38554	1.27312	0.486294	1.41808	2.34405	1.07264	1.26534	0.671342	0	0.822267	1.83343	0.897807	1.14304	0.712677	0.55684	0.575516	0.642903	0.873218	1.6828	1.75441	1.54467	0	0.0712882	1.36318	5.4809	1.64211	0.308537	1.10674	1.88872
AC007365	1.04892	0.25095	0.386154	0.780969	0	0.259446	0	0	0.147916	0.10888	0.053671	0.695736	0.172997	0	0.0395495	0.188785	0	0.250783	0.0412842	0	0.513423	0.368195	0	0.248556	0.0616286	0.397073	0	0.517751	0.58525	0.095122	0.13256	0.225784	0.661147	0.196296	0.25051	0.055481	0.262492	0	0.0341528	0.46126	0.0558412	0	0	0	0	0.678441	0.0764837	0.060967	0
AC007368	0.0194873	0	0	0.050782	0	0	0	0	0	0.00117997	0.00232662	0	0.00999912	0	0	0	0	0	0	0.0140837	0.0111283	0	0	0	0	0	0	0	0	0.0288645	0.0258589	0.00195753	0.0044093	0	0.00930813	0	0	0	0	0	0	0	0	0	0	0	0.00110518	0	0
AC007368	0	0.139646	0	0	0	0	0	0	0	0	0	0	0	0	0	0	0	0	0	0	0	0	0	0	0	0	0	0	0	0	0	0	0.113202	0	0	0	0	0	0	0	0	0	0	0	0	0	0	0	0
AC007370	0	0.0717377	0	0	0.151583	0	0	0.0813782	0.0507408	0	0	0.119332	0.494537	0	0	0	0	0	0.0708102	0	0.330232	0.252609	0	0.0852641	0	0	0.073843	0	0	0	0.909461	0	0	0	0	0	0.300149	0.693048	0	0.553804	0.57467	0	0	0.324574	0	0	0.524737	0	0
AC007370	0	0.134635	0.0110985	0.0436448	0.0355607	0	0	0.0381819	0	0.0273816	0.10798	0.237955	0	0	0.0318275	0.0253208	0.0722398	0.0252273	0.116282	0	0.271148	0.0148153	0	0.100013	0	0.089872	0.00866162	0	0.0588726	0.0861183	0.0533389	0.03634	0.0511595	0.0710863	0.00719993	0.0111621	0.0704136	0.0101616	0.0618402	0.21344	0.134815	0.05842	0.0331832	0.158632	0.765373	0.136494	0.271848	0.122658	0.0125594
AC007376	0.336162	0	0	0.155734	0.198262	0.0388023	0.64388	0.340603	0	0.146555	0.0481617	0	0.0776194	0	0	0.254109	0	0.11252	0.259325	0	0.748672	0.26432	0	0.356867	0	0.489931	0.0386331	0.077434	0	0.341431	0.0594764	0.162086	0.091274	0.140917	0	0	1.02071	0	0.367765	0	0	0	0	0	0	0.3044	0	0.0547088	0.392129
AC007376	1.31601	0.797617	0.442954	0.60967	1.37491	0.434011	0	0.666699	0.593855	0.628377	0.646438	0.768144	0.289396	0.0548582	0.0396959	0.410549	0.480528	0.125856	1.28455	0.489136	1.48156	1.2565	0.941069	0.74843	1.97942	1.09599	0.777813	0.30314	0.807699	0.716057	0.86483	0.861157	0.969871	0.0394046	0.431036	0	1.53687	0	0.137117	0.0925937	0.784673	0	0.331094	0	0.636394	2.38334	0.307068	0.489542	0.814549
AC007378	0	0.0474249	0.375306	0.196785	0.400839	0.0980611	0	0.0537982	0.0670883	0.154322	0	0.157778	0.130773	0	0.0448448	0.0713538	0.067857	0.284361	0.187247	0	0.800479	1.66997	0.708755	0.0563671	0.559041	0.506517	0.0488167	0.0489228	0	0.431432	0.601234	0.204812	0.230667	0.222579	0.162315	0.314547	0.694487	0	0	0.0523019	0	0.0823136	0	0.035762	1.29409	0.615423	0.0867242	0.967819	0
AC007383	0	0	0	0.110924	0	0	0	0	0	0	0	0	0	0	0	0	0	0	0	0	0	0	0	0	0	0	0	0	0	0	0	0	0	0	0	0	0	0	0	0	0	0	0	0	0	0	0	0	0
AC007383	2.05674	2.4249	3.75559	2.61075	1.53327	1.2535	1.15032	1.58378	0.987513	1.45858	1.03723	3.60588	1.45636	1.22431	1.38968	1.10558	2.28679	0.853659	1.30557	5.18468	2.02956	5.14267	1.70216	2.51094	1.84067	2.31084	2.89316	0.871729	1.70299	1.52496	3.14405	2.77674	1.87637	0.793202	0.895953	0.194948	2.84388	1.73037	0.480021	2.59322	1.44708	0.829006	3.83951	1.49609	1.11395	2.71168	0.895823	4.90038	1.61772
AC007383	0	0	0	0	0	0	0	0	0	0	0	0	0	0	0	0	0	0	0	0	0	0	0	0	0	0	0	0	0	0	0	0	0	0	0	0	0	0	0	0	0	0	0	0	0	0	0	0	0
AC007384	0.135927	0.166936	0.260212	0.55887	0.14831	0.302028	0.107396	0.271143	0.244201	0.841982	0.710811	0.246133	0.635557	0.153695	0.968647	0.134145	0.363714	0.796211	0.415689	0.0736774	0.448268	0.173677	0.0737105	0.473483	0.385738	0.53128	0.152308	0.700574	0.0729971	0.163944	1.07621	1.35585	0.931896	0.62322	0.55187	0.181179	0.523842	0.522309	0.548354	0.3431	0.501478	0.111946	0.160837	0.165936	0.621163	0.923134	0.222014	0.121669	0.175546
AC007389	0.0421932	0.0117769	0.0194164	0.0778822	0.0295508	0.0806636	0.0126276	0.0250492	0.0312373	0.0239516	0.00188906	0.00244879	0.00101483	0.00769489	0.0194884	0.0531574	0.00210635	0.0441342	0.0232493	0.0952924	0.0790607	0.121818	0.0154003	0.0629888	0.0108457	0.0611442	0.0409136	0.0485955	0.0128744	0.0585903	0.0209957	0.0270196	0.0912918	0.00138181	0.025192	0.0371026	0.0908497	0.0373325	0.0613061	0.0048705	0.0511017	0.0229958	0.0101592	0.0199816	0	0.0692496	0.0403801	0.0364796	0.00878891
AC007389	0.0663535	0.0740821	0	0.0768491	0	0	0	0	0	0	0	0	0	0	0	0	0	0	0	0	0.454698	0	0.332142	0	0	0	0	0	0	0	0	0.479902	0.0900809	0	0.507101	0.294811	0.232468	0	0	0.0817003	0	0	0	0	0	0.360505	0.0903141	0.323962	0
AC007389	0.0490439	0.0136891	0	0.36921	0.0723131	0	0	0	0.00968242	0	0.0526987	0.0910843	0	0	0	0	0	0.12312	0.0135121	0.0177223	0	0	0	0.0162702	0	0.016245	0.0140908	0	0	0	0	0.0147796	0.0332908	0	0	0	0.0143187	0.016531	0	0.0150968	0	0	0	0	0	0.244255	0.0166885	0	0
AC007389	0.252654	0.0256438	0.338228	0	0	0.424192	0	0.11636	0.181381	0	0	0	0	0	0	0.13504	0	0.0384402	0.0253123	0.0331993	0.196745	0.406347	0	0.670539	0	0.304318	0.263964	0	0.179415	0.233286	0	0.0276867	0.0935455	0	0	0	0.482819	0	0.0209398	0	0.239663	0	0	0	0	0.332774	0.0468939	0	0
AC007389	0	0.152346	0.0401873	1.89644	0.257528	0.315008	0	0.207383	0.215512	0.178466	0	0.050684	0	0.238898	0	0.0916859	0.174385	0	0.0601506	0.394464	0.14026	0.375519	0.182142	0.0724287	0	0.0361582	0	0.40861	0	0.138592	0.0482846	0.197379	0.148198	0.0286001	0	0	0.446189	0.478334	0.248801	0	0.16272	0	0.0600776	0.0689283	0	0.395393	0.111436	0.133242	0
AC007390	0	0	0	0.0660557	0	0	0	0	0	0	0	0	0	0	0	0	0	0	0	0	0	0	0	0	0	0	0	0	0	0	0	0	0	0	0	0	0	0	0	0	0	0	0	0	0	0	0	0	0
AC007390	0.42178	0.429181	0.330206	0.61835	0.157442	0.172554	0.173846	0.284	0.265619	0.228882	0.688423	0.456116	0.353393	0.202527	0.32692	0.170401	0.597028	0.348479	0.55896	0.308684	1.28052	0.293859	0.293976	0.602207	0.544562	1.29451	0.343604	0.0799385	0.187671	0.915077	0.916277	0.476242	0.543612	0.358092	0.520235	0.434891	0.667147	0.0863804	0.262841	0.631088	0.986847	0.506955	0.282079	0.30116	0.66869	0.512461	0.228908	0.451826	0.311393
AC007391	0	0	0	0.0466584	0	0	0	0.204091	0.127255	0.117089	0.0577176	0	0	0.117553	0.29772	0	0	0	0	0.0582304	0	0	0	0	0	0.213505	0	0	0	0	0.0712772	0.0485615	0.328152	0	0.153941	0	0	0.0543163	0	0.0992075	0	0	0.0886859	0	0	0	0.0548336	0	0.0671331
AC007391	0	0	0	0.12909	0	0	0	0	0.0146698	0.0134979	1.70333	0	0	0	0	0	0.237407	0	0	0	0.127299	0	0	0.0986037	0	0	0	0	0	0	0.0328671	0.044785	0	0.0778719	0	0	0	0	0	0	0	0	0	0	0	0.235499	0	0	0
AC007402	0	0	0	0.00582652	0	0	0	0	0	0	0	0	0	0	0	0	0	0	0	0	0.0517112	0	0	0	0	0	0	0	0	0	0	0	0	0	0.0288354	0	0	0	0	0	0	0	0	0	0	0	0	0	0
AC007402	0	0	0	0.0263546	0	0	0	0	0	0	0	0	0	0	0	0	0	0	0.0143298	0	0.111381	0	0	0	0	0.0172281	0	0	0	0	0	0	0	0.013627	0	0	0	0.00876574	0	0	0	0	0	0.016421	0.0880314	0	0	0	0
AC007403	0	0	0	0	0	0	0	0	0	0	0	0	0.192931	0	0	0	0	0	0	0	0	0	0	0	0	0	0	0	0	0	0	0	0	0	0	0	0.0836394	0	0	0	0	0	0	0	0	0	0	0	0
AC007405	0.0394125	0.0121711	0.0185227	0.105862	0.000989142	0.00967934	0	0.00955849	0.0278128	0.00426517	0.00480563	0.0140164	0.00774495	0.0110111	0.0017706	0.00704315	0.0147356	0.00842055	0.0157103	0.106663	0.0560275	0.0098903	0.0279837	0.134645	0.00137954	0.285538	0.0260203	0.000965807	0.00327516	0.0755892	0.0163202	0.0131407	0.0273223	0.00966686	0.0120162	0.0186289	0.214467	0.0169591	0.00993849	0	0.0099999	0.0243749	0.00553806	0.00352997	0.0738031	0.0106307	0.0114138	0.0286592	0.00838436
AC007405	0	0	0.0240027	0	0.00640891	0.025086	0	0.0275253	0.0429063	0	0	0	0	0.00792705	0	0.00456344	0	0	0.0059877	0.628272	0	0.0106803	0	0.684942	0	0.208763	0	0.00625771	0	0.186248	0.0384519	0.00654937	0.0885141	0	0	0	0.564717	0	0	0	0	0.0105287	0	0	0	0	0.00369763	0.0265272	0
AC007405	0.336069	0.119115	0.318141	0.163723	0.0471923	0.244757	0.0651366	0.0945858	0.344378	0	0.0382131	0.0718265	0.0266871	0.134254	0.0619491	0.256504	0.104391	0.174091	0.0631967	0.63419	0.118804	0.201855	0.129061	0.624699	0.0658182	0.604294	0.298864	0	0.221367	0.191325	0.0519095	0.028936	0.0579358	0.103423	0.100646	0.110605	0.432964	0.0503456	0.0231005	0.029557	0.137166	0.214496	0.158534	0.0808396	0.464975	0	0.0136139	0.106349	0
AC007406	0	0	0	0	0	0	0	0	0	0	0	0	0	0	0.1361	0	0.10297	0.32363	0	0	0	0	0	0	0	0.512413	0	0	0	0	0.114044	0	0	0.0675508	0	0	0	0	0	0	0.192165	0	0	0	1.09096	0	0.0877337	0	0
AC007406	0	0	0	0	0	0	0	0	0	0.0293304	0	1.19949	0	0.0588934	0	0.0339037	0.0644844	0.540456	0	0	0	0	0	0.0535655	0	0	0	0	0	0	0.214257	0	0	0	0	0	0	0	0	0	0	0	0	0	0	0	0.274713	0	0
AC007406	0.106305	0.463956	0.910785	0.425322	0.854954	0.702763	0.518292	0.746619	0.282371	0.723265	0.678436	0.664079	0.26777	0.42299	0.163243	0.267857	1.31225	1.45564	0.617711	0.391122	1.04304	0.911847	0.0967496	0.897688	0.699533	0.268889	0.410934	0.545392	0.113234	0.171772	0.598444	0.908639	0.865908	0.263323	0.378515	0.157438	0.248291	0.729663	0.158589	0.297481	0.259299	0.730361	0.127647	0.593945	1.04682	0.910099	0.269653	0.833573	0.22546
AC007406	0	0	0.351757	0	0	0.0919082	0	0	0	0	0	0	0.0408559	0	0.112083	0	0	0.0888396	0.0584994	0	0	0.521729	0	0	0	0.0351656	0	0	0	0.202181	0.328714	0.0319935	0	0	0	0	0	0	0.0241972	0	0.0395633	0	0.0292142	0	0	0	0	0.345559	0
AC007406	1.16573	1.85215	2.43345	1.20917	1.5866	3.00905	1.01213	0.924785	0.976208	1.23797	0.486358	3.18801	0.606362	1.08401	1.92043	0.677839	2.98777	3.23732	1.69408	1.73126	4.94883	4.88516	1.06872	1.8104	1.79131	2.80049	1.47956	1.22458	0.825535	2.95187	4.34031	1.74491	2.38257	2.64471	1.06467	0.815799	2.9995	1.10538	1.38977	2.17668	2.36781	2.25898	0.705011	1.15939	4.2279	3.72355	1.5954	2.55388	0.597718
AC007422	0.00177927	0.00297977	0	0.0072125	0	0.00102688	0.015336	0	0.00210762	0.00129284	0.00382373	0.00660893	0	0.00519185	0	0.00597768	0.00710592	0.0014889	0.00196083	0.0141449	0.0441988	0	0.00890641	0.00708324	0	0	0.00817926	0	0.00173731	0.0124243	0.0157401	0	0.0096621	0.0130526	0.00339948	0.00527025	0.0384409	0.00719679	0.00243318	0.00876319	0.00530447	0	0	0.00898789	0	0.0531683	0.000605445	0.00144784	0.0044475
AC007422	0	0	0	0	0	0	0	0	0	0.176685	0	0	0	0	0	0	0	0	0	0	0	0	0	0	0	0	0	0	0	0	0.215112	0	0	0	0	0	0.85192	0	0.221686	0	0	0	0	0	0	0.220189	0	0	0
AC007423	0.194298	0	0.429178	0.150021	0	0.0373789	0	0	0	0	0	0	0	0	0	0	0	0	0	0	0	0	0	0	0	0.0429054	0	0	0	0.164453	0	0	0.0879258	0	0	0	0	0	0	0	0	0	0	0	0	0.586468	0.154269	0	0
AC007431	0.388252	1.0596	0.635256	1.46558	0.474931	0.614132	0	0.25497	0.442868	0.323902	0.0618053	1.28189	0.509107	0.209797	0.622428	0.422716	0.849943	2.06967	0.206012	0.436481	0.689776	2.60052	0.527852	0.706026	0.63872	2.49584	0.413144	0.0165617	1.43214	0.858052	1.47562	1.33468	0.390436	0.542512	0.604427	0.191669	2.43499	0.271427	0.117987	0.513462	1.50044	0.585173	0.158278	0.447936	2.04439	0.286464	0.499094	1.68497	0.28755
AC007431	0.180321	1.28848	0.265536	1.08599	0.340321	0.832561	0.0345385	0.456759	0.256318	0.393069	0.0516691	0.937699	0.249816	0	0.685337	1.02988	0.0576122	1.87108	0.27821	1.04256	0.494273	3.47372	0.962799	0.574283	0.474639	0.955655	0.331572	0.664585	0.492993	0.778378	1.33996	2.13015	0.0489605	0.566923	0.447879	0.267058	1.89526	0.145872	0.624699	0.177622	1.07517	0.559089	0.079392	0.212539	1.70911	1.04502	0.0736309	0.528236	0
AC007431	0.484256	1.89231	0.814974	1.96299	1.34643	0.838447	0	0.306659	0.191207	1.25666	0.495565	3.14776	0.798673	0	0.438211	1.04587	0.99462	7.46775	0.800505	0.499968	0.711096	3.94363	1.78915	0.734404	0.512137	1.19156	1.35157	0	1.62115	0.483064	1.89716	3.3773	0.845256	0.362496	0.264349	1.02456	3.31238	0.652906	0.346881	1.10734	1.90773	1.60869	0.342657	0.990125	0	0.689074	0.588504	0.900691	0.0576407
AC007448	0	0	0	0	0	0	0	0.329686	0	0	0	0	0	0	0	0	0	0	0	0	0	0	0	0	0	0	0	0	0	0	0	0	0	0	0	0	0.101332	0	0	0	0.129342	0	0	0	0	0	0	0	0
AC007448	0.160296	1.25277	0.31473	1.23768	0.441186	0.370051	0.716402	0.744397	0.08439	0.427067	0.229655	1.09157	0.575745	0.155913	0.11282	0.628289	0.426785	2.95099	0	0.077232	1.37307	0.420129	1.33731	0.141808	1.75804	1.06191	0.245625	0	0.834751	0.67837	0.850825	0.32204	0.290155	0.223984	0.765655	0.474801	1.31039	1.08061	0.194851	1.44739	0.238942	0.931876	0.117626	0.0449848	0.723479	0.193534	2.43634	0.434791	0.890398
AC007448	0.500974	1.77668	0.824511	1.87717	0.590931	0.578261	0.423335	1.15701	0.395616	0.94215	0.844403	1.80609	0.793843	1.46182	1.58669	0.42077	0.235382	1.72618	1.03924	0.638929	1.61553	2.20126	1.3276	0.899419	1.50288	1.0542	0.982145	0.950337	1.20851	0.374137	1.30347	2.16687	2.80048	0.833846	1.60465	0.698304	0.963613	1.43035	0.107465	3.1205	1.75709	2.11291	0.713606	0.372153	0	0.960649	2.84784	1.10307	2.40627
AC007448	0	0.162503	0.0476294	0.412066	0.0763046	0.140004	0	0.399405	0.108554	0.146886	0.0231698	0.210245	0.0311178	0.0825822	0.239029	0.135831	0.155009	0.23006	0.0356448	0.0818148	0.387879	0.111265	0.0539681	0.0965716	0.5188	0.0642812	0.167272	0.419087	0.142117	0.195055	0.200292	0.146207	0.31835	0.101689	0.224015	0.0239512	0.113318	0.185337	0.0294876	0.91598	0.28928	0.219372	0.133506	0.108924	0.656923	0.35146	0.357696	0.157917	0.0134748
AC007450	0	0	0.0961395	0.151227	0	0	0	0	0	0.332066	0	0.121251	0.803981	0	0	0	0.521474	0	0.0719487	0	0.111847	0	0	0	0	0.173001	0	0	0	0.331551	0	0.0786978	0.177265	0.0684196	0	0	0	0	0	0	0	0	0	0	0	0	0.0444311	0.106251	0
AC007450	0.700144	0	0	0.486535	0.330346	0.0808158	0	0	0.33174	0.406985	0.401237	0	0	1.63439	0.0739166	0	0	0.703058	0.308635	0.607203	0.359839	0	0	0.557451	0	0.278293	0	0	0	0.800009	1.4865	0.337586	1.61586	0.220122	0.267539	0.103692	0.654118	0	0	0	0	0	0.231195	0.707347	0	0	0	0	0
AC007450	0	0	0.12105	1.42809	0	0	0	0.937003	0.324577	0	0	1.52668	0.0632687	0.359798	0.694277	0	0.131318	0.137576	0.0905912	0.118818	0	0	0	0	0.270467	0.108914	0	0	0	0.104365	0.14544	0.495445	0.111598	0.947626	0.549701	0	0.863992	0.221663	0.0749426	0.506079	0	0	0.0904812	0.415244	0	0.148873	0.0559436	0	0
AC007450	0	0	0	0	0	0	0	0	0	0	0	0	0	0	0	0	0	0	0	0	0	0	0	0	0	0	0	0	0	0	0	0	0	0	0	0	0	0	0	0	0	0	0	0	0	0	0	0	0
AC007463	0	0	0	0.0994136	0	0.0180143	0	0	0	0	0	0	0	0	0	0	0	0	0	0.146628	0	0	0	0	0	0.0103389	0	0	0	0.0594421	0	0.00940623	0.0105937	0	0	0.0115568	0	0	0.0426844	0	2.67532	0	0	0.00656964	0	0	0.0265528	0	0
AC007485	0.0985639	0.220089	0.290285	0.684927	0	0	0	0	0	0.143235	0	1.64748	0	0.287606	0	0.0827843	0	0	0.651729	0.284933	0	1.93749	0.328917	0.523174	0.810745	0.783544	0.113274	0	0	0.500545	0.348774	1.18811	0.133809	0.103294	0.0941582	0	0	0	0	0.121361	1.02845	0.954997	0.325469	0.0829816	0	0.357005	0.603702	2.56653	0.656992
AC007485	1.07185	2.81494	1.91916	8.56276	1.09191	1.79957	0.0933182	1.46549	0.605968	1.14167	1.04702	20.4718	1.19057	1.51049	1.78739	1.79027	2.15978	6.625	2.09398	2.02462	4.27763	3.75899	0.630014	2.76385	1.5429	3.87307	2.16967	0.701412	0.499499	1.84019	3.79279	3.93479	1.52127	1.28922	2.29222	0.956058	3.00131	1.24807	1.33251	1.34975	2.63261	6.16033	0.630112	1.44588	8.16355	3.46318	3.86276	3.5284	1.68465
AC007491	0	0	0.0621824	0.00815107	0	0	0	0.00891353	0	0.00511376	0	0	0	0	0	0	0.0112429	0	0	0	0.024114	0.0415032	0	0	0.0231561	0.0186494	0	0.0486345	0	0	0	0.00848354	0	0	0	0	0	0	0	0	0	0	0.00774657	0.0237008	0.238234	0	0	0	0.0351838
AC007493	0.0600893	0.0637338	0.00442429	0.128749	0.0567034	0.641576	0	0	0.0189809	0.00218307	0	0.100438	0	0	0	0.239729	0.0047996	1.39786	0.251639	0.178052	0.0205886	0	0.90737	0.211306	0	0.179132	0.00690571	0	0.152548	0.247939	0.0212629	0.0144865	0.0774978	0	0.0401824	0.0355972	0.101752	0.0243049	0.0657383	0	0.00447854	0	0	0.121415	1.31196	0.223089	0	0.0195585	0.0250334
AC007493	0	0.379399	0.250204	0.245982	0.150314	0.784488	0.406803	0.322789	0.100632	0.0308645	0.121714	0.473334	0	0.185921	0.179379	0	0.746428	0.426542	0.748989	0	0.436625	0.166997	0.0708755	0.281835	0	0.0562797	0.439351	0	0.414756	0.323574	0	0.460826	0.230667	0.267094	0.405787	0	0	0.114541	0.154902	0.627622	0.316589	0.329254	0.420794	0.035762	0	1.00006	0.115632	0.34565	0.283139
AC007494	0.13358	0.178967	0.708143	1.11391	0.787832	0.863453	0.409372	1.45496	0.042195	0.310594	0.267931	1.04196	0.534621	0.896498	0.5641	0.134633	0.512142	2.32503	0.206095	0.463392	1.28153	0.787742	0.668655	0.283615	0.615313	0.81413	1.59656	1.20002	0.208688	0.9158	4.67954	0.676283	1.12435	0.13999	0.918786	0.356101	1.55998	0.900507	0.53584	0.361846	2.82748	0.673022	0.117626	0.517325	2.08	2.70948	0.854538	0.608707	0.222599
AC007494	0	0.237373	0.234812	0.492478	0.344831	0.950961	0	0.235613	0.20987	0.0579314	0.076151	1.0365	0.122728	0.0387741	0.336688	0.200893	0.594371	1.37882	0.7322	0	1.548	1.41051	0.177374	0.141065	0.393487	1.09156	0.366509	0.0918262	0.103798	0.843523	2.06891	0.672742	0.469034	0.19496	0.177718	0.393596	0.527618	0.501643	0.169602	0.490843	0.752687	0.0514998	0.146262	0.783112	1.25946	0.625693	0.325556	0.259509	0.13286
AC007494	0.327927	0.0915308	0.160966	0.189899	0.0322343	0.283889	0.157027	0.0346104	0.258962	0.218419	0.313213	0.203009	0	0.63792	0.144252	0.137714	0.218275	0.0457351	0.602316	0.0394995	1.26404	0.376024	0.182388	0.761525	0.404609	0.181034	0.282651	0.346212	0	0.138778	0.386796	0.230585	0.0370993	0.114555	0.391587	0.121416	0.54253	0.3316	0.0747409	0.134591	0.366613	0.0529554	0.0300792	0.115035	0	0.346434	0.185977	0	0.091077
AC007495	0	0	0	0	0	0	0	0	0	0	0	0	0	0	0	0	0	0	0	0	0	0	0	0	0	0	0	0	0	0.103735	0	0	0	0	0	0	0	0	0	0	0.0608973	0	0	0	0	0	0	0	0
AC007496	0.192326	1.04296	1.2947	2.89573	1.03708	0.443995	0	1.11353	0.629213	1.71688	0.314909	2.6534	0.697839	0.801716	1.07324	0.59999	2.06289	3.35673	1.09004	0.436847	4.47161	1.99831	0.687656	0.838565	1.5368	2.5118	0.442059	0.284798	0.214618	2.99988	6.31946	1.35788	3.17051	0.892603	1.04988	0.976586	2.14978	0.555658	0.676309	0.642768	5.85661	0.479179	0.574598	1.01779	2.23211	1.24396	0.860123	0.760148	0.686775
AC007496	0.296953	0.372984	0.655928	1.03177	0.0437845	1.62814	0.853171	0.517131	0.322441	0.161827	0.372263	1.99919	0.514246	0.595717	0.313504	0.218236	1.71962	1.67731	0.77723	0.590182	1.39901	2.26194	0.681286	0.985136	0.732783	2.2623	0.639883	0.897782	0.0724876	1.31954	1.83887	1.16335	1.15903	0.233402	0.992879	0.934556	2.42753	0.150139	0.575291	0.0914087	2.1579	0.431582	0.449428	0.593766	0	2.82341	0.707323	1.08737	0.247423
AC007496	0.129739	0.612323	0.538414	0.819605	0.660836	0.469685	0.0790684	0.455605	0.135053	0.321374	0.346406	1.62095	0.304105	0.456009	0.392232	0.133734	1.10223	1.82588	0.909859	0.281292	1.86904	1.28675	0.639588	0.453884	1.08658	1.27359	0.338867	0.298851	0.103647	1.07814	3.38056	0.689537	1.08882	0.451156	0.704204	0.305685	1.76995	0.636082	0.306453	0.377582	2.09216	0.537106	0.129822	0.268106	0.279474	1.40977	0.489632	0.383899	0.628942
AC007497	0	0	0.0532966	0.251506	0.0426918	0	0	0	0	0.210384	0	0.268869	0	0.0528046	0.22926	0.121594	0.404723	0.0605725	0.319088	0	0.43403	0	0	0	0.0595414	0.143859	0.29116	0.0833693	0	0.827104	0.896492	0.479902	0.049135	0	0.1383	0	0.760806	0.243988	0	0	1.34875	0.140271	0	0.274239	2.94034	0	0.320205	0.0589021	0.0603121
AC007497	0	0	0	0	0.0233432	0	0	0.0751916	0.0312555	0	0	0.514547	0.0304627	0.0288727	0.0208926	0	0	0	0	0	0	0	0	0	0	0.10488	0	0	0	0	0.0700267	0.0477096	0	0.0207393	0.151241	0.0879261	0.0231109	0	0.0902087	0.0243668	0	0	0	0	0	0	0.0134679	0	0
AC007513	0	0	0.0788902	0.744565	0	0	0	0.067851	0	0	0	0	0	0	0	0	0	0.08966	0	0	0.367118	0	0	0	0.352535	0	0	0	0	0	0	0	0	0.0561438	0.30707	0	0	0	0	0	0	0	0	0	0	0	0	0	0
AC007527	0	0	0	0	0	0	0	0	0	0	0	0	0	0	0	0	0	0	0	0	0	0	0	0	0	0	0	0	0	0	0	0	0	0	0	0	0	0	0	0	0	0	0	0	0	0	0	0	0
AC007527	0	0	0	0	0	0	0	0	0	0	0	0	0	0	0	0	0	0	0	0	0	0	0	0	0	0	0	0	0	0	0	0	0	0	0	0	0	0	0	0	0	0	0	0	0	0	0	0	0
AC007529	0	0	0	0	0	0.0107606	0	0	0.0368092	0	0	0.0173136	0	0	0	0	0.0148924	0	0	0	0	0.0549756	0	0	0	0.0741093	0	0	0	0.0118357	0.131951	0	0.025312	0.0683882	0.00890569	0	0.195965	0	0	0.0573928	0	0	0.0205224	0.00784858	0	0.0168832	0	0	0
AC007529	0	0	0.355294	0.0429906	0.0218922	0	0	0	0.219846	0	0	0	0	0	0.372285	0.0311765	0.148243	0	0.184081	0	0.0635913	0.182414	0.24774	0.0492568	0.0305326	0.0737706	0	0	0	0.117816	0.361207	0.022372	0.226767	1.06976	0	0	1.7773	0.0250232	0.0169203	0.388487	0.165992	0.575443	0.286	0.0156254	0	0.134448	0	0.151024	0.154639
AC007533	1.26026	0.547186	0.206203	2.32455	0.275289	3.58284	0.581121	1.21188	0.3686	0.81397	1.00309	1.51703	1.38311	1.0215	1.30586	0.235222	1.08119	2.73412	0.565831	0.438535	2.15903	1.51391	1.79128	0.805207	0.614303	2.04082	1.0192	1.12893	0.638057	1.7778	4.955	1.18155	0.918825	0.611451	0.713438	0.449333	1.6898	0.975445	0.638304	0.43104	2.60913	0.542702	0.205507	0.628753	2.76502	1.81744	0.778259	1.2534	0.661146
AC007540	0.200238	0.178849	0	0	0	0	0	0	0	0	0	0	0	0	0	0	0	0.134048	0	0	0	0	0	0	0.263532	0.0530605	0	0	0	0	0.425133	0	0	0	0	0	0.280613	0	0	0	0	0.232816	0	0.0674328	0	0.725277	0	0	0
AC007541	0.428475	0.987627	1.16015	0.240121	0.260859	1.49969	0.503007	0.595186	0.327449	0.311334	0.0198024	0.616075	0.414886	0.524308	0.5545	1.11446	0.993605	0.555172	0.594054	0.779154	1.08923	1.90188	0.253685	1.24721	1.45526	1.11709	0.825996	0.477571	0.107966	0.157932	1.27164	0.316559	1.16339	0.333156	0.211263	0.163762	0.887779	0.68951	0.239418	1.15726	1.64825	0.482114	0.197777	0.418919	0	1.12643	0.460916	0.719817	0.690982
AC007546	0	0	0.427898	0.462745	0.428446	0.461185	0.730499	0.184011	0.143418	0.501451	0.364272	0.539662	0.223648	0.0529936	0.421814	0.33558	1.50864	1.64131	0.320229	0.525012	1.4312	0.0713994	0	0.192798	0.836562	1.20312	0.918348	0.0836675	0	0.276688	1.7994	1.13837	0.641041	0.837437	0.451084	0.43035	0.4666	0.146916	0.364256	0.894465	0.974575	0.422317	0.0399801	0.06116	2.21315	1.64452	0.098877	0.472903	0.0605279
AC007546	0.0564005	0	0.166108	0.261287	0	0.39061	0	0	0	0	0.484828	0	0	0	0	0	0	0	0.0621556	0.32609	0	0	0	0.523901	0	0.448362	0	0	0	0	0	0.0679861	0	0	0	0	0	0	0	0	0	0	0	0	0	0	0	0	0
AC007546	0	0.0453745	0.0598466	0.0282416	0.0383508	0	0	0.0411778	0.0256751	0.0472481	0.0465808	0.0150956	0.0375357	0	0	0	0.0129847	0.0544134	0.0895758	0	0.0974744	0.0159777	0	0.129432	0.0133718	0	0.0186825	0.0374461	0	0	0.215715	0.0391914	0.0220695	0.0511093	0.0465891	0	0.0569538	0.0109589	0.0815128	0	0.0363482	0	0	0.0273726	0	0.0883223	0.0774431	0.0793693	0
AC007552	0.0219031	0.0978171	0.58057	0.101471	0.0258361	0.151693	0	0.0554812	0.397825	0.079575	0	0.488141	0.134864	0.319562	0	0.0183965	0	0.0366571	0.289657	0	0.187618	0.559719	0.840567	0.174391	0.252232	0.0290202	0.427923	0.100906	0.213866	0.0834242	0.310021	0.10561	0	2.7545	0.167392	0	0.716213	0.206718	0.0199685	2.616	0	0	0.289306	0.110642	0	0.277671	0.0596249	0	0.0364996
AC007552	0.673438	0.300751	5.60303	0.545973	0	0.2332	0	2.21759	0.212724	0.0978654	0.144725	2.00114	0.155496	0.835154	0.391035	0.0282812	0.484114	0.0563535	0.148431	0	0.749913	2.31663	1.40458	0.402141	0.110788	1.0261	0.232183	1.08587	0	0.512996	0.059575	0.771186	0.411414	2.54072	1.06151	0	4.4435	0.0453987	0.245583	2.15591	0.351346	0.0652502	0.148251	0.0850459	0.911848	0.304905	0.252071	0.0547995	0.224445
AC007556	0	0	0	0	0.0780134	0.152681	0	0.335056	0.0522283	0	0	0.245661	0	0	0.349117	0	0.528268	0	0.291544	0	0	0	0.441414	0	0	0.0876277	0	0	0	0	0.351046	0.478339	0.269362	0	0	0	0	0	0	0	0	0.384487	0	0	0	1.19777	0.04501	0	0
AC007557	0	0.335218	0	0.0434674	0	0	0.143772	0	0	0.109081	0.0537702	0.697022	0.0288861	0	0	0	0	0	0.0413605	0	0	0	0	0	0	0	0	0	0	0.0476489	0	0.0452403	0.0509515	0	0	0.444669	0.0438295	0	0	0.0924225	0	0	0.123931	0	0	0.0679695	0	0	0
AC007557	0	0	0	0.403359	0	0	0	0	0	0	0	0.646808	0	0	0	0	0	0	0	0	0	0	0	0	0	0	0	0	0	0	0	0	0.0472809	0	0	0.309476	0	0	0	0.0428821	0	0	0	0	0	0	0.0948066	0	0
AC007557	0	0.00723098	0	0.0150021	0	0	0	0	0.0255727	0	0	0.481134	0	0	0	0.00543974	0	0	0.0356875	0.0936145	0	0	0	0	0	0	0	0	0	0.0657813	0.0114589	0	0.0527555	0	0	0.172655	0.00756356	0	0.00590457	0.0398729	0	0	0	0	0.306931	0	0	0	0
AC007557	0	0	0	0	0	0	0	0	0.0372886	0	0	0.438476	0	0	0	0	0	0	0	0	0	0	0	0	0	0	0	0	0	0	0.167087	0	0	0	0	0.0699319	0	0	0	0.11628	0	0	0	0	0	0	0.032135	0	0
AC007563	0	0.23031	0.0867906	0.204782	0	0	0	0	0.0465431	0.299775	0.0422202	0.656759	0.0226812	0	0	0.222761	0.0941529	0	0	0.298167	0	0.463423	0	0.0391052	0	0	0	0	0	0.149655	0.417111	0	0	0	0	0	0	0	0.188063	0	0	0	0.0324367	0	0	0	0	0	0.19643
AC007563	0	0	0.126424	0.0745745	0.0253172	0	0	0	0.152544	0.187144	0	1.27557	0	0	0	0.108162	0	0	0.0473066	0.0310234	0	0.168762	0	0	0.211857	0	0.123332	0	0.0838281	0.0544991	0.0379743	0	0	0	0.0820152	0.476808	0	0	0.0587024	0.0264274	0	0	0.236246	0.09035	0	0.0388705	0	0	0.071533
AC007563	0	0.183308	0.564139	0.12677	0	0.252686	0.36689	0	0.0864372	0.437427	0	2.33775	0	0	0.173335	1.14916	0	0	0	0	0	0.322741	0	0	0	0	0	0	0	0	0.0968294	0	0.371493	0.229418	0	0	0	0	0.748416	0	0	0	0.0602395	0	0	0	0	0.356271	0.547198
AC007566	0.163097	0.121396	0.294949	0.218721	0.135006	0.0924781	0.063027	0.152206	0.11072	0.110192	0.0983868	0.170051	0.339151	0.108541	0.232604	0.245133	0.370249	0.421412	0.38786	0.198522	0.627453	0.241859	0.233941	0.277181	0.211827	0.636906	0.358434	0.0955703	0.0558775	0.392338	0.642941	0.106923	0.353494	0.203909	0.199542	0.127131	0.364231	0.100304	0.305209	0.218435	0.332687	0.12753	0.157475	0.0939507	0.203402	0.590749	0.161626	0.218866	0.123973
AC007566	0	0	0	0.0569391	0	0	0	0	0	0	0	0	0	0	0	0	0	0	0	0	0.0842238	0	0	0	0.485269	0.0651373	0	0	0	0	0.173965	0	0	0	0	0	0	0	0	0.0605334	0	0	0	0	0	0	0	0	0
AC007569	0.176558	0.517447	0.0649986	0.826462	0.260327	0.305695	1.02862	0.512447	0.499613	1.26685	0.558606	0.614819	0.764382	0.257595	1.40575	0.321299	0.45833	0.886465	0.559401	0.223301	0.781389	0.766432	0.208672	0.283102	0.762453	0.643301	0.312816	1.10994	0.316056	0.560393	2.26476	1.63167	1.67785	1.2027	0.372471	0.522969	0.240554	0.267803	0.529839	0.172103	0.822444	0.0285115	0.121461	0.0805162	0.124512	0.639505	0.515674	0.0838075	0.110332
AC007570	0	0.150376	0.148753	0.0779961	0.158873	0.155467	0	0.127938	0	0.0489327	0	0	0	0.14738	0	0	0.0537905	0.0563535	0.0742157	0.0973404	0.173057	0	0	0	0.110788	0.0892262	0	0.155125	0	0	0.059575	0	0.137138	0	0	0	0.235938	0	0.0613958	0.248759	0	0	0.111188	0	0	0	0	0.0547995	0.0561113
AC007595	0	0	0	0	0	0	0	0	0	0	0	0	0	0	0	0.0706152	0.0671546	0	0	0	0	0	0	0	0	0	0.0483114	0	0	0	0	0.0506729	0	0	0	0	0.0490927	0	0	0	0	0.0814615	0	0	0	0	0	0	0
AC007598	0	0	0.352218	0.400139	0.0940449	0.490819	0.407229	0.100977	0.0419741	0.135173	0.0380755	0.0493572	0.0204547	0.232645	0.224459	0.15625	0.509461	0.355824	0	0.460966	0.227647	0.261206	0.0443436	0.105799	0.131162	0.140847	0	0	0.311393	0	0	0.192212	0.541193	0.111406	0.152329	0.157438	0.279327	0	0.0726865	0.0327229	0.396151	0	0	0.178997	0	0.0962605	0.126605	0.129754	0
AC007598	0	0.126173	0.110944	0.0872573	0.266606	0.565261	0	0.238548	0	0.136857	0.539697	0.419765	0.463892	0.2748	0	0	0.361065	1.00872	0.41514	0	0.838957	0.296195	0.942815	0.299927	0.123943	0.0998207	0.043292	0	0.0735634	0.0478257	0.533191	0.317857	0.562546	0.0394778	0.179931	0.502108	0.263953	0.152368	0.377772	0.463827	0.449216	0	0.0829271	0.0634294	2.29527	0.955104	0.230728	1.47135	0.188322
AC007598	0.0121002	0.0135096	0.124729	0.602611	0.513828	0.363141	0.648946	0.122601	0.0382219	0.316517	0.0866797	0.134835	0.307332	0.26481	0.153295	0.0914673	0.13531	0.445522	0.0533398	0.0874498	0.435324	0.428141	0	0.128455	0.278688	0.496992	0.0834365	0.139363	0.0472595	0.307247	0.363947	0.320888	0.279262	0.101447	0.254306	0.0716823	0.918513	0.2284	0.0882518	0.208584	0.216443	0.0234481	0.0133187	0.122247	0	0.723159	0.0741136	0.393851	0.0201639
AC007599	0.207538	0.0193093	0.0509359	0.340519	0.224405	0.419224	0	0.240946	0.081946	0.100533	0.223004	0.963601	0.186357	0.201863	0.328658	0.0871562	0.33154	0.521006	0.0381193	0.0499968	0.918499	0.74793	0.346288	0.390152	0.0284521	0.320804	0.039752	0.0597574	0.371514	0.417192	1.22398	0.16678	0.187835	0.652493	0.446089	0.0512278	0.807897	0.139908	0.189208	0.021295	0.489824	0.0335144	0	0.0145607	0.0585439	0.657753	0.294252	0.0281466	0.230563
AC007599	0	0.22991	0	0.429295	0.388643	0.76062	0	0.104323	0	0	0	0	0.538875	0.060088	0.173921	0	0.328962	0.344636	0.7262	0.0595297	1.34058	0.728622	1.03079	0.218608	0.474278	0.709375	0.567977	0	0	0.261441	1.23875	0.69503	0.0559123	0.172645	0.668848	0.365972	0.577163	0	0	0	0.982262	0	0	0.0693477	0	0.745873	0.0280285	0.268106	0.892204
AC007601	0.0308574	0.103355	0.106026	0.405035	0.315452	0.142472	0.354624	0.195407	0.0487358	0.306424	0.265256	0.095514	0.118749	0.0750339	0.152027	0.0691127	0.131452	0.206572	0.170031	0.0297347	0.352426	0.181971	0	0.245685	0.118449	0.149908	0.0236417	0.0236931	0.140605	0.065294	0.454961	0.0619934	0.307206	0.107794	0.137565	0.0914004	0.372373	0.0416039	0.0281319	0.126648	0.429304	0.0398641	0.0113216	0.164534	0	0.577466	0.0560003	0.0167397	0
AC007601	0	0.270946	0.178681	0.234221	0.429384	0.233432	0	0.204905	0.223583	0.675944	0.347686	0.826291	0.0933907	0.177032	0.213504	0.747368	0.193839	1.21845	0.401164	0.292312	0.8315	0.397533	0.202461	0.322033	0.199618	0.267945	0.0464829	0.139751	0	0.0513507	1.14498	0.828835	0.329459	0.3391	0.425025	0	0.283408	0.545327	0.553112	0.249007	0.723489	0.235135	0	0.340522	0	0.7325	0.192682	0	0
AC007603	0	0	0	0.0338357	0	0	0	0	0	0.0283035	0.111615	0	0	0	0	0	0	0	0	0	0	0	0	0	0	0	0	0	0	0	0	0	0	0	0	0	0	0	0	0.0119905	0	0	0	0	0	0	0	0	0
AC007603	0	0	0	0.046474	0	0	0	0	0	0	0	0	0	0	0	0	0	0	0	0	0	0	0	0	0	0	0	0	0	0	0	0	0	0	0	0	0	0	0	0	0	0	0	0	0	0	0	0	0
AC007603	0	0	0.122163	0.312263	0	0.191515	0.278072	0	0	0	0	0	0	0	0	0	0	0	0.594256	0	0	0	0	0	0.818861	0	0	0	0	0	0	0	0	0	0	0	0	0	0	0	0	0	0	0.0349218	0.912663	0.0375603	0	0	0
AC007608	0.328946	0.43153	0	0.238111	0.0388013	0.0949234	0	0	0	0.0179261	0.0942558	0.0916377	0	0.0599907	0.0520919	0	0.118235	0.0688156	0.45314	0.0832066	0	0.145488	0	0.163691	0.0135288	0.141645	0.151215	0	0.0642377	0.0104407	0.116399	0.128868	0.066986	0.0775644	0.0157121	0.0365379	0.0192076	0	0.112459	0	0.196134	0.0318719	0	0.1177	0	0.282972	0	0.0133836	0.0411119
AC007608	0.460653	0.514308	0.104361	0.205199	0.208989	0.102254	0.101807	0.157076	0	0.0257473	0.329988	0	0.0409093	0.0516988	0.0374098	0	0	0.029652	0.195253	0.0256092	0.0607058	0.766204	0.0295624	0.164576	0.0291472	0.727707	0.346147	0	0	0.314915	0.250776	0.27764	0.120265	0.0371353	0.0169255	0	0.0413818	0	0.258441	0.0218153	0	0.0343332	0.0195016	0.223746	0	0.0320868	0	0.0288343	0.177147
AC007608	0.0573062	0.0595685	0.110577	0.0595048	0.0396255	0.355826	0.0681291	0.0400436	0.00780248	0.0545617	0.28028	0.0293597	0.0273764	0.0432458	0.0479828	0.00663886	0.0284108	0.122365	0.137196	0	0.077863	0.0116532	0.036269	0.0760448	0.0162544	0.112581	0.0749426	0.0751054	0.0385895	0.0426498	0.416051	0.133392	0.0751156	0.11597	0.030204	0.049752	0.0276926	0.0266427	0.066657	0.00486624	0.170844	0.00382928	0.0565518	0.0432554	0.0535128	0.139571	0.0389999	0.0192958	0.141597
AC007608	0.19912	0.3301	0.0710832	0.223628	0.0498219	0	0.0462293	0.0382103	0.0333547	0.0657647	0.18154	0.0896497	0.00464409	0.00880339	0.0254809	0.0354755	0.11567	0.0504921	0.232737	0.0174432	0.165394	0.391413	0.0402716	0	0.00992651	0.17588	0.0832133	0	0.0353498	0.0612851	0.288244	0.196382	0.0491496	0.107499	0.0403495	0.0357453	0.0211398	0	0.0440079	0	0.053966	0.0116927	0.0398494	0.18796	0	0.207625	0.0287449	0.216039	0.0603301
AC007610	0	0	0	0.0944411	0	0.0470614	0.859024	0	0	0	0	0	0	0	0	0	0	0	0	0	0	0	0	0	0	0	0	0	0	0	0.288544	0	0	0.0427279	0	0	0	0	0	0	0	0	0	0	0	0	0	0	0
AC007610	0	0.136151	0	0	0	0.316711	0	0	0	0.022152	0.174713	0	0.0234645	0	0.193115	0.204848	0.146107	0.0510227	0.201586	0	0.104458	0.239713	0	0.242734	0.100308	0.96943	0.0700733	0	0	0	0.107879	0.293994	0.331108	0.0638994	0.0873721	0.180605	0	0	0	0	0.272666	0.236312	0.0335568	0.025667	0.412796	0.496912	0.165983	0	0.304821
AC007610	0	0	0	0.0503551	0	0	0	0	0	0	0	0	0	0	0	0	0	0	0	0	0	0	0	0	0	0	0	0	0	0	0	0	0	0	0	0	0	0	0	0	0	0	0	0	0	0	0	0	0
AC007610	0	0.320035	0.520601	0.763573	0.304307	0.937464	0.329424	0.08471	0.0679091	0.166624	0.19165	0.319417	0.147081	0.0557617	0.0504372	0.0642017	0.381596	0.751583	0.631794	0.552436	0.883934	0.300516	0.207257	0.494492	0.377254	0.632981	0.109809	0.143062	0.0746366	0.194094	0.946696	0.633471	0.998817	0.420563	0.346857	0.325471	0.535607	0.128825	0.313595	0.0117648	0.555469	0.148126	0.0210342	0.120665	1.32609	0.242259	0.201581	0.0777508	0.33437
AC007610	0	0	0	0.255607	0	0	0	0.023293	0	0	0	0.0683132	0	0	0	0	0	0	0	0	0	0	0	0	0	0.19494	0	0	0	0	0	0	0	0	0.0702775	0	0	0	0	0	0	0	0	0	0	0	0	0	0
AC007611	0.152623	0.135145	0.325499	0.518104	0.124158	0.564957	0.00504022	0.0999826	0.0166243	0.14149	0.218663	0.127065	0.0769622	0.0153569	0.138905	0.128189	0.647368	0.0528478	0.162397	0.083678	0.225405	0.206907	0.114158	0.20253	0.432902	0.453243	0.362899	0.0363687	0.16444	0.253905	0.214164	0.253758	0.157186	0.0717005	0.27652	0.140299	0.503983	0.496702	0.139143	0.0129602	0.1569	0.101985	0.0347572	0.124064	0.463192	0.22875	0.075215	0.299778	0.517437
AC007613	0.164185	0.331701	0.276313	0.425585	0.230555	0.018049	0.314477	0.712945	0.592712	0.886215	0.156818	0.479166	0.685992	0.216729	0.462228	0.144466	0.162366	0.915934	0.215403	0.226016	0.401822	0.99896	0.52181	0.549867	0.385861	0.528297	0.233614	0.648335	0.305358	0.129039	1.42478	1.84717	0.636845	0.245805	0.351036	0.104211	0.310435	0.495435	0.228089	1.8098	0.431205	0.378763	0.33562	0.480507	0.423446	0.0849554	0.228794	0.279927	0.560227
AC007614	0	0.00228379	0.00234282	0.00881828	0.000938326	0	0.00174133	0.00115142	0	0	0	0.00232159	0.00052479	0.00397919	0.000959794	0	0	0.00570568	0.00576089	0.000657036	0.000584056	0.024349	0.0115665	0.0001508	0.000560856	0	0.00222021	0.000523537	0	0.00245272	0.0589111	0.00397255	0.00323983	0	0.0024969	0	0.00225611	0.00321757	0.000725224	0	0.00135517	0	0	0.00124377	0.0153871	0.00329291	0.00440829	0	0.00113623
AC007614	0	0.0432617	0.011412	0.0448776	0	0	0	0	0	0	0	0.0863563	0	0	0	0	0	0.0129699	0	0	0	0.335141	0	0	0.0509965	0	0	0	0	0	0.425052	0.0093416	0.0105209	0	0	0	0	0.0104486	0	0	0	0.0150175	0	0.00652451	0	0.112279	0.00527407	0	0
AC007619	0.0985639	0.605243	0.58057	0.114155	0.290657	0.170655	0	0.624163	0.194589	0.358088	0.35303	1.28137	0	0.934719	0.572315	0.165569	0.708546	0.907264	0.325865	1.13973	2.19513	0.387498	0.0822294	0.457777	1.37827	0.783544	0.339821	0.340559	0.192479	0.813385	2.703	0.356432	0.669047	0.154941	1.27114	0.218962	0.690634	0.332226	0.53915	0	0.954994	0.0954997	0.162734	0.414908	0.166822	1.33877	0.402468	0.641633	0
AC007619	0	0.538317	0.0788902	0.248188	0.379157	0.247352	0	1.15347	0.0846126	0.0778533	0.844292	0.0994958	0	1.17243	0.226235	0.539955	0.0855822	1.25524	0.0590397	0.0774357	0	0.105309	0	0.142182	1.41014	0.283923	0.307842	0.246808	0	1.36032	0.568713	0.0645778	0.436381	0.617582	0.30707	0	0.938461	0.866767	0.195365	0.461747	1.19786	0.103815	0.176904	0.180414	0	0.485112	0.328133	0	0.535648
AC007620	0	0	0	0	0	0	0	0	0	0	0	0	0	0	0	0	0	0	0	0	0	0	0	0	0	0	0	0	0	0	0	0	0	0	0	0	0	0	0	0	0	0	0	0	0	0	0	2.64353	0
AC007620	0	0	0	0	0	0	0	0	0	0	0	0	0	0	0	0	0	0	0	0	0	0	0	0	0	0	0	0	0	0	0	0	0	0	0	0	0	0	0	0	0	0	0	0	0	0	0	0	0
AC007620	0.326828	0.273671	0.180479	0.189262	0.77103	0.282937	0	0.362191	0.483926	0.207792	0.526775	0.98635	0.345877	0.53644	0.388174	0.034313	0.717892	0.54698	0.900444	0.177152	3.49944	0.803064	0.886158	0.921607	1.20976	2.05687	0.89206	0	0.23934	1.24482	6.86671	0.837173	0.998321	0.470953	0.351246	0.484036	0.0954196	0	0.595922	0.603629	1.82692	0.0791668	0.0449675	0.481527	0.138291	2.58954	0.333635	0.664871	0.885023
AC007622	0	0.0423722	0.0558867	0	0	0	0	0.720996	0.269732	0.248185	0	2.11452	0.23368	0.276854	0.0400669	0.350634	0	2.41361	0.292771	0	1.82049	0	0.823216	0.604339	0.24974	0	0.479773	0.480815	0	0.0481833	1.61153	0.365981	0.566752	0.0397729	0.435064	0	0.221605	0.051169	0.0345997	0.420566	0.0565719	0.294175	0	0.383422	0	0.549854	0.129141	0	0
AC007622	0.141048	0.292456	0.553875	0.575644	0.190143	0.100786	0.199405	0.416825	0.38189	0.356263	0.163587	0.910602	0.346356	0.225385	0.354545	0.26514	0.354078	1.09036	0.532939	0.33979	0.724915	1.30708	0.302587	0.721939	0.497229	1.02339	0.509451	0.232072	0.0918144	0.596912	1.224	0.639605	0.565337	0.24636	0.275903	0.129315	0.494159	0.144891	0.31229	0.396961	0.700833	0.312372	0.140466	0.333628	1.84161	0.571704	0.283401	0.393512	0.0895405
AC007631	0	0	0	0	0	0	0	0	0	0	0	0	0	0	0	0	0	0	0	0	0	0	0	0	0	0	0	0	0	0	0	0	0	0	0	0	0	0	0	0	0	0	0	0	0	0.389117	0	0	0
AC007637	1.00405	1.3452	3.58135	1.08535	0.710608	2.70422	0.51284	0.367365	1.07481	1.52396	1.02293	2.94212	1.09907	0.585957	1.48402	1.48047	2.81584	4.21964	1.15569	8.06268	2.21703	7.63158	1.26579	4.76692	1.02778	2.12849	0.487202	0.0513958	0.653583	1.58634	1.57906	1.2372	4.3619	0.771638	0.618133	0.62785	7.13959	0.451243	2.07484	2.28025	3.25941	2.63747	4.56801	0.488406	0.679752	1.41429	2.09549	4.64796	0.223089
AC007638	0	0	0	0.266771	0	0.0531743	0	0	0	0	0	0	0	0	0	0	0	0	0	0.0832335	0.256493	0	0	0	0	0	0	0	0	0	0	0	0.0156351	0.168973	0	0	0.0268993	0	0	0	0	0	0	0	1.09158	0	0	0.0749724	0
AC007638	0.151698	0.169367	0	0.0946039	0.096351	0.0538772	0	0	0.03686	0.0847886	0.1839	0.0866872	0.242494	0.0170249	0	0.0784072	0	0.136706	0	0.387935	0.179919	0.0229381	0	0.851661	0.019197	0.0927645	0.0268211	0.0134397	0	0.23704	0.227104	0.0140661	0.17426	0.0366871	0	0	0.531471	0	0.0957456	0.028736	0.0695769	0.113063	0.0513767	0	0.592505	0	0.119121	0.0189909	0
AC007639	0	0.0272138	0.179468	0.282303	0.0862549	0.112541	0	0.061742	0	0	0.104765	0	0.375207	0	0	0	0.116815	0.0407937	0.080586	0	0	0.479139	0.122011	0.0323451	0	0.0322949	0.11205	0	0.0951997	0	0.0862514	0.0293818	0.0330909	0.204355	0.0232852	0.0721986	0	0	0.0222219	0.0300124	0.0726674	0	0.0268294	0.0205213	0	0	0.0331766	0.0793376	0.121855
AC007652	0	0	0	0	0	0	0	0	0	0	0	0	0	0	0	0	0	0	0	0	0	0	0	0	0	0	0	0	0	0	0	0	0	0	0	0	0	0	0	0	0	0	0	0	0	0	0	0	0
AC007652	0	0	0	0.0650807	0	0	0	0	0	0	0	0	0	0	0	0	0	0	0	0	0	0	0	0	0	0	0	0	0	0	0	0	0	0	0	0	0	0	0.0170764	0	0	0	0	0	0	0	0	0	0
AC007652	0	0	0	0	0	0	0	0	0	0	0	0	0	0	0	0	0	0	0	0	0	0	0	0	0	0	0	0	0	0	0	0	0	0	0	0	0	0	0	0	0	0	0	0	0	0	0	0	0
AC007655	0	0	0	0	0	0	0	0	0	0	0	0	0	0	0	0	0.181712	0	0	0	0.0974354	0	0	0	0	0	0	0	0	0	0	0.137115	0	0.0596037	0	0	0.0664195	0	0	0	3.22159	0.991913	0	0	0	0	0	0.0925605	0
AC007655	0	0	0	0.0489149	0	0	0	0	0	0	0	0.0196094	0	0	0.0111471	0	0	0	0	0.0305233	0	0	0	0	0.0173701	0	0	0	0	0	0	0	0.0143342	0	0.0100866	0	0.0123306	0	0	0	0.0786946	0.163685	0	0	0	0	0	0.0343672	0
AC007656	0.129408	0	0	0.0449634	0.290027	0.149373	0	0	0.0408772	0	0	0	0	0	0	0.0543453	0.0620185	0.216578	0	0	0.133019	0	0.129554	0.0515171	0	0	0.282571	0	0	0.525748	0	0.218388	0	0	0	0	0.045338	0	0	0.0318678	0.01929	0	0.014244	0	0	0	0	0.168485	0
AC007656	0.212609	0.0395622	0.0521804	0	0.961348	0.53172	0	0	0.0279827	0	0.101535	0	0	0	0	0.297619	0	0	0	0.0512184	0.364235	0	0.945996	0.893413	0	0	0.529402	0	0	0.989734	0	0.768848	0	0	0	0	0.289673	0	0	0	0	0	0.234019	0.387827	0	0	0	2.42208	0
AC007656	0.0267924	0.0299131	0	0.00517173	0.105345	0.0927774	0	0	0.0035263	0	0	0	0	0.00651493	0.00471427	0	0.0214003	0.00747331	0	0	0.0152999	0	0.0670566	0.0177766	0	0	0.0564501	0	0	0.255116	0	0.0430614	0	0.0467968	0	0	0.0104296	0	0	0	0	0	0	0	0	0	0	0.00726723	0
AC007656	0	0.0407718	0	0	0.0430757	0	0	0	0	0	0	0	0	0	0	0.0306719	0	0	0	0	0	0	0.0609326	0	0	0	0.167873	0	0	0.0463634	0	0	0	0	0	0	0.0852941	0	0	0	0	0	0	0	0	0	0	0.118864	0
AC007663	0.212866	0.219379	0.0241124	0.360323	0.231775	0.434711	0.0156816	0.24886	0.090515	0.214159	0.117297	0.273694	0.163835	0.119449	0.62233	0.0962701	0.340051	0.493275	0.0902259	0.236679	0.392727	0.83687	0.491785	0.391115	0.0269377	0.694237	0.508088	0.0942947	0.0319764	0.33262	0.637356	0.177641	0.177837	0.343202	0.0782121	0.0242506	0.114734	0.176615	0.537411	0	0.683425	0.539419	0.270349	0.206785	2.05083	0.177927	0.501462	0.159891	0.327437
AC007663	0.00911318	0	0.0268396	0.0105547	0	0.0420765	0	0.11542	0.0143933	0.0662173	0	0	0	0	0.115453	0.0076542	0	0	0.0903879	0.0263448	0.0936744	0	0.0304116	0.0120931	0	0.0120744	0.0523662	0	0.0355931	0.0462802	0.0967425	0.0109852	0.0989758	0.0095505	0	0	0.085141	0.0491479	0.0415413	0.0785467	0	0	0	0	0	0.280573	0.024808	0.163144	0
AC007663	0	0.292505	1.15739	0.404574	0.257528	0.151204	0.125453	0.718929	0.137928	0.793183	0.250234	4.298	0.134429	0.0637062	1.10636	0.146697	0	1.75387	0.866169	0.378686	0.897663	2.05999	0	0.405601	0.790172	1.38847	0.401452	0	0.426352	0.83155	2.47217	0.263172	0.829907	0.777924	0	0	0.458938	1.17744	0.0398082	0.322584	0.455617	0.0846148	0.0480621	0.183809	0.59123	0.237236	0.416028	0.28425	0.945928
AC007663	0.5792	0.323331	1.23199	1.34163	1.02481	0.705698	0	1.26336	0.101642	0.865085	0.691514	2.92827	0.668683	0.281681	0.679423	0.378368	0.616843	1.50788	0.531918	0.186042	2.20504	2.90961	0.214761	1.53719	1.64102	1.1511	0.5547	0.222362	0.565541	1.30729	2.16339	0.853328	1.26684	1.61865	0.399613	0.190623	2.21711	0.216921	0.352028	0.673542	2.0625	0	0.56669	0.433451	1.19815	0.58275	1.37962	1.41393	0.37535
AC007666	0	0	0.0127503	0.180505	0.0306398	0.0199886	0	0.142559	0.0273503	0	0	0.337692	0.00666412	0.0631629	0.0182821	0.0290892	0	0.0434727	0.276719	0.175213	0.0148334	0.136161	0.144471	0.0804283	0.0997096	0	0.0696549	0.0797785	0	0.0549639	0.122554	0.0521855	0.164566	0	0.297773	0.102587	0.0910047	0.105065	0.0789374	0.149255	0.116159	0	0	0.0291586	0	0	0.0471405	0.0140913	0.0288572
AC007666	0	0	0	0.0627507	0	0	0	0	0	0	0.0194061	0	0	0.0197621	0	0	0	0	0.0447819	0.039157	0	0.0532519	0.406813	0	0.0222833	0.0179464	0	0.0156005	0	0	0.0718954	0	0	0	0.194095	0	0	0.0182624	0	0.0500339	0	0	0	0.0684225	0	0.0735921	0	0	0.0225718
AC007671	0	0.191185	0.360233	0.0566647	0.0577111	0.0847106	0.234279	0	0	0.0177749	0	0.272595	0	1.28487	0.0258263	0.0205465	0.0390791	0	0.161754	0.636466	1.92781	0.0480871	0	0.357082	0	0.259293	0.112455	0.112699	0	0.372695	0.0432816	0.029488	0.664211	0.102547	0.186955	0	0.228547	0.395789	0.223022	0	0	0.237023	0.161558	0	0	0	0	0.398122	0.326122
AC007673	0	0.247299	0.108725	1.41095	0.108864	0.404814	0.14142	0	0.145764	0	0.132226	2.09113	0.227307	0.188513	0.155897	0.542614	0.029487	0.123568	0.22376	0.0533603	2.08707	0.798246	0.369584	0.293929	0.212563	1.51628	0.254557	0.0425183	0.0360461	1.8279	4.08224	0.4895	0.125294	0.251473	0.211599	0.738099	0.194005	0.0248867	0.100968	0.0227275	0.907979	0.35769	0.0203171	0.217563	2.49929	0.334287	0.301485	0.450601	0.0615184
AC007679	0	0	0	0	0.0306659	0.180051	0	0	0	0.170011	0	0	0.240113	0	0	0	0.249186	0	0	0.150311	0	0	0	0.0689973	0.0427692	0	0.11951	0	0	0.330065	0.32198	0.282042	0.388236	0	0	0	0.0303608	0	0.0237014	0.160053	0	0	0.0572314	0	0	0	0.0176928	0	0
AC007679	2.25602	0	0	0.0568015	0.520654	0.226441	0	0.869607	0.348567	0.320722	0.070265	0.819759	0.603956	0.715541	0.0517773	0	0.470082	0.574561	0.32429	0.283557	0.672163	0	0.245496	0.520647	0.0806829	0	0	0	0	0.498127	1.21481	0.827657	0	0.0513974	0	0	1.1455	0.0661242	0	0.301936	0.0731062	0	0	0	4.31641	0	0.534031	0	0.653818
AC007681	0.307102	0.151655	0.139148	0.430918	0.271685	0.893017	0.831426	1.22669	0.130586	0.180231	0.0676898	0.25227	0.0454548	0.43944	0.567382	0.15873	0.632109	0.326172	0.514167	0.341456	3.02517	3.47114	1.11352	0.595609	1.87514	0.727707	0.468317	2.14941	0.426724	0.472373	2.83168	0.34171	1.18662	0.408488	2.36957	0.0962123	0.462097	1.35364	0.317667	0.0872611	0.748286	1.69377	0.0910075	0.0745821	1.27945	1.90382	0.289384	0.720857	0
AC007684	0.340531	0.380195	0	1.08459	0.803358	0.8844	0	0	0.201687	0	0.365908	0.474326	0	0.248414	0.674082	0.0357517	0.407996	0	1.92331	0	2.47939	0.0836736	0.355121	0	0.42016	1.97392	0.195676	0.0490253	0	0.378294	1.05436	0.872275	0.288939	0.44609	0.32531	0.315207	1.98841	0	0.155227	0	1.84007	0.494917	0.327971	0.0358369	0	0	0.231749	0.207825	0.425599
AC007686	0	0	0	0.304741	0	0	0	0	0.0692617	0	0	0	0.13501	0	0	0	0	0	0	0	0.150257	0.344815	0.0731717	0	0	0	0	0	0	0	0	0	0.0595351	0.183832	0	0	0	0	0.0799603	0	0.0653692	0.339921	0	0	0	0	0	0	0.292312
AC007686	0	0	0	0	0	0	0	0	0	0.0307358	0	0	0	0	0	0	0	0.141588	0	0	0	0	0	0	0	0	0.0486133	0	0	0	0.0748411	0.0509896	0	0	0	0	0.543395	0	0	0	0.126108	0	0	0	0	0	0.0287876	0	0
AC007686	0.151393	0.130021	0.248661	0.121389	0.109894	0.168028	0.0780707	0.0516228	0.188528	0.13962	0.133477	0.400123	0.121003	0.0594677	0.313515	0.0978123	0.251151	0.175412	0.256679	0.151496	0.43892	0.194582	0.0582939	0.355434	0.114951	0.293164	0.180679	0.0134127	0.045484	0.214386	0.628433	0.154416	0.23715	0.0305112	0.105688	0.0344947	0.251602	0.117761	0.207032	0.200748	0.25171	0.214388	0.0769103	0.112752	0	0.379631	0.142659	0.151622	0.0194064
AC007686	0.0285271	0.00796246	0.0420082	0.0660789	0	0.0740883	0	0.0451625	0.0675831	0.00518202	0.0204353	0.0132451	0	0.0728359	0.0451756	0.00599001	0	0.0954862	0.0392976	0	0.0488717	0	0	0	0.0234652	0.00944914	0.0163923	0	0.111417	0	0.0126181	0.00859677	0.174277	0.0373701	0	0	0.00832869	0	0.0130037	0	0.0212616	0.0138201	0	0	0	0.0516635	0.131046	0.0116066	0.023769
AC007686	0	0	0	0.254378	0	0	0	0	0	0	0.0349636	0	0	0	0	0	0	0	0	0	0.0418082	0	0	0	0	0	0	0	0	0	0	0	0.0331307	0	0	0	0	0	0	0	0	0	0	0	0.413044	0	0	0	0
AC007687	0	0	0	0	0	0	0	0	0	0	0	0	0	0	0	0.0560973	0.106696	0.782461	0.0736054	0	0.114422	0.525162	0	0.0886298	0	0.973416	0	0	0	0.254389	0.709021	0.16102	0.272021	0.27998	0	0	0.155998	0	0	0.328951	0.0995591	0	0	0	0	0	0	0	0.1113
AC007688	0	0.119468	0.315145	0.247861	0.189329	0.0308783	1.02478	0.135523	0.0211253	0.116626	0	1.09301	0.102947	0.078059	0.706054	0.112342	0.0854695	0.268626	0.147405	0	0	0	0	0.390485	0	0.0354436	0.430411	0	0.417926	0.0339632	0.0473303	0.0967391	0	0	0.102222	0.0396189	0.156204	0	0.146331	0.197631	0.319009	0	0.0588903	0.135132	0	0.436026	0	0	0.178314
AC007688	0	0.0614339	0	0.0637286	0	0.0635138	0	0	0	0	0	0	0	0.0802802	0	0	0	0	0.363838	0.0795343	0	0.432653	0	0	0	0	0	0	0	0	0.0973542	0	0	0.403657	0.262827	0	0	0.0741881	0.150494	0	0.410108	0	0	0.0463258	0	0	0	0	0
AC007728	0.0531987	0.0395967	0.156678	0.0410757	0.0627514	0.347967	0	0.022459	0.0700179	0.450971	0.0508117	0.362269	0.177429	0.103488	0.0374425	0.0744697	0.169969	0.0296779	0.351763	0	0.455691	0.139432	0	0.0470628	0.175036	0.493393	0.244553	0.0612709	0	0.225136	0.847109	0.106878	0.24074	0.185838	0.152462	0	0.20709	0	0.0323333	0.0655029	0.50223	0.137453	0.0390373	0	1.20053	0.0321149	0.0241364	0.230876	0.0295503
AC007728	0	0.0986758	0.286326	0.11601	0.139002	0.598497	0.0282141	0.253723	0.153548	0.282563	1.02987	0.328284	0.158723	0.0171929	0.223938	0.0445392	0.169426	0.335275	0.285707	0.0170332	0.222071	0.057911	0.0589875	0.0469126	0.4265	0.359106	0.169286	0.0746477	0.0230126	0.112209	0.865255	0.411941	0.359958	0.444589	0.146347	0.0785364	0.0894524	0.30982	0.252469	0.0362744	0.3601	0.0570892	0.162136	0.124015	0	0.875004	0.192474	0.210961	0.500752
AC007728	1.60583	0.212713	1.04207	0.157613	0.802617	2.51331	1.82462	0.517068	0.150454	1.06793	3.82143	1.01096	0.209482	0.317677	1.55165	0.09144	0	1.18433	1.58972	0	1.11907	0	1.18075	0.288938	0.626861	1.767	0.688146	0.125389	0.372057	0.794766	1.63727	0.721783	0.591201	0.684563	0.104003	0.161237	0.0953557	0.513747	0.694776	0.234587	1.66341	0.158227	0.68904	0.343718	0.0921321	1.13371	0.0926144	0.797311	1.90493
AC007743	0.0681752	0.0582063	0.196849	0.120761	0.0630722	0.160472	0.0256043	0.198085	0.0306135	0.0543933	0.0153215	0.0223438	0.0617317	0.0858141	0.0776199	0.0291917	0.36303	0.0760655	0.545074	0.133322	0.22443	0.278537	0.00669139	0.133041	0.109957	0.18774	0.1567	0.0384901	0.00261049	0.0712804	0.120621	0.112795	0.239551	0.0210137	0.0102161	0.0534538	0.163917	0.0252324	0.036561	0.0609	0.175351	1.95318	0.154495	0.0281359	0	0.13073	0.0291117	0.219728	0.245037
AC007744	0	0	0	0	0	0	0	0	0	0	0	0	0	0	0	0	0	0	0	0	0	0	0	0	0	0	0	0	0	0	0	0	0	0	0	0	0	0	0	0	0	0	0	0	0	0	0	0	0
AC007749	0	0	0	0	0	0	0	0	0.0274087	0.100877	0	0.773516	0	0	0	0.116606	0	0	0.0382496	0	0	0	0	0.0460572	0	0	0	0	0	0	0	0	0.0471192	0	0	0.102806	0.121599	0	0	0	0	0	0.0382032	0	0	0	0	0	0
AC007749	0	0.00787396	0	0.0163361	0.0083189	0.0325621	0	0.0178642	0.0668319	0.0563686	0.0202082	0.0523917	0	0	0	0.0355406	0	0	0.0699494	0	0	0.0138632	0	0.0374345	0.0116022	0.149506	0	0	0	0	0	0	0.0287233	0	0.134745	0.0626691	0.0905973	0	0.0385776	0	0.0420507	0	0.0465763	0	0.190984	0	0.129589	0.0459105	0
AC007750	0.153625	0.114346	0.131964	0.10379	0.156043	0.226583	0.00408684	0.0594516	0.0572887	0.133331	0.152846	0.0792537	0.0624044	0.0809383	0.0720834	0.0215051	0.204512	0.0285676	0.493796	0.0185045	0.716451	0.503308	0.0569626	0.181209	0.0842439	0.248776	0.250117	0.0393192	0.0333339	0.195042	0.158554	0.0925914	0.237527	0.111804	0.032613	0.0695204	0.0747534	0.00575355	0.0544665	0.00525437	0.133582	0.0661553	0.0140913	0.00718546	0.202234	0.0850119	0.0261376	0.222239	0.128002
AC007773	0.901981	1.2213	1.04563	1.62255	1.35823	0.886072	0.661651	1.2396	0.878996	1.40839	0.522405	6.20165	0.66468	0.867982	1.29668	1.69246	1.2263	1.86286	2.03034	0.998614	2.72884	1.73532	1.40894	1.27332	1.86272	2.28842	1.63208	1.56932	1.3117	1.02333	1.79958	1.82753	2.34483	0.80448	1.28333	0.625289	1.54642	2.38047	0.507385	1.9849	1.71641	0.818156	2.36585	0.50087	1.5591	0.48658	0.574664	1.21807	0.991388
[truncated: 16,361 more rows]
[truncated: 150 more columns]

## Sheet: Clinicopathological features
Clinicopathological features of patients in TCGA training and Test cohorts.
Variables		Training cohort	Test cohort	P-value
		No. (%)	No. (%)
No. of patients		518	519
Age	<=65	160	379	0.99
	>65	358	140
Gender	Female	515	510	0.99
	Male	3	9
Stage	I-II	394	385	0.99
	III-IV	124	134
T stage	T1-2	439	432	0.99
	T3-4	79	87
M stage	M0	446	429	0.99
	≥M1	72	90
[truncated: 7 more rows]

## Sheet: MultiCox analysis
MultiCox analysis of LPS
[truncated: 13 more rows]

[truncated: 4 more sheets: all Risk, different clinical groups, m6a_riskScores, m6A_uniCox]
